# Supplementary material for: A computational approach to map nucleosome positions and alternative chromatin states with base pair resolution
Source: eLife. 2016 Sep 13;5:e16970. doi: 10.7554/eLife.16970 (PMC5094857; doi:10.7554/eLife.16970)
Supplement: Figure 5—source data 1. — DOI: http://dx.doi.org/10.7554/eLife.16970.020 [file elife-16970-fig5-data1.xlsx]

## Sheet: T1
GENE NAME	-100	-99	-98	-97	-96	-95	-94	-93	-92	-91	-90	-89	-88	-87	-86	-85	-84	-83	-82	-81	-80	-79	-78	-77	-76	-75	-74	-73	-72	-71	-70	-69	-68	-67	-66	-65	-64	-63	-62	-61	-60	-59	-58	-57	-56	-55	-54	-53	-52
YAL068C	0	1	0	2	2	1	0	1	0	2	1	0	0	1	2	0	0	0	3	1	0	0	2	0	1	0	1	0	3	0	0	1	1	2	0	0	1	0	0	1	1	0	0	0	1	0	0	0	0
YAL067C	6	2	2	0	0	2	0	1	1	1	1	0	0	2	1	2	1	1	6	0	4	2	1	1	1	11	3	2	4	7	6	7	3	6	8	5	6	3	4	6	7	7	5	1	6	7	2	4	8
YAL061W	2	0	3	1	3	2	1	0	0	1	1	0	1	0	0	1	2	0	0	0	0	0	1	1	2	0	1	0	1	0	0	0	0	0	0	1	0	1	0	1	0	0	0	0	1	0	0	0	1
YAL060W	0	0	0	1	0	2	0	0	0	1	2	0	0	3	0	1	1	3	1	5	2	0	0	2	0	2	0	1	1	3	3	3	1	1	2	1	1	0	1	5	5	0	0	3	1	1	0	3	1
YAL051W	0	0	0	0	0	0	0	0	0	1	1	0	0	0	1	0	0	1	0	0	0	0	1	0	0	0	0	0	0	0	0	0	0	0	0	0	0	0	0	0	0	0	3	0	0	0	1	0	3
YAL037W	0	0	1	0	0	2	0	1	1	2	0	0	0	0	0	1	0	1	0	0	0	0	4	1	2	2	1	1	1	2	0	0	0	2	0	1	0	0	1	0	0	1	1	4	9	2	1	0	0
YAL036C	0	0	0	0	0	0	0	0	0	0	0	0	0	1	0	0	0	0	0	1	0	1	1	0	0	1	0	0	0	0	0	0	0	0	0	0	0	0	0	0	0	1	1	0	0	0	0	0	0
YAL030W	0	0	0	0	0	0	2	0	0	1	0	0	0	0	0	0	0	0	0	0	0	0	0	0	0	0	0	0	0	0	0	1	0	0	0	1	0	0	0	0	0	0	0	0	0	0	0	0	0
YAL021C	0	0	0	0	0	1	0	0	1	1	1	0	0	0	0	0	0	0	0	0	0	0	0	0	0	1	0	0	0	0	0	1	0	1	0	0	1	0	1	1	0	0	0	0	1	0	0	0	0
YAL018C	0	0	0	0	0	0	0	0	0	0	0	0	0	0	0	0	0	0	0	0	0	0	0	0	0	0	0	0	0	0	0	0	0	0	0	0	0	0	0	0	0	0	0	1	1	0	0	0	0
YAL017W	0	0	1	0	0	0	0	0	0	0	0	0	0	0	0	0	0	0	0	0	0	0	0	0	0	0	0	0	0	0	1	0	0	1	0	0	1	2	0	0	1	0	0	0	0	0	0	0	0
YAL016W	0	0	0	0	1	0	0	0	0	0	0	0	0	0	0	0	0	0	0	0	0	0	0	0	0	0	0	0	0	1	0	0	0	0	0	0	0	1	0	0	1	0	0	0	2	0	0	1	1
YAL012W	0	0	0	0	0	0	0	0	0	0	0	1	0	1	0	0	0	0	0	0	0	0	0	1	0	0	0	0	1	1	0	0	0	0	0	0	1	1	0	0	0	0	1	0	0	0	0	0	0
YAL005C	0	0	0	0	0	0	0	0	0	0	1	1	0	0	0	1	1	1	0	1	0	0	1	1	1	3	2	2	1	1	0	0	4	7	4	1	1	4	5	1	2	2	5	5	1	2	4	0	3
YAL001C	0	0	0	0	0	2	0	0	0	0	0	0	0	0	0	0	0	0	0	0	0	0	0	0	0	0	0	0	0	1	0	0	0	0	2	0	1	0	1	2	1	0	1	1	2	3	0	1	0
YAR003W	0	0	0	0	0	0	0	0	0	0	0	0	0	0	0	0	0	0	0	0	0	1	0	0	0	0	0	0	0	0	2	1	0	0	0	0	0	1	0	0	0	0	0	0	0	0	0	1	2
YAR015W	0	0	0	0	0	0	0	0	0	0	0	0	0	0	0	0	0	0	1	0	0	1	0	1	0	0	0	0	0	0	0	0	0	0	0	1	0	0	0	0	0	2	1	1	1	0	1	1	0
YAR068W	1	1	0	0	2	0	1	2	1	0	0	2	0	2	0	1	0	1	0	1	0	0	0	0	1	1	0	1	0	0	0	0	1	0	1	0	0	0	0	0	0	1	0	0	0	0	0	0	1
YBL111C	9	4	4	1	9	10	9	6	0	5	9	10	4	4	2	2	2	5	3	1	0	5	11	5	4	3	1	5	4	7	2	2	1	1	2	3	7	0	0	4	2	1	0	4	1	2	2	1	4
YBL100W-C	1	0	2	0	0	0	4	1	2	1	1	1	1	1	1	2	1	2	2	1	4	3	2	3	2	1	2	0	2	1	1	3	1	1	2	11	4	3	2	3	0	4	1	3	6	15	2	4	0
YBL099W	0	0	0	0	0	0	0	0	0	0	0	0	0	0	0	0	0	0	0	0	0	1	0	0	0	0	0	0	0	0	0	0	0	1	1	0	0	1	1	0	0	0	0	2	1	0	0	1	0
YBL092W	0	2	0	0	1	0	0	1	0	0	0	0	0	0	0	0	0	0	0	0	0	0	0	0	0	1	0	0	0	1	0	0	0	0	1	0	0	0	1	2	0	0	0	0	2	0	0	2	1
YBL090W	0	0	1	0	0	0	0	0	0	0	0	0	0	0	0	0	0	0	0	0	0	1	0	0	0	0	0	1	0	0	0	0	0	1	0	0	0	0	0	0	0	0	0	0	1	0	0	0	1
YBL086C	0	0	0	0	0	0	0	0	0	1	0	0	0	0	0	0	0	0	0	0	1	0	0	0	0	0	0	0	0	0	2	0	0	0	1	0	0	0	0	0	0	0	0	0	0	0	0	0	0
YBL085W	0	0	0	0	0	0	0	1	0	0	0	0	0	0	0	0	1	0	0	0	0	0	0	0	0	0	0	0	0	0	0	0	0	0	0	0	1	0	0	0	0	0	0	0	0	0	0	0	0
YBL079W	0	0	0	1	0	0	0	0	0	0	0	1	0	0	0	0	0	0	1	0	0	0	0	0	0	0	0	0	1	0	0	0	0	0	1	0	0	0	0	1	0	0	0	2	1	0	1	0	0
YBL076C	0	0	0	0	0	0	0	0	0	0	0	0	0	0	0	0	0	0	0	0	0	0	0	0	0	0	0	0	0	1	0	0	0	0	1	0	0	0	0	0	0	0	1	0	0	0	0	0	1
YBL068W	1	0	0	2	0	1	0	0	0	0	0	0	0	0	1	0	0	0	0	0	0	0	1	1	0	0	1	0	1	2	0	0	0	0	0	0	0	0	0	1	0	0	2	0	0	1	0	0	0
YBL067C	0	0	0	0	0	0	2	0	0	0	0	0	0	0	0	0	0	0	0	0	1	0	1	0	0	0	1	0	2	0	0	1	1	1	1	0	0	1	0	1	0	1	1	3	0	0	0	0	2
YBL056W	0	0	0	0	0	0	0	0	1	0	0	1	1	0	0	0	2	0	1	0	0	0	0	0	0	0	0	0	0	0	1	0	0	1	0	0	0	0	1	0	0	0	0	1	0	0	1	0	0
YBL054W	0	0	0	0	0	0	0	0	1	0	0	0	0	1	0	0	1	0	0	0	0	0	1	0	1	0	0	0	0	0	0	0	0	0	0	1	1	0	0	1	0	1	1	1	0	0	0	1	0
YBL051C	0	0	0	0	0	0	0	0	0	0	0	0	0	0	0	0	0	0	0	0	0	0	0	1	1	0	0	0	0	0	0	1	1	0	0	0	0	1	0	1	0	0	0	0	0	0	0	0	0
YBL043W	0	1	1	0	0	0	0	0	2	0	0	1	0	0	0	0	0	0	0	0	0	0	0	0	0	0	0	0	0	0	0	0	0	0	0	0	0	0	1	0	1	0	6	4	0	1	0	0	0
YBL044W	0	1	1	0	0	0	0	0	2	0	0	1	0	0	0	0	0	0	0	0	0	0	0	0	0	0	0	0	0	0	0	0	0	0	0	0	0	0	1	0	1	0	6	4	0	1	0	0	0
YBL042C	0	0	0	0	0	0	0	0	0	0	1	1	0	0	0	2	1	0	1	0	0	1	0	0	0	1	1	1	1	0	0	1	0	0	0	0	0	1	2	2	1	0	1	1	1	1	0	1	3
YBL041W	0	1	0	0	0	0	0	0	0	0	0	0	0	0	0	0	0	0	0	0	0	0	0	0	0	0	0	0	0	0	0	0	0	0	0	0	0	0	1	0	0	1	0	0	0	0	1	1	0
YBL039C	0	0	0	0	0	0	0	0	0	0	0	0	0	0	0	0	0	0	0	0	0	0	0	0	0	0	0	0	0	1	0	0	0	0	0	0	0	0	0	0	0	0	0	0	1	0	0	0	0
YBL032W	0	0	0	0	0	0	0	0	0	0	0	0	0	0	0	0	0	0	0	0	0	0	0	0	0	0	1	0	0	1	0	0	0	0	0	0	0	0	0	0	0	1	0	0	0	0	1	0	0
YBL031W	0	0	1	0	0	0	0	1	0	0	0	0	0	0	0	0	0	0	0	0	0	0	0	0	0	1	0	0	0	0	0	0	0	1	0	0	0	0	0	0	0	0	0	0	1	0	1	0	0
YBL029C-A	0	0	0	0	0	0	0	0	0	0	0	0	0	0	0	0	0	0	0	0	0	1	0	0	0	0	0	0	0	0	0	0	0	0	0	0	0	0	1	1	0	0	0	1	0	0	0	2	1
YBL028C	0	0	0	0	0	0	0	0	0	0	0	0	0	0	0	1	0	0	0	0	0	0	0	0	1	0	0	0	1	0	0	0	0	0	0	0	0	0	0	0	0	0	0	0	0	0	0	0	0
YBL023C	0	1	0	0	2	0	0	0	0	0	0	0	0	0	0	0	0	0	2	0	0	0	0	0	1	0	2	1	0	4	0	0	1	0	0	0	2	3	1	5	1	0	6	8	8	6	7	1	1
YBL019W	0	1	0	0	1	0	0	0	0	1	0	3	1	0	0	3	0	0	0	0	0	2	1	0	1	0	1	0	0	0	1	0	2	1	1	0	0	0	1	2	0	0	1	0	1	1	0	4	0
YBL018C	0	0	0	0	0	0	0	0	0	0	0	0	0	0	1	0	0	0	0	1	1	0	0	1	0	0	0	0	0	1	1	0	0	0	0	0	0	0	0	0	0	1	0	0	1	1	1	0	3
YBL013W	0	0	0	0	0	0	0	0	0	0	0	0	0	0	0	0	1	0	1	0	0	0	0	0	0	0	0	1	0	0	1	0	0	2	0	0	0	0	0	0	0	0	0	0	1	0	0	0	0
YBL006C	0	1	0	0	0	0	0	0	0	0	0	0	0	0	0	0	0	0	0	0	0	0	1	0	0	0	0	0	0	0	1	1	1	0	0	0	0	0	0	0	0	1	0	0	0	0	0	0	0
YBL004W	0	0	0	0	0	0	0	0	0	0	0	0	0	0	0	0	1	0	0	0	0	0	0	0	0	0	0	0	0	0	0	1	0	0	0	1	0	0	0	1	0	0	0	0	1	0	0	2	0
YBR001C	0	0	1	0	1	0	0	0	1	0	0	0	0	0	1	0	0	0	0	0	0	0	2	1	1	1	1	0	0	2	0	0	0	0	0	0	0	0	0	0	0	0	0	1	0	0	0	1	2
YBR003W	0	0	0	0	0	0	0	0	0	0	0	0	0	2	0	0	0	0	1	0	0	0	0	0	0	0	0	0	0	0	0	0	0	1	0	0	0	0	0	0	0	0	0	0	0	1	0	0	0
YBR004C	0	0	1	0	0	0	0	0	0	0	0	0	0	1	0	0	1	0	0	0	0	0	0	0	0	0	1	1	1	0	1	0	0	2	1	0	0	0	0	0	0	0	0	1	0	0	0	0	1
YBR005W	0	0	0	0	1	0	0	1	0	0	0	0	0	0	0	0	0	0	0	0	0	0	0	0	0	0	0	0	0	0	0	0	0	0	0	0	0	0	0	0	0	0	0	1	0	1	0	0	0
YBR006W	0	0	0	1	1	0	0	2	0	0	0	1	1	0	0	0	0	0	0	0	0	0	0	0	1	0	1	0	1	0	1	0	0	1	1	0	0	0	1	0	0	0	3	0	0	1	0	0	0
YBR007C	5	2	0	1	2	6	3	11	16	1	5	5	3	1	2	3	2	2	1	1	1	3	5	4	5	3	3	8	2	1	2	8	7	1	4	1	0	0	0	1	3	2	0	4	5	2	3	7	4
YBR011C	0	0	1	1	0	0	0	0	0	1	0	0	0	1	0	0	1	0	0	1	0	0	0	0	0	0	0	0	0	0	0	0	0	0	0	0	0	1	0	0	0	0	1	0	0	0	0	1	1
YBR020W	0	0	0	0	0	0	0	2	0	0	0	0	0	0	0	0	0	0	0	0	0	0	0	0	0	0	0	0	1	0	0	0	0	0	0	0	1	1	0	0	1	0	0	0	0	0	0	1	0
YBR023C	0	0	0	0	0	0	0	0	0	0	0	0	0	0	0	0	0	0	0	1	0	0	0	0	0	0	0	0	0	0	0	0	0	0	0	0	0	1	0	1	0	1	0	0	0	0	0	0	0
YBR034C	0	0	0	0	0	0	0	0	0	0	0	0	0	1	0	1	0	0	0	0	0	0	0	0	0	0	0	0	0	0	0	0	1	0	0	0	0	0	0	0	1	0	0	0	0	1	1	0	0
YBR037C	0	0	0	0	0	0	0	0	0	0	1	1	1	0	0	1	0	0	1	1	1	0	0	0	1	0	0	0	1	0	1	0	0	2	0	0	4	0	1	0	0	0	6	0	2	2	2	1	11
YBR043C	1	1	0	0	0	0	0	0	0	0	0	0	0	1	0	0	0	0	0	0	0	0	0	0	0	1	0	0	0	0	0	0	0	0	0	0	0	0	0	0	1	0	1	0	0	0	1	1	0
YBR045C	0	0	0	0	0	0	0	0	0	1	0	0	0	0	0	0	0	0	2	2	0	1	0	0	0	0	0	6	1	1	2	0	0	1	1	1	0	0	2	2	0	2	2	2	2	1	0	1	4
YBR046C	0	0	0	0	0	0	2	0	0	0	0	0	0	0	1	1	0	1	0	0	0	0	0	0	1	0	2	0	3	1	2	0	1	0	1	1	0	2	0	0	1	0	0	1	1	0	1	0	0
YBR080C	0	1	0	0	0	1	0	1	0	0	0	0	0	0	0	0	0	1	1	0	0	0	0	0	0	0	0	0	1	0	0	0	0	0	1	1	0	2	0	0	0	0	1	1	0	0	0	0	0
YBR086C	0	0	0	0	0	0	0	0	1	0	0	1	0	0	0	0	0	0	0	0	0	0	0	0	0	0	0	0	0	1	0	0	0	0	0	0	0	0	1	0	0	0	0	1	0	0	0	0	0
YBR089C-A	12	3	2	1	7	3	3	3	1	3	0	1	2	9	2	0	1	0	1	0	1	0	0	3	1	1	2	2	2	0	1	0	2	1	1	1	5	2	0	0	0	0	2	1	1	1	0	0	0
YBR097W	1	0	0	0	0	0	1	0	0	0	1	0	1	0	1	0	0	0	1	0	0	0	0	0	1	0	0	0	0	0	2	0	0	0	0	0	0	0	0	1	0	0	1	0	0	1	4	2	2
YBR109C	0	0	0	0	0	0	0	0	0	0	0	0	0	0	0	0	0	0	0	0	0	0	0	0	0	0	0	0	0	0	0	0	0	0	1	0	0	0	0	0	0	0	0	0	0	0	1	1	0
YBR122C	0	0	0	0	0	0	0	0	0	1	1	0	0	0	0	0	0	0	0	0	0	0	1	0	0	1	0	1	0	0	2	0	1	0	0	0	0	0	0	1	0	0	1	0	0	0	1	0	0
YBR129C	1	0	0	0	0	0	0	0	0	0	0	0	0	0	0	0	0	0	0	1	0	0	0	0	0	0	0	1	0	0	0	0	0	0	0	0	0	0	0	0	0	0	0	0	2	1	1	0	0
YBR130C	0	1	0	1	0	0	0	0	0	0	0	0	0	0	0	1	0	0	0	0	0	1	0	0	1	1	0	0	0	0	0	0	0	0	0	0	0	0	0	0	0	0	0	0	0	0	0	0	0
YBR136W	0	0	0	0	0	0	0	0	0	0	0	0	0	0	0	0	0	0	0	0	0	0	0	0	0	0	0	0	0	0	0	0	0	0	0	0	0	0	0	0	0	0	0	0	0	0	0	0	0
YBR140C	0	0	0	0	0	0	0	0	0	0	0	0	0	0	0	0	0	0	1	0	0	0	0	0	0	0	0	0	0	0	0	0	0	0	0	0	0	0	0	0	0	0	0	0	0	0	0	3	0
YBR143C	0	0	0	0	0	0	0	2	0	0	0	0	0	0	1	0	0	0	0	1	0	0	0	0	0	0	0	0	0	0	0	0	0	1	0	0	0	1	0	0	2	0	1	1	0	1	0	2	0
YBR146W	0	0	0	0	0	0	0	0	0	0	0	0	0	0	0	0	0	0	0	0	0	1	0	0	0	0	0	0	0	0	0	0	0	0	0	0	0	2	1	0	2	0	0	1	0	0	1	0	0
YBR152W	0	0	1	0	0	0	0	0	0	0	2	0	1	0	0	1	0	2	0	0	1	0	0	0	0	2	0	1	2	0	1	1	0	0	0	0	0	1	0	0	2	0	4	0	1	0	0	2	0
YBR173C	0	0	0	0	0	1	0	0	0	0	0	1	0	0	0	0	0	0	0	0	1	0	1	0	0	0	0	1	2	0	0	0	0	0	0	0	0	0	0	0	0	0	1	0	0	0	0	0	2
YBR196C-B	1	1	2	1	0	0	0	0	2	3	1	1	1	0	5	3	0	0	3	1	1	2	1	2	3	2	3	2	5	8	4	5	9	2	4	1	2	6	3	7	3	4	5	2	7	3	4	3	3
YBR197C	0	0	0	0	0	0	0	0	0	0	0	0	0	0	0	1	0	0	1	0	0	3	0	1	0	0	0	0	0	0	0	0	0	0	0	0	0	0	0	1	0	0	0	0	0	0	0	0	0
YBR203W	0	0	0	0	0	0	0	0	0	0	0	0	0	0	0	0	0	0	0	0	0	0	0	0	0	0	0	0	0	0	0	0	0	0	0	0	0	0	0	0	0	0	0	0	0	0	0	0	0
YBR204C	0	0	1	0	0	0	0	0	0	0	0	0	0	0	0	0	0	0	0	0	0	0	0	0	0	0	0	1	0	0	0	1	0	0	1	1	1	0	0	0	0	1	0	1	0	0	0	0	2
YBR208C	1	2	1	4	2	2	1	6	3	7	2	3	1	5	7	0	0	0	1	1	0	0	1	0	0	0	5	2	2	0	0	0	1	2	0	0	0	0	0	1	2	0	0	4	1	0	0	2	1
YBR211C	0	0	0	0	1	1	0	0	0	0	0	0	0	0	0	0	0	0	0	0	0	0	0	0	0	0	0	0	0	0	0	0	0	0	2	1	0	0	3	0	0	0	0	0	0	0	0	0	1
YBR212W	0	0	0	0	0	0	1	0	0	0	0	0	0	0	0	0	2	1	0	1	0	0	1	1	0	1	0	0	0	0	0	0	0	0	2	0	0	0	0	0	0	0	0	0	0	0	3	0	0
YBR215W	0	0	0	0	0	0	0	0	0	0	0	0	0	0	0	0	0	0	0	0	0	0	0	0	0	0	0	0	0	0	0	0	0	0	0	0	0	0	0	0	0	0	0	0	0	0	0	0	0
YBR219C	1	0	0	1	2	4	1	0	2	3	0	1	0	4	1	1	3	2	0	0	3	2	8	0	1	5	4	1	5	3	3	1	0	2	0	0	1	0	1	1	3	0	0	2	3	5	2	0	3
YBR237W	0	0	0	0	0	0	0	0	0	0	0	0	0	0	0	0	0	0	0	0	0	0	0	0	0	0	0	0	0	0	0	0	0	0	0	0	0	0	0	0	0	0	0	0	0	0	0	0	0
YBR238C	0	1	1	2	0	0	0	0	1	1	2	2	0	0	0	0	1	1	3	2	1	2	1	0	1	4	2	2	0	2	1	0	3	0	2	3	4	4	1	0	3	1	1	1	2	4	6	4	2
YBR240C	1	1	0	0	0	0	0	0	0	0	0	0	0	0	0	0	1	0	0	0	0	0	1	0	0	1	0	0	0	0	0	0	0	0	0	0	0	0	1	0	0	2	0	0	0	1	0	2	0
YBR245C	0	0	0	0	0	0	0	0	0	0	0	0	0	0	0	0	0	0	1	0	0	0	0	0	0	0	0	0	0	0	0	0	0	0	1	0	0	0	0	0	1	0	0	0	1	5	1	0	0
YBR257W	0	0	0	0	0	1	0	0	0	1	0	0	0	0	0	1	0	0	0	0	0	0	0	0	0	0	1	0	0	1	0	0	0	0	0	0	0	0	0	0	0	0	0	0	0	1	0	0	0
YBR262C	0	0	0	0	1	0	0	0	0	0	0	0	0	0	0	0	0	0	0	0	0	0	0	0	0	0	0	0	0	2	0	0	0	0	0	1	0	0	0	0	0	1	0	0	0	0	0	1	0
YBR263W	0	0	0	0	0	0	0	0	0	0	0	0	0	0	0	0	0	0	0	0	0	0	0	0	0	0	0	0	0	0	0	1	0	0	0	0	0	0	0	0	1	0	0	0	0	1	1	0	0
YBR268W	0	0	0	0	0	0	0	0	0	1	0	0	0	2	0	1	0	1	0	0	0	1	0	2	1	0	1	1	0	0	0	0	0	0	1	2	0	0	1	0	1	0	0	0	2	1	0	1	0
YBR274W	0	0	0	0	0	0	0	0	0	1	0	0	0	0	0	0	0	0	0	0	0	0	0	0	0	0	2	0	0	0	0	0	0	0	0	0	1	0	1	0	1	1	0	1	0	1	0	0	0
YBR280C	0	0	0	0	0	1	0	0	0	0	0	0	0	0	2	0	0	0	0	0	0	2	0	0	0	0	0	0	0	0	0	0	0	0	0	1	1	0	0	0	0	1	0	0	1	1	0	1	2
YBR282W	0	0	0	0	0	0	0	0	0	0	0	0	0	0	0	0	0	0	0	0	0	0	0	0	0	0	0	0	0	0	0	0	0	0	0	0	0	0	0	0	0	0	0	0	0	0	0	0	0
YBR283C	0	0	0	0	0	1	0	1	0	0	0	0	0	0	1	0	0	0	0	0	1	0	1	0	0	0	0	0	0	0	0	0	0	0	2	0	0	0	0	0	0	0	0	0	0	0	0	0	0
YBR288C	0	0	0	0	0	1	0	0	0	0	0	0	0	0	0	1	0	0	0	0	0	0	0	0	0	0	0	0	0	0	0	1	0	1	0	0	1	0	0	0	0	0	0	2	1	1	0	1	0
YBR297W	0	0	0	0	0	0	1	0	0	0	0	0	0	0	0	0	0	0	0	0	0	0	0	0	0	0	1	0	0	0	0	0	0	0	0	0	0	0	0	0	0	2	0	0	0	0	0	0	1
YCL073C	0	1	0	0	1	0	1	1	0	0	0	0	2	1	0	0	0	0	3	1	0	0	1	0	2	0	0	0	1	0	0	0	1	1	0	0	0	3	3	0	0	1	0	0	0	0	1	1	0
YCL064C	0	0	0	0	0	0	0	0	0	0	0	0	0	0	0	0	0	0	0	0	0	0	0	1	0	0	0	1	1	1	0	2	0	0	0	0	1	2	1	1	0	4	3	1	0	2	1	1	4
YCL054W	0	0	0	0	1	0	0	1	0	0	0	0	0	0	0	0	0	0	0	0	0	0	0	0	0	0	1	0	1	0	0	0	0	1	0	0	0	0	0	0	1	0	0	1	0	0	2	0	0
YCL051W	0	0	0	0	0	0	0	0	0	2	0	0	0	1	0	0	0	0	0	0	0	0	0	0	0	2	0	0	0	1	4	0	0	0	0	2	0	1	1	2	2	0	0	1	2	1	1	3	0
YCL050C	0	0	0	0	0	0	0	0	0	0	0	0	0	0	0	0	0	0	1	1	0	0	0	0	0	0	0	0	0	0	0	1	0	0	0	0	0	0	1	0	0	0	0	0	0	0	2	1	0
YCL040W	0	0	0	0	0	0	0	0	0	0	0	0	0	0	0	0	0	0	0	0	0	0	0	0	0	0	1	0	0	0	0	0	0	0	0	0	0	0	0	0	0	0	0	0	0	0	1	0	0
YCL027W	1	0	0	0	1	0	1	0	0	0	1	1	0	1	0	2	2	3	1	0	0	2	0	0	0	0	3	1	0	0	0	0	2	0	1	0	0	0	1	0	1	1	2	0	2	1	0	0	0
YCL018W	0	1	0	0	0	0	0	0	0	0	1	0	0	0	0	0	0	0	0	0	0	1	0	0	1	0	0	0	0	0	0	0	0	0	0	1	0	0	0	0	0	0	0	0	0	0	0	2	0
YCL009C	0	0	0	0	0	0	0	0	0	0	0	0	0	0	2	0	0	1	0	1	0	0	0	1	0	1	2	3	1	0	0	0	1	1	0	0	1	0	0	0	0	1	1	4	2	0	2	7	2
YCL001W-B	0	1	2	1	0	0	2	0	1	0	0	1	1	0	1	1	0	0	1	0	1	0	3	0	1	0	1	0	2	1	2	1	0	0	0	4	4	3	2	1	0	1	2	1	2	3	3	5	0
YCR002C	0	0	1	0	0	0	0	0	0	1	0	0	0	0	0	0	0	0	0	0	1	1	0	0	0	0	0	0	0	0	0	0	0	0	0	0	0	0	0	0	0	0	0	0	0	0	0	0	0
YCR010C	3	1	1	0	1	0	3	1	1	1	0	2	3	1	1	0	2	1	2	1	2	2	4	0	0	2	0	1	2	1	5	4	0	1	0	0	2	4	3	4	5	4	1	1	3	8	8	12	3
YCR021C	0	0	2	2	0	0	1	0	5	0	2	1	2	4	3	1	2	1	3	0	2	2	1	3	2	1	2	4	4	2	1	7	1	7	6	14	1	4	1	3	3	5	8	4	7	4	7	3	9
YCR023C	0	0	1	0	0	1	1	1	0	2	1	3	0	0	1	1	0	2	5	1	0	1	1	5	1	1	1	1	0	7	3	1	2	4	1	0	1	5	0	1	0	0	2	2	3	1	4	9	1
YCR028C	3	0	0	0	1	0	0	0	1	1	0	0	1	0	0	0	0	0	1	0	0	0	0	0	0	0	1	0	1	1	0	1	0	0	1	0	1	0	0	0	0	1	0	0	1	0	0	0	0
YCR032W	0	0	0	0	0	0	0	0	0	0	0	0	0	0	0	0	0	0	0	0	0	1	0	0	0	0	0	0	0	0	0	0	0	0	0	0	0	0	0	0	0	0	0	0	0	0	0	0	0
YCR033W	0	0	0	0	0	0	0	0	0	0	0	0	0	0	0	0	0	0	0	0	0	0	0	0	0	2	0	0	0	0	0	0	0	0	0	0	0	0	0	0	0	0	0	1	1	0	0	0	0
YCR034W	0	0	0	0	0	0	0	0	0	0	0	0	0	0	0	0	0	0	0	0	0	0	0	0	0	1	0	0	0	2	0	0	0	0	0	0	0	0	0	0	0	0	0	0	0	0	0	0	0
YCR038C	0	0	1	3	0	1	2	1	1	0	1	2	4	1	1	0	2	0	2	1	3	2	3	0	0	1	2	0	2	0	0	0	0	2	0	0	0	1	1	1	1	1	2	0	0	1	1	0	0
YCR043C	0	0	0	0	0	0	0	0	0	0	0	0	0	0	0	0	0	0	0	0	0	0	0	0	0	0	0	0	0	0	0	0	0	0	0	0	0	0	0	0	0	0	0	0	0	0	0	0	0
YCR047C	0	0	0	0	0	0	0	0	0	2	0	0	0	0	0	0	0	0	0	0	0	0	0	0	0	0	0	0	0	0	0	0	1	0	0	0	2	2	0	0	0	0	0	1	0	1	0	0	1
YCR065W	1	0	0	0	0	0	0	0	0	0	1	0	0	0	0	0	0	0	0	0	1	0	0	0	0	1	0	0	0	0	0	0	0	1	0	0	0	0	0	0	1	0	0	1	0	2	1	1	0
YCR095W-A	0	0	0	0	0	0	0	0	0	0	0	1	0	0	0	0	0	0	0	0	0	0	0	0	0	1	0	0	0	0	0	0	1	0	0	0	0	0	0	0	0	0	0	0	0	0	0	0	0
YCR096C	0	1	1	1	1	0	0	2	1	1	0	0	0	0	0	0	0	0	0	2	0	0	0	0	0	0	1	0	0	0	0	0	1	0	1	0	0	0	0	0	0	0	0	0	0	1	0	0	0
YCR097W	0	0	2	0	2	0	1	2	0	1	2	0	0	1	1	1	1	2	1	1	0	5	5	2	1	1	1	5	2	8	4	3	4	5	9	9	8	13	15	5	9	17	8	13	9	4	17	9	5
YCR100C	1	1	0	5	4	1	2	0	0	2	4	3	2	2	0	3	1	0	0	0	1	1	0	0	0	3	1	1	0	0	0	0	1	1	3	1	3	0	1	0	2	1	1	3	1	1	3	4	5
YCR104W	0	0	0	0	0	0	0	0	0	0	0	0	0	0	0	0	0	0	0	0	0	0	0	0	0	0	0	0	0	0	0	0	1	0	0	0	0	0	1	0	0	0	0	0	0	0	0	0	0
YDL246C	0	0	0	0	0	0	0	0	0	0	0	0	0	1	0	0	0	0	0	1	0	0	0	0	0	0	1	0	0	0	0	0	0	0	0	1	1	0	0	0	0	0	1	0	0	0	0	0	1
YDL245C	0	0	0	1	0	1	0	0	1	0	0	0	0	0	0	0	0	0	0	0	0	1	0	0	0	0	0	1	0	0	0	1	0	0	1	0	0	0	0	0	0	0	0	0	2	0	0	0	0
YDL241W	1	0	1	0	0	0	1	1	0	1	0	0	3	0	0	0	0	1	3	2	0	2	1	0	0	1	0	2	2	1	0	0	2	0	5	0	1	2	1	0	1	1	5	6	2	3	1	3	5
YDL231C	0	0	0	0	0	0	0	1	0	0	0	0	0	0	2	0	0	0	0	0	1	0	1	0	1	0	0	0	0	1	0	0	0	2	2	0	0	0	0	1	0	0	0	0	1	3	0	0	0
YDL230W	0	0	0	0	0	0	0	0	0	0	0	0	0	0	0	0	0	0	0	0	0	0	1	0	0	0	0	0	0	1	0	0	0	0	0	0	1	0	0	1	0	0	0	0	0	0	0	0	0
YDL227C	0	0	2	3	2	0	1	1	0	0	1	1	1	0	0	0	1	0	0	1	1	1	0	1	0	0	0	0	0	0	0	0	0	0	0	0	1	0	1	0	0	0	0	0	0	0	0	0	0
YDL224C	0	0	0	0	0	0	0	0	0	0	0	0	0	2	0	0	0	0	0	0	0	0	0	0	0	0	0	0	0	0	0	0	0	0	0	0	0	0	0	0	0	0	0	2	0	0	0	0	0
YDL220C	0	1	0	0	0	0	2	0	0	0	0	0	0	0	0	0	0	0	0	0	0	1	0	0	0	0	0	1	0	0	0	1	1	0	0	0	1	2	0	2	0	1	1	1	0	2	4	4	3
YDL217C	0	1	0	0	1	0	0	0	0	1	1	0	0	0	0	0	0	1	0	0	1	1	0	0	0	0	0	0	0	0	0	0	0	1	0	0	0	1	0	0	2	0	0	1	3	0	1	0	0
YDL216C	0	0	1	0	0	0	0	0	1	0	0	0	0	0	0	1	0	0	1	0	0	0	1	0	0	0	0	1	1	2	0	0	0	1	0	1	1	0	0	3	0	1	0	1	2	2	2	0	0
YDL211C	0	0	0	0	0	0	0	0	0	0	0	0	0	0	0	0	0	0	0	0	0	1	0	1	0	0	0	0	0	0	0	0	0	0	0	0	0	0	0	0	0	0	0	0	1	1	1	0	0
YDL208W	0	0	0	0	0	0	0	0	1	0	0	0	0	0	0	0	0	0	0	0	0	0	0	0	1	0	0	0	0	0	0	0	0	0	0	0	0	0	0	0	1	0	0	0	0	0	0	1	0
YDL195W	0	0	0	0	0	1	0	0	0	0	0	0	1	0	1	0	0	0	0	0	0	1	0	2	0	0	0	0	0	0	0	0	0	0	0	0	1	1	0	0	0	0	0	0	0	0	0	0	0
YDL183C	0	0	0	0	1	1	1	0	4	1	0	0	1	0	2	2	3	1	2	1	1	1	1	2	5	4	0	4	1	2	1	3	3	4	3	1	0	6	0	1	0	0	1	2	1	2	0	1	1
YDL171C	0	0	0	0	0	0	0	0	0	0	0	0	0	0	1	0	0	0	0	0	0	0	0	0	0	0	0	0	0	0	0	0	0	0	0	0	0	0	0	0	0	0	0	0	0	0	0	0	0
YDL167C	0	1	0	0	2	0	0	0	0	0	0	0	0	0	0	0	1	1	0	1	0	0	0	0	0	0	1	0	0	0	0	1	0	0	0	0	0	0	1	0	1	0	0	0	2	0	0	1	0
YDL166C	0	0	0	0	1	0	0	0	0	0	0	0	0	0	0	0	0	1	0	0	0	0	0	1	0	0	0	0	0	0	0	0	0	0	0	0	0	0	0	0	2	0	0	0	0	0	0	0	0
YDL157C	0	0	0	0	0	0	0	0	0	2	0	1	0	1	0	1	0	0	0	0	0	0	0	0	0	0	0	1	0	0	0	1	0	0	0	1	0	1	0	0	0	0	0	0	1	1	2	0	3
YDL146W	1	0	0	0	0	0	0	0	0	0	0	0	0	0	0	1	0	0	1	2	0	0	0	0	0	0	0	0	0	2	2	2	0	0	2	2	0	0	2	2	0	0	0	1	0	1	1	1	1
YDL143W	0	0	0	0	0	0	0	0	0	0	0	0	1	0	0	0	0	0	0	0	0	0	0	0	0	0	0	0	0	0	0	0	0	0	0	0	0	0	1	0	0	0	0	0	0	0	0	0	0
YDL135C	2	5	2	2	2	1	2	1	2	2	0	1	2	1	3	2	2	2	2	3	0	2	4	3	1	1	6	4	1	0	2	1	2	3	2	0	2	1	2	2	1	1	1	0	0	3	1	2	5
YDL134C	1	2	0	0	1	1	1	1	1	0	0	0	1	1	0	0	0	0	0	0	0	0	2	0	0	0	0	0	1	0	0	0	1	0	1	0	0	0	1	1	0	0	0	0	0	0	0	3	4
YDL125C	1	1	0	0	0	0	0	0	0	2	1	0	0	0	0	0	0	0	0	0	0	0	0	0	3	1	0	0	0	0	0	1	0	0	0	2	0	1	0	0	0	0	3	0	0	1	0	0	0
YDL124W	1	2	0	2	0	1	8	0	0	1	0	1	0	1	0	1	0	0	1	2	2	0	4	0	4	5	1	0	0	2	1	0	2	4	5	5	2	5	2	3	4	3	1	5	8	8	2	3	5
YDL122W	0	1	2	0	0	0	1	2	1	0	0	1	0	0	0	1	0	0	0	2	0	1	0	2	2	0	0	0	0	2	2	0	1	0	0	2	0	0	0	0	1	2	1	2	0	0	0	0	0
YDL104C	1	1	0	1	0	1	0	2	1	0	0	1	2	0	4	0	1	1	0	0	0	0	1	0	0	1	1	0	1	0	0	0	2	0	0	0	0	0	0	0	0	0	1	1	0	0	0	2	0
YDL083C	0	0	0	1	0	0	0	0	0	0	1	0	0	0	0	0	0	1	0	0	0	0	0	0	0	0	1	2	0	0	0	1	0	0	1	0	0	0	0	0	1	0	3	1	0	0	3	1	1
YDL082W	0	2	0	0	0	0	0	0	0	0	0	0	0	0	0	0	2	0	0	0	0	0	0	0	0	0	0	0	0	0	0	0	1	0	0	0	1	0	0	2	0	1	1	2	1	1	0	0	0
YDL081C	0	0	0	0	0	0	0	0	0	0	0	0	0	0	0	0	0	0	0	0	0	0	0	0	0	0	0	0	0	0	0	0	0	1	0	1	0	2	0	0	0	0	0	0	0	1	0	0	0
YDL079C	1	1	0	1	1	0	0	0	1	0	0	0	0	0	0	0	0	0	0	0	0	0	0	0	0	0	1	0	0	1	0	0	0	0	0	1	1	1	0	0	1	0	0	0	1	1	2	0	0
YDL074C	0	0	0	0	0	0	0	0	0	0	0	0	0	0	0	0	0	0	0	1	0	0	0	0	0	0	0	0	0	0	0	0	1	0	0	0	0	0	0	0	0	0	0	0	0	0	0	0	0
YDL069C	2	8	5	2	2	5	3	1	1	1	2	3	0	1	3	1	0	1	0	0	1	0	0	1	3	0	1	1	0	1	0	0	2	1	2	0	1	1	1	0	0	0	0	1	0	2	0	2	2
YDL063C	0	0	0	0	0	1	0	0	0	0	0	0	1	0	0	0	0	0	0	1	0	0	0	0	0	0	0	1	2	0	0	1	1	0	1	0	2	0	0	2	0	0	2	0	0	0	3	4	1
YDL061C	0	0	0	0	1	0	0	0	0	0	0	0	1	0	0	0	0	0	0	0	0	0	0	0	0	0	0	0	0	0	0	0	0	0	0	0	0	0	0	0	1	0	0	0	0	0	0	0	0
YDL055C	0	0	0	0	0	0	0	2	1	2	1	1	5	0	0	0	2	0	2	2	1	0	0	1	0	6	4	4	2	2	1	9	2	0	1	2	4	2	1	0	0	4	4	6	3	5	1	4	4
YDL053C	0	1	1	0	0	1	1	1	0	0	0	0	0	0	0	1	1	2	0	0	0	0	2	0	1	0	0	0	0	0	0	0	0	0	0	0	0	0	1	0	0	1	0	0	0	0	1	1	0
YDL048C	1	0	0	1	1	1	0	1	2	1	0	1	2	1	2	0	1	0	1	1	0	2	1	1	0	0	2	2	4	3	2	1	1	0	2	6	2	3	3	2	1	3	2	2	0	8	3	9	4
YDL037C	0	0	0	0	0	0	0	0	0	0	0	0	0	0	0	0	0	0	0	0	0	0	0	0	0	0	0	0	0	0	0	0	0	0	0	0	0	0	0	0	0	1	0	1	0	0	0	0	0
YDL036C	0	0	0	0	0	0	0	0	0	0	0	0	0	0	0	0	0	0	0	0	0	1	1	0	0	0	0	0	0	0	0	0	0	0	0	0	0	1	0	0	0	0	4	0	1	0	0	1	0
YDL033C	0	0	0	0	0	0	0	0	0	0	0	0	0	0	0	0	0	0	0	1	1	0	0	0	0	0	0	2	0	1	2	0	0	0	0	1	0	0	3	0	1	1	0	1	0	1	2	0	1
YDL029W	0	0	0	0	0	0	0	0	0	0	0	0	0	0	1	0	0	0	1	0	1	0	0	0	1	0	0	0	0	0	0	0	1	0	0	0	0	0	0	0	0	0	0	0	0	0	0	0	0
YDL028C	0	0	0	0	0	0	0	0	0	0	0	0	0	0	0	0	0	0	0	0	0	0	0	0	0	0	0	0	0	0	0	0	0	0	0	0	0	0	0	0	0	0	0	0	0	0	0	0	0
YDL022W	0	0	0	0	0	0	1	0	0	0	0	0	0	1	0	1	0	0	0	0	0	0	0	0	0	0	0	0	0	0	1	0	0	0	0	0	0	0	0	0	0	0	1	0	0	0	0	0	0
YDL020C	0	0	0	0	0	0	0	0	0	0	0	0	0	1	0	0	0	0	0	0	0	0	0	0	0	0	0	0	1	1	0	0	0	0	1	0	0	0	0	0	0	0	0	0	1	0	0	0	0
YDL015C	0	0	0	0	0	0	0	0	0	0	0	0	0	0	0	0	0	0	0	0	0	0	0	0	0	1	0	0	0	1	1	0	0	0	0	0	0	0	1	0	0	1	0	0	0	1	2	0	0
YDL014W	0	0	0	1	0	0	0	1	0	1	0	0	0	0	0	0	0	0	0	0	0	0	0	0	1	0	0	0	0	0	0	0	0	0	0	0	0	0	1	0	1	0	0	0	0	0	0	0	0
YDL003W	0	0	0	0	0	0	0	1	0	0	0	1	0	0	1	0	0	0	2	1	0	1	0	0	0	4	2	4	1	0	0	0	2	3	0	1	4	2	1	2	1	1	8	3	1	3	0	3	0
YDL002C	0	0	0	0	0	0	0	0	1	0	0	0	0	0	0	0	0	0	0	0	0	0	0	0	0	0	0	0	0	0	0	1	0	0	0	0	0	0	0	1	0	0	0	0	0	0	0	0	0
YDL001W	0	0	0	0	0	0	0	0	0	0	0	0	0	1	0	0	0	0	1	1	1	0	1	0	0	0	1	0	0	1	0	1	0	1	0	0	0	0	3	2	0	1	1	0	1	1	0	0	0
YDR004W	0	0	0	1	0	0	2	0	0	0	0	0	1	0	0	0	0	0	0	0	0	0	0	0	0	0	0	0	0	0	0	0	0	0	0	0	0	0	0	1	0	0	0	0	1	0	3	0	0
YDR007W	0	0	0	0	0	0	0	0	1	2	2	0	0	1	1	1	3	2	1	1	1	0	2	1	0	1	0	1	0	2	3	0	0	0	1	2	0	2	0	0	0	0	1	0	2	0	1	1	4
YDR017C	0	0	0	0	0	0	0	0	0	0	0	0	0	0	0	0	0	0	0	0	0	0	0	0	0	1	0	0	0	0	1	0	0	1	1	0	0	1	1	4	4	3	0	2	1	0	1	0	1
YDR025W	0	0	0	0	1	0	0	0	0	0	1	0	0	0	0	0	0	0	1	4	1	0	0	0	1	0	0	0	1	0	0	2	0	0	2	1	0	0	0	1	1	0	1	1	3	1	1	0	4
YDR039C	0	1	0	0	0	0	0	1	0	0	0	0	0	0	1	0	0	0	0	0	0	0	1	0	1	0	0	0	1	3	1	1	0	0	1	2	1	0	0	2	2	1	1	1	2	1	1	3	1
YDR042C	0	4	0	0	1	1	0	1	1	1	1	2	1	3	1	3	1	0	2	2	1	1	0	1	0	1	0	1	1	1	1	0	0	1	0	1	4	2	2	1	1	0	1	0	0	1	2	0	0
YDR047W	1	1	0	2	1	0	3	2	2	2	2	2	3	6	3	2	1	1	5	1	4	0	4	0	0	2	0	1	2	2	2	0	1	2	6	0	1	7	2	1	1	5	7	8	1	4	5	4	7
YDR052C	0	0	0	0	0	0	0	0	0	0	0	0	0	0	0	0	0	0	1	0	0	0	0	1	0	0	0	0	0	0	0	0	0	0	0	0	1	0	1	0	0	0	1	1	1	0	0	0	0
YDR061W	0	0	0	0	1	3	0	0	0	1	0	0	1	0	0	1	0	0	2	1	1	1	2	0	1	0	0	1	0	0	0	2	0	1	1	0	0	0	1	1	0	0	0	1	1	4	1	2	0
YDR062W	0	0	0	0	0	0	0	0	0	0	0	0	0	0	0	0	0	0	0	0	0	0	0	0	0	0	0	0	0	1	0	0	0	1	0	1	1	0	0	0	0	0	0	1	0	0	1	0	0
YDR063W	0	0	0	0	0	0	0	1	1	0	0	0	0	0	0	0	0	1	1	0	0	0	1	0	2	2	1	3	1	1	0	2	0	1	0	0	3	1	2	1	0	1	0	0	1	0	1	2	1
YDR070C	0	0	0	0	0	0	0	0	0	0	0	0	0	0	0	0	0	0	0	0	0	0	0	0	0	0	0	0	0	0	0	0	0	0	0	0	0	0	0	0	0	0	0	0	1	0	0	0	0
YDR072C	0	0	0	0	0	0	0	0	0	0	0	0	2	0	1	1	1	0	0	1	0	1	0	0	0	0	0	2	0	1	0	0	0	0	2	0	2	2	1	2	3	1	2	0	1	0	1	0	1
YDR074W	0	0	0	0	0	0	1	2	0	1	0	0	1	0	1	0	0	0	0	0	1	2	2	1	4	1	0	1	6	2	3	3	0	6	2	2	4	2	1	0	0	2	1	2	1	1	1	0	1
YDR075W	0	0	0	0	0	0	0	1	0	0	0	1	0	0	0	0	0	0	0	0	0	0	0	0	0	1	1	2	0	0	1	1	2	5	1	1	0	0	0	0	0	2	0	2	2	2	2	2	0
YDR080W	0	0	2	0	0	0	0	0	0	1	0	0	0	0	0	0	0	1	0	0	2	0	1	2	0	1	0	0	0	0	0	0	0	0	1	2	0	0	1	2	0	1	0	0	0	2	0	2	0
YDR083W	0	0	0	0	0	1	0	0	0	0	0	0	1	0	0	0	0	0	0	0	0	2	1	0	0	0	0	0	1	0	0	0	4	1	2	2	0	0	0	2	1	2	2	2	0	1	1	0	0
YDR087C	1	0	1	0	0	0	0	0	0	0	0	0	0	0	0	1	1	1	0	0	0	0	0	1	0	1	0	1	0	0	0	0	0	0	0	0	0	0	0	1	0	0	2	2	2	0	2	0	3
YDR089W	0	0	0	0	0	0	0	0	0	0	0	0	0	0	0	0	0	0	0	0	1	1	0	0	0	0	0	0	0	0	0	0	0	0	0	0	0	0	0	0	0	0	0	0	0	0	0	0	0
YDR100W	0	0	0	0	0	0	0	0	0	0	0	1	0	0	0	1	0	0	0	0	0	1	0	0	0	0	0	0	0	0	0	0	0	0	0	1	4	0	0	0	0	1	2	0	1	3	1	1	0
YDR103W	0	0	1	0	1	0	0	0	0	0	1	1	1	0	1	0	0	0	0	4	1	1	3	1	1	3	4	3	1	1	0	1	3	4	2	3	1	3	2	2	0	1	2	3	5	3	2	1	3
YDR110W	1	0	0	0	0	0	0	0	4	0	0	1	1	1	0	6	1	0	0	1	2	0	0	0	0	0	0	0	1	2	2	1	0	0	0	0	0	3	4	3	2	2	3	1	0	3	4	5	3
YDR114C	0	1	1	1	0	0	0	0	0	1	0	1	0	0	1	0	0	0	0	0	1	0	0	0	0	0	0	0	1	0	1	0	0	0	0	1	0	0	0	0	0	0	0	0	0	0	0	0	0
YDR124W	2	1	1	1	2	0	0	0	0	1	0	1	1	2	0	1	0	0	0	1	2	1	4	0	2	3	3	5	3	3	3	3	2	2	4	8	1	0	1	1	0	7	4	4	2	5	2	3	1
YDR129C	0	0	0	0	0	0	0	0	0	0	0	0	0	0	0	0	0	0	0	1	0	0	0	0	0	0	0	0	0	0	0	0	0	1	0	0	0	0	0	0	1	0	0	1	0	0	0	0	0
YDR130C	0	0	0	0	0	0	0	0	0	0	0	0	0	0	1	0	1	0	0	0	1	0	0	0	2	1	0	0	0	0	0	0	0	0	1	1	0	0	0	1	3	1	0	1	4	1	2	1	6
YDR138W	1	0	0	0	0	0	0	0	0	0	0	0	0	1	0	0	0	0	0	0	0	0	0	0	1	0	0	0	0	1	0	0	0	0	1	0	0	1	0	1	0	0	1	0	0	1	0	0	1
YDR156W	0	0	1	0	0	0	0	1	0	0	0	0	0	1	0	0	0	0	0	0	0	0	0	0	0	0	0	0	1	0	0	0	0	0	0	1	0	0	0	0	0	0	0	0	1	0	1	0	0
YDR158W	0	0	0	0	0	0	0	0	0	0	1	0	0	0	0	1	0	0	0	0	0	0	0	0	2	0	0	0	0	0	0	1	1	0	0	1	1	2	2	0	0	0	0	3	0	0	0	0	0
YDR160W	0	0	1	0	1	0	0	1	0	0	0	0	0	0	0	0	0	0	0	0	1	0	0	0	0	0	0	0	0	0	0	0	0	0	0	3	0	0	1	0	1	1	0	0	0	0	0	1	0
YDR164C	0	0	1	0	0	0	0	0	0	0	0	0	0	0	0	0	1	0	0	0	0	0	0	1	2	2	0	1	0	3	0	1	0	2	1	0	2	2	3	0	3	2	1	2	1	2	2	3	1
YDR166C	0	0	0	0	0	0	0	0	0	0	0	0	0	1	0	1	0	0	0	0	0	0	0	0	0	0	1	0	0	0	0	0	0	0	0	1	0	0	0	0	0	0	0	0	0	0	1	0	0
YDR169C	0	0	0	1	0	0	0	0	1	0	0	0	0	0	1	0	0	0	0	0	0	1	0	0	0	0	1	0	0	1	0	0	1	0	1	0	0	0	0	0	0	0	3	2	0	0	2	0	1
YDR172W	0	0	0	0	0	0	0	0	0	0	0	0	0	0	3	0	0	0	0	1	0	0	1	2	0	0	0	0	1	1	0	1	0	0	0	0	0	0	0	0	0	0	1	0	0	0	0	1	0
YDR175C	0	1	0	1	0	0	0	0	0	0	1	0	0	1	0	0	0	0	0	0	0	1	0	0	0	0	0	0	0	0	0	1	0	0	2	1	0	0	0	0	0	1	2	0	2	0	0	0	0
YDR182W-A	1	0	1	1	3	2	0	1	2	1	1	0	0	7	7	2	0	0	1	0	0	3	2	2	1	0	1	0	2	0	2	1	4	1	1	0	1	3	1	0	0	1	1	2	2	2	5	5	4
YDR183W	0	1	0	0	0	0	0	2	1	2	1	0	1	1	1	0	1	0	2	1	3	1	0	1	1	0	1	5	3	0	1	3	8	2	1	3	4	5	3	1	2	4	2	3	4	1	0	5	4
YDR198C	0	1	0	0	0	1	0	0	0	0	0	0	0	0	0	0	0	0	0	0	0	0	1	0	0	0	0	0	0	0	0	0	0	2	0	0	0	0	0	2	0	0	1	2	1	0	1	2	0
YDR225W	1	0	1	1	3	2	0	0	0	0	2	1	0	2	0	0	0	0	1	0	1	0	1	0	0	0	0	1	0	0	0	0	1	0	1	1	0	1	0	0	0	0	0	1	0	0	0	2	3
YDR242W	0	0	1	0	1	0	0	0	0	0	0	0	1	0	0	0	0	0	0	0	0	0	0	0	0	0	0	0	0	0	0	0	0	0	0	0	0	0	0	0	0	0	0	0	0	0	0	0	0
YDR247W	0	0	0	0	1	1	0	1	0	0	0	0	1	0	0	0	1	0	1	1	0	2	0	1	0	0	3	0	1	1	0	1	0	0	2	5	3	0	3	2	0	0	0	0	1	0	0	0	1
YDR253C	0	3	2	0	1	0	0	0	0	0	1	0	0	0	0	0	0	1	0	0	0	0	0	0	0	0	0	1	0	0	0	0	0	1	0	0	0	0	0	0	0	1	0	0	1	1	0	0	2
YDR256C	0	0	0	0	0	0	1	1	0	1	0	0	0	1	1	0	1	1	2	0	0	1	1	3	1	0	3	3	1	0	1	1	2	1	0	1	0	3	2	1	0	2	0	5	0	0	2	1	0
YDR258C	0	0	0	3	1	0	0	1	1	0	0	0	0	0	0	1	0	0	0	0	0	0	0	1	0	0	1	0	1	0	0	1	2	0	0	0	2	0	0	1	1	0	1	0	1	0	2	0	3
YDR260C	0	0	0	0	0	0	0	0	0	0	0	0	0	0	0	0	0	1	0	0	0	1	1	0	0	0	1	0	1	0	1	0	0	0	1	0	0	0	1	3	0	0	0	0	0	1	2	0	0
YDR266C	0	0	0	0	0	0	0	0	0	0	0	0	0	2	0	0	0	0	0	1	0	0	0	0	1	0	0	0	0	0	0	0	0	0	0	1	0	1	0	0	0	1	0	0	0	1	0	0	1
YDR270W	0	0	0	0	0	0	0	0	0	0	1	0	0	0	0	0	0	0	0	1	0	0	1	0	0	0	2	0	1	0	0	0	0	0	0	0	2	0	0	0	1	2	0	1	0	4	0	2	1
YDR277C	1	0	0	0	0	1	0	1	1	0	1	0	1	0	0	0	0	1	0	0	0	2	0	0	1	0	0	0	0	0	0	0	1	1	1	0	0	0	0	0	1	0	2	1	1	1	0	1	0
YDR283C	0	0	0	0	0	0	0	0	0	0	0	0	0	0	1	0	0	0	0	0	0	0	0	0	1	0	0	0	0	0	0	0	0	0	0	0	0	0	0	0	1	0	0	0	0	0	0	1	0
YDR291W	0	0	0	0	0	0	0	0	0	0	0	0	0	0	0	0	0	0	0	0	0	0	0	0	0	0	0	0	0	0	1	0	0	3	1	0	1	0	2	1	0	0	0	2	0	0	0	0	0
YDR296W	0	0	0	0	0	0	0	0	0	0	0	0	0	0	0	0	0	0	0	0	0	0	0	0	0	0	0	0	0	0	0	1	0	0	1	0	0	0	0	0	1	0	0	1	0	0	2	0	0
YDR299W	0	0	0	0	0	0	0	0	0	0	0	0	0	0	0	0	0	0	0	0	0	0	0	0	0	0	0	0	0	0	0	0	1	0	0	0	0	0	0	0	0	0	1	0	0	0	0	0	1
YDR304C	0	0	1	1	0	0	0	0	0	0	1	1	0	2	1	0	0	2	1	0	0	1	0	2	0	1	1	0	0	1	0	2	0	2	0	0	1	3	0	4	1	1	0	2	1	1	4	1	0
YDR305C	0	0	0	0	0	2	0	0	0	0	0	0	0	0	0	0	0	1	1	0	0	0	0	0	0	0	0	1	1	1	0	2	1	0	0	0	0	0	0	0	1	1	0	0	0	0	0	0	0
YDR308C	1	0	1	0	0	2	2	3	0	1	0	1	0	2	0	1	2	2	3	1	0	2	5	3	5	0	0	1	3	1	1	1	1	4	2	2	5	1	1	3	4	1	3	2	3	1	3	1	2
YDR310C	0	0	0	1	0	0	0	0	0	1	2	0	0	0	0	0	0	0	1	0	0	1	0	0	0	0	0	0	0	0	0	0	0	0	0	0	0	2	0	1	2	0	1	0	0	0	0	1	0
YDR312W	0	0	0	0	0	0	0	0	1	1	0	0	0	0	0	0	0	1	0	0	0	2	1	0	0	0	0	0	0	0	1	1	1	0	0	0	0	0	0	0	0	0	0	2	1	0	1	3	1
YDR314C	1	0	1	0	0	0	0	2	0	1	0	0	3	1	0	0	2	2	1	0	0	0	0	2	0	0	1	0	0	0	0	0	0	2	0	0	1	1	2	0	0	0	0	0	0	0	0	0	0
YDR326C	0	0	0	0	0	0	0	0	0	0	0	0	0	0	0	0	0	0	0	0	1	0	0	0	0	0	0	1	0	0	0	0	0	0	0	0	0	0	0	0	0	0	0	0	0	0	0	0	0
YDR331W	0	0	0	0	0	0	0	0	0	0	0	0	1	0	0	0	0	0	0	0	0	0	0	0	0	0	0	1	0	0	0	0	0	1	1	0	1	0	0	1	0	1	1	0	2	0	1	0	0
YDR332W	1	2	3	0	4	1	2	4	0	2	0	1	3	3	1	1	3	0	2	1	2	3	1	0	0	1	0	1	1	0	1	1	1	0	0	0	0	1	2	1	1	0	2	1	0	0	0	0	0
YDR343C	0	2	2	0	1	0	6	2	1	2	1	0	0	1	1	0	1	4	4	3	2	0	2	3	2	1	1	1	6	0	1	1	1	2	1	2	3	5	6	2	3	1	3	3	1	1	2	4	1
YDR357C	2	0	0	0	2	1	0	0	0	0	0	0	0	0	1	0	0	1	0	0	1	0	0	0	1	1	1	0	1	0	0	1	0	0	0	0	1	0	0	1	1	0	0	0	0	0	0	0	0
YDR364C	0	0	0	0	1	0	0	0	0	0	1	0	0	1	1	2	0	0	0	1	0	0	0	1	0	0	0	0	0	1	0	1	0	0	1	0	1	2	1	1	2	0	4	3	1	4	0	0	2
YDR368W	0	1	0	0	0	1	0	0	0	0	0	0	0	0	0	0	0	0	0	1	1	0	0	0	0	0	0	1	0	0	0	0	0	0	0	0	1	0	0	1	0	0	1	0	0	0	0	0	1
YDR373W	0	0	0	2	0	0	0	0	1	0	0	0	0	0	0	0	0	2	0	0	0	0	0	0	0	1	0	0	1	1	1	0	0	0	1	0	0	1	0	0	1	0	2	1	1	0	0	1	0
YDR377W	0	0	0	0	0	2	0	0	0	0	0	0	0	0	0	0	0	0	0	0	0	0	0	1	0	0	0	0	0	0	0	0	0	0	1	0	0	0	0	0	1	0	0	0	0	0	0	0	0
YDR382W	0	0	0	0	0	0	0	0	0	0	0	0	0	0	0	0	0	0	1	0	0	1	0	0	0	0	0	0	0	0	1	1	0	1	2	0	0	1	1	0	1	0	0	0	2	1	0	0	0
YDR383C	1	0	1	1	1	1	1	1	0	1	0	0	2	2	3	12	6	2	4	4	3	2	5	5	3	0	2	1	3	2	3	2	2	0	2	3	1	0	0	0	1	4	1	1	0	2	2	1	1
YDR384C	1	2	0	0	0	0	0	1	1	0	0	0	0	0	0	0	0	0	0	0	0	1	0	0	0	0	0	0	0	0	0	0	1	2	0	1	1	0	0	0	0	0	0	1	1	0	0	1	1
YDR386W	0	0	0	2	0	0	0	0	1	2	2	1	0	0	1	0	2	1	1	0	0	0	2	2	0	2	0	1	0	3	3	3	0	0	2	0	3	4	0	1	3	3	0	0	0	0	1	0	1
YDR389W	2	3	2	1	0	1	1	0	3	0	2	1	1	1	2	0	1	2	0	0	1	1	0	0	0	0	0	0	0	1	2	1	0	0	0	0	1	0	0	3	1	0	3	1	1	0	0	0	1
YDR390C	0	0	1	1	0	0	0	0	0	0	0	0	1	1	0	0	0	0	0	0	0	1	0	0	0	0	1	0	0	0	0	0	0	0	1	0	0	1	0	0	1	0	2	0	2	1	0	1	1
YDR399W	1	1	1	1	0	0	2	2	0	0	2	0	0	0	1	0	0	0	0	0	1	0	0	1	1	1	1	0	2	3	0	5	1	1	1	3	1	3	2	2	0	1	3	1	6	4	1	2	8
YDR403W	0	2	0	0	0	0	0	0	0	1	0	2	0	0	0	1	0	0	0	1	0	0	1	1	1	0	0	1	0	0	0	0	0	1	0	0	0	1	0	0	0	0	0	0	1	0	0	0	1
YDR408C	0	1	0	1	0	0	0	0	0	0	0	0	0	0	0	0	0	0	0	0	0	0	0	0	0	0	0	0	0	0	0	0	0	0	0	0	0	0	0	0	0	1	0	0	2	1	1	1	0
YDR410C	0	0	0	0	0	1	0	0	0	0	1	0	0	0	0	0	0	0	0	0	0	0	0	0	0	0	0	0	0	0	0	0	0	0	0	0	0	1	1	1	0	1	0	0	0	0	0	0	0
YDR411C	0	0	1	0	0	0	0	1	0	0	0	1	0	0	0	0	0	0	0	0	0	0	0	0	0	0	1	0	0	1	0	1	0	0	0	0	0	0	0	0	0	0	0	0	0	0	0	0	0
YDR414C	0	0	0	0	1	0	0	2	0	0	0	0	1	0	0	0	0	0	0	0	2	0	0	1	0	1	0	0	0	1	0	1	0	0	1	0	3	0	0	1	0	0	0	1	0	0	0	1	0
YDR416W	0	0	0	0	0	0	0	0	0	0	0	0	0	0	0	0	0	0	0	0	0	0	0	0	0	1	0	0	1	0	0	0	0	0	0	0	0	0	0	0	0	0	0	0	0	1	0	0	1
YDR421W	0	0	0	1	0	0	0	1	0	0	0	0	0	0	2	0	0	1	0	0	0	0	0	0	1	1	0	1	0	0	0	2	0	0	0	0	0	0	0	1	0	1	0	0	1	0	0	2	2
YDR427W	0	0	0	1	0	0	0	0	0	1	0	0	0	0	0	0	0	0	0	0	0	0	0	0	0	0	0	1	0	0	0	1	0	0	0	1	0	0	0	3	0	1	0	0	0	1	0	0	0
YDR434W	1	1	1	2	0	0	0	0	0	0	0	0	0	1	0	0	1	0	0	0	0	0	1	0	0	0	0	0	1	0	0	1	0	1	0	0	0	0	0	0	0	0	0	1	1	0	1	1	0
YDR436W	0	0	0	0	0	0	0	0	2	1	0	0	0	3	0	0	0	0	0	0	1	0	0	2	1	0	1	2	1	2	1	0	0	0	0	1	2	0	1	1	1	1	1	0	0	0	3	0	0
YDR444W	0	0	0	0	0	0	0	0	1	0	0	0	1	0	0	0	0	1	0	0	0	0	1	0	0	2	0	0	0	0	1	0	0	0	1	0	0	0	0	0	0	0	2	0	0	1	1	2	2
YDR447C	1	1	0	0	0	1	0	0	1	0	0	0	0	0	1	1	0	1	1	0	0	0	0	0	0	0	0	1	0	0	0	0	0	0	0	0	0	0	4	0	1	0	5	5	2	1	1	1	4
YDR452W	0	0	0	0	0	0	0	0	0	0	0	0	0	1	0	0	0	0	0	0	0	1	0	1	0	0	0	0	0	0	0	0	0	0	0	0	0	0	0	0	1	0	0	0	0	0	0	0	0
YDR456W	1	0	0	0	0	0	0	1	0	0	0	0	0	1	0	0	1	0	0	1	0	0	1	1	0	0	0	0	0	3	0	0	0	2	1	0	3	0	1	1	1	1	2	0	1	1	0	1	3
YDR457W	0	0	0	0	0	0	0	0	0	0	0	0	0	0	0	0	1	0	0	0	0	0	0	0	0	0	0	0	0	0	0	0	0	0	0	0	0	1	0	0	0	0	0	0	0	0	0	0	0
YDR458C	0	0	0	0	0	0	1	0	0	0	0	0	1	0	0	0	0	0	0	2	0	0	0	0	0	0	0	0	0	2	0	0	2	0	0	2	0	0	1	0	0	0	0	0	1	0	1	2	1
YDR461W	0	0	2	1	1	0	0	0	0	0	1	1	0	0	1	0	1	0	3	1	2	0	0	1	0	2	1	1	0	0	1	3	0	0	0	1	0	0	0	0	2	0	0	0	1	0	1	0	0
YDR462W	0	0	0	0	0	0	0	1	0	0	0	0	0	0	0	0	0	0	1	0	0	0	0	0	0	0	0	0	0	0	0	0	0	0	1	0	0	0	0	0	0	0	0	1	0	0	1	0	0
YDR463W	0	0	0	0	1	0	0	0	0	0	0	0	1	0	0	0	0	0	0	0	0	0	0	0	0	0	0	0	1	0	1	0	0	0	0	0	0	0	0	0	1	1	0	0	1	0	0	0	0
YDR464W	0	0	0	0	0	0	0	0	0	0	1	2	0	1	0	0	0	0	1	1	0	1	0	0	1	0	0	0	0	0	0	0	0	0	0	0	0	0	1	0	0	0	1	0	0	0	0	1	0
YDR495C	0	0	1	0	1	0	0	0	0	1	1	0	1	1	1	0	0	0	0	1	0	1	1	1	1	0	0	1	1	1	1	2	1	1	2	3	0	1	2	0	0	0	2	0	2	1	0	0	0
YDR500C	0	0	0	0	0	0	0	0	0	0	0	0	0	1	0	0	0	0	0	0	1	2	1	1	0	0	0	0	0	1	0	0	0	0	0	0	0	0	1	0	0	0	1	0	1	0	1	0	0
YDR501W	0	0	0	0	0	0	0	0	1	0	0	0	0	0	0	0	0	0	0	0	0	0	0	0	0	0	1	2	1	0	0	0	0	0	0	1	0	0	0	0	0	0	0	0	0	0	1	0	0
YDR502C	0	0	1	0	0	1	1	1	0	0	1	0	0	0	0	2	1	2	0	0	1	1	1	1	0	1	0	0	3	1	0	1	2	0	3	2	3	0	2	3	1	2	4	2	1	0	0	2	4
YDR510W	0	0	0	0	0	0	1	0	0	1	0	1	1	0	0	0	0	0	1	0	1	0	2	0	0	0	0	0	0	0	0	0	0	0	0	0	0	0	0	1	0	0	0	0	0	0	3	0	0
YDR520C	0	0	0	0	0	0	0	0	0	0	0	0	0	0	0	0	0	1	0	0	0	0	1	2	1	3	1	2	1	0	2	0	1	0	1	0	0	0	1	1	1	0	0	1	1	0	2	0	1
YDR523C	1	0	5	0	0	3	0	5	1	2	1	2	0	0	0	0	0	3	1	0	0	0	0	0	0	0	0	0	0	0	0	0	0	1	0	0	0	0	0	0	0	0	0	0	0	0	0	0	1
YDR533C	0	5	3	3	1	1	9	9	7	7	5	3	1	5	3	5	1	5	3	4	3	2	3	4	2	0	2	3	2	1	2	4	3	1	1	0	0	2	0	0	0	0	1	1	1	0	3	2	1
YDR538W	0	1	0	0	0	0	0	0	0	0	0	0	0	1	0	0	0	0	1	0	1	0	0	1	1	1	1	0	1	1	0	1	3	2	0	0	2	5	3	3	0	0	0	2	1	1	0	0	5
YEL071W	0	1	12	7	1	0	0	0	1	5	5	1	0	1	1	1	0	0	0	1	1	2	0	3	1	1	1	2	1	6	3	0	1	2	1	1	1	0	1	2	0	1	0	6	0	0	1	1	1
YEL070W	0	0	1	0	0	0	0	0	0	0	0	0	0	1	0	0	0	0	1	0	1	0	0	0	0	0	0	0	0	0	0	0	1	1	0	0	0	0	1	0	0	1	1	1	0	0	2	1	0
YEL069C	0	4	7	5	2	1	0	2	3	1	6	2	2	1	4	5	3	2	5	2	1	2	3	4	1	0	1	7	4	5	1	6	3	1	1	1	1	0	1	2	1	5	4	1	1	2	2	4	1
YEL060C	0	1	0	0	0	0	0	0	0	1	5	2	0	0	1	1	0	2	0	0	2	5	2	2	0	1	1	0	0	1	0	1	1	0	0	1	0	2	0	0	0	0	0	1	2	1	1	0	1
YEL059C-A	2	0	0	0	0	0	0	0	0	0	0	0	0	0	0	1	0	0	0	0	0	1	0	0	0	0	1	0	0	0	0	0	2	0	0	0	1	0	0	0	0	0	0	1	0	0	0	1	0
YEL058W	0	0	0	0	0	0	0	0	0	1	0	0	0	0	0	1	0	0	0	0	1	0	1	0	1	1	2	0	0	1	0	0	0	0	0	0	0	2	0	1	0	0	1	2	1	1	1	1	0
YEL055C	0	0	1	0	0	0	0	0	0	0	0	0	0	1	0	0	1	0	1	0	0	0	0	0	0	0	2	1	1	0	0	1	0	0	0	0	0	0	0	0	0	0	0	0	0	0	0	0	0
YEL054C	0	0	0	1	0	0	0	0	0	0	1	2	0	0	0	0	1	0	0	0	0	0	0	1	1	0	0	0	0	0	1	1	3	1	0	0	0	0	2	0	0	1	1	0	0	0	2	1	6
YEL047C	0	0	0	0	0	0	0	0	0	2	1	0	0	0	0	0	0	0	0	0	0	0	0	0	0	1	1	0	0	0	0	2	0	1	0	0	0	0	0	0	0	0	0	0	0	2	1	2	1
YEL041W	0	1	0	1	2	0	1	2	0	0	0	0	0	1	0	0	2	2	1	0	1	0	1	1	0	0	0	0	1	0	0	4	5	1	1	4	5	4	2	4	1	6	1	6	4	0	5	9	8
YEL040W	1	0	0	0	0	0	1	0	0	0	0	0	1	0	0	0	0	0	2	0	1	0	0	0	1	1	1	0	0	1	2	0	0	0	0	1	0	2	2	2	0	0	1	2	1	6	2	0	0
YEL029C	1	1	1	1	1	1	1	2	0	0	1	0	1	0	0	2	1	1	3	0	1	2	0	3	0	0	0	0	0	0	1	1	2	2	1	1	2	3	2	4	2	2	3	7	5	1	5	1	1
YEL027W	0	0	0	0	0	0	0	0	0	0	1	0	0	0	0	1	0	0	0	0	0	0	2	0	0	0	1	1	2	0	0	1	1	0	2	0	3	2	0	1	1	1	1	0	0	1	1	1	1
YEL021W	0	0	0	0	0	0	0	0	0	0	0	0	0	0	0	0	0	1	1	0	0	0	0	0	0	1	1	0	0	1	0	0	0	0	0	0	0	0	0	0	1	1	0	0	0	6	2	0	0
YEL018W	1	0	0	0	0	0	0	1	0	0	0	0	0	0	0	2	1	0	0	0	1	1	0	1	0	0	1	0	0	0	1	0	1	1	2	0	0	1	2	1	0	1	0	0	0	0	0	0	0
YER005W	1	0	1	0	0	0	0	0	0	0	0	0	0	1	1	0	1	0	0	0	3	0	3	1	0	1	1	2	0	0	0	1	0	1	2	0	0	3	4	1	1	2	1	1	1	0	1	0	1
YER006W	0	0	0	0	0	0	0	0	0	0	0	0	0	0	0	0	0	0	0	0	0	0	0	0	0	0	0	0	0	0	0	0	0	0	0	0	0	0	0	0	0	0	0	1	0	0	1	0	0
YER008C	0	0	0	0	0	0	0	0	0	0	0	0	0	0	0	0	0	0	1	0	0	1	0	1	0	0	0	2	1	0	1	0	0	1	1	0	1	0	0	0	1	0	2	1	0	2	1	1	1
YER009W	1	0	0	0	0	1	2	1	1	1	0	1	2	1	1	0	0	5	2	1	1	0	1	0	0	2	1	1	1	0	0	4	1	0	0	1	1	0	1	2	1	0	0	2	2	1	2	0	0
YER014W	0	0	0	0	0	0	0	0	0	0	1	0	0	0	0	0	0	0	0	0	0	0	0	0	0	0	0	1	0	0	0	0	0	0	0	0	0	0	0	0	0	0	0	0	0	0	0	0	1
YER024W	0	0	0	1	0	0	0	0	0	0	0	1	0	0	0	1	0	0	0	0	0	0	0	0	0	0	0	0	0	0	0	0	0	0	0	0	0	0	0	0	1	0	0	0	0	0	2	0	1
YER025W	1	1	0	0	0	0	0	0	1	0	0	1	0	0	0	0	0	0	0	0	0	0	0	0	0	0	1	0	0	0	0	0	0	0	0	0	0	0	0	0	0	1	0	0	1	0	0	1	0
YER026C	0	0	0	0	0	0	0	0	0	0	0	0	0	0	0	0	1	0	0	0	0	0	0	1	0	0	0	1	0	0	0	0	0	0	0	1	0	0	1	0	0	0	0	0	1	0	0	1	0
YER031C	0	0	0	0	0	0	0	0	0	0	0	0	0	0	0	0	0	0	0	0	0	0	1	0	0	0	1	0	0	0	0	0	0	0	0	0	0	0	0	0	0	0	0	0	1	2	0	1	2
YER032W	0	0	0	0	0	0	0	0	0	0	0	0	1	0	0	0	0	0	0	0	0	0	0	0	0	0	0	0	0	0	0	0	1	0	0	0	0	0	0	0	0	0	0	0	0	0	0	0	0
YER033C	0	1	0	1	0	0	0	1	0	1	0	0	0	0	0	0	0	0	0	0	0	0	0	0	0	0	0	0	0	0	1	1	0	0	0	1	0	0	0	0	0	0	0	0	0	1	0	0	0
YER034W	0	0	0	1	0	0	0	0	0	2	0	0	0	0	0	0	0	0	0	0	0	1	0	1	0	0	0	0	0	0	1	0	0	0	0	1	0	1	0	1	0	0	0	0	0	0	2	0	0
YER037W	0	0	0	0	0	0	0	0	0	0	0	0	0	0	0	0	0	0	0	0	0	0	0	0	0	0	1	0	0	0	0	0	0	0	0	0	1	0	0	0	0	0	0	0	0	0	0	0	0
YER043C	0	0	0	0	0	0	0	0	0	0	0	0	0	0	0	0	0	0	0	0	0	0	0	0	0	0	0	1	0	0	0	0	0	0	1	0	0	0	0	0	0	0	0	0	0	0	0	0	0
YER049W	0	0	0	0	1	0	0	0	1	1	0	1	0	1	1	1	0	1	2	0	0	2	0	3	0	1	2	0	1	1	0	3	0	0	0	0	0	1	1	0	1	0	0	1	1	0	0	1	1
YER056C	0	2	0	0	0	0	0	0	0	0	1	0	1	1	1	1	0	0	0	1	2	0	0	0	0	2	1	0	2	1	0	0	0	0	0	0	1	1	0	0	0	2	0	0	0	0	2	0	1
YER056C-A	0	0	1	1	0	0	0	0	1	0	0	0	1	0	0	0	0	0	0	0	0	0	0	0	0	0	0	0	0	0	0	0	0	0	1	1	0	0	0	0	0	0	0	1	0	0	0	0	0
YER057C	0	0	1	0	0	0	0	1	0	0	1	0	0	0	0	0	0	0	0	0	1	1	0	0	0	0	0	1	1	0	0	0	0	0	0	0	0	0	0	0	0	0	0	0	1	0	0	0	0
YER059W	0	1	0	1	0	0	0	0	0	0	0	0	0	0	0	0	0	0	0	0	0	0	0	1	0	0	0	0	2	0	0	0	0	0	0	0	1	0	0	0	0	0	0	0	1	0	0	1	0
YER064C	0	0	0	4	1	1	3	0	1	1	0	1	0	1	1	0	1	0	0	1	2	2	3	0	1	0	0	3	2	1	0	0	0	1	1	0	1	0	1	0	0	0	0	0	0	0	0	0	0
YER068W	0	0	0	0	0	0	0	0	0	0	0	0	0	0	1	0	0	0	0	0	0	1	0	0	1	0	1	1	0	0	0	0	1	2	1	1	0	0	1	0	1	0	1	1	0	0	0	0	0
YER073W	0	0	0	0	1	1	1	1	0	0	1	1	3	3	0	0	1	4	2	1	0	0	1	1	3	2	1	1	2	1	3	3	2	2	0	3	1	3	1	0	0	1	0	2	1	1	0	0	0
YER077C	0	0	1	0	1	0	0	0	0	1	0	0	0	0	0	0	0	0	0	1	0	0	0	0	0	0	1	0	0	0	0	0	0	0	1	0	0	0	0	0	0	1	0	0	0	0	2	2	0
YER078C	0	0	0	2	0	0	1	0	1	0	1	0	0	0	0	0	1	0	1	0	1	2	0	0	0	0	2	1	0	1	2	3	0	1	2	7	6	3	0	1	1	3	3	3	1	2	4	1	2
YER078W-A	0	2	1	0	0	0	0	1	1	0	0	0	0	0	0	0	1	1	0	0	0	0	0	2	1	0	1	1	1	0	0	1	0	1	0	0	0	0	0	0	0	0	0	3	2	1	1	1	0
YER088C	0	0	0	0	1	0	1	0	1	1	0	0	0	0	2	2	0	0	0	0	0	1	0	0	1	0	0	1	1	0	0	0	0	0	1	0	0	3	0	0	0	0	1	0	0	1	1	2	0
YER090W	0	0	0	0	0	0	0	1	0	0	0	0	1	0	0	0	0	0	1	0	0	0	1	0	0	0	0	0	1	0	0	0	0	0	0	0	0	0	0	0	0	1	1	0	0	0	0	0	2
YER093C-A	1	0	0	1	0	1	0	1	0	1	1	0	2	1	1	0	0	1	1	2	1	0	1	0	0	2	3	2	1	0	1	0	1	1	2	2	1	2	2	1	3	0	0	0	1	0	2	0	0
YER095W	0	0	0	1	0	0	0	0	0	0	0	0	0	0	0	0	0	0	0	0	0	0	0	0	0	0	0	0	0	0	0	0	0	0	0	0	0	0	0	1	0	0	0	1	0	0	0	0	0
YER102W	0	0	0	1	0	0	0	0	0	0	0	0	0	1	0	0	0	0	0	0	0	0	1	0	0	0	0	0	0	1	0	0	0	1	0	1	0	0	0	0	0	0	2	1	0	0	0	0	0
YER111C	1	0	0	0	0	0	0	0	0	0	0	0	0	0	0	0	0	0	1	0	0	0	0	1	0	0	0	0	0	0	0	0	0	0	0	0	1	0	0	0	0	0	0	0	0	0	0	0	1
YER112W	0	0	0	0	0	0	0	0	0	0	0	0	1	0	0	0	0	0	0	0	0	0	0	0	0	0	0	0	0	1	0	0	3	0	1	0	1	2	0	0	0	2	0	1	1	0	1	1	0
YER119C	0	0	0	0	0	0	0	0	0	0	0	0	0	0	0	0	0	0	0	0	0	0	0	0	0	0	0	0	0	3	0	0	0	0	1	0	1	0	7	1	1	0	0	0	1	1	0	1	0
YER122C	0	0	0	0	0	0	0	0	0	0	0	1	0	0	0	0	0	0	0	0	0	0	0	0	0	0	0	0	0	0	0	0	0	0	0	0	0	0	0	0	0	0	0	1	0	0	0	0	0
YER126C	0	0	0	0	1	0	0	0	0	0	0	0	0	0	0	0	0	0	0	0	0	0	1	2	1	3	0	0	0	1	0	0	0	0	0	0	2	1	1	0	0	1	0	0	1	0	0	2	0
YER127W	0	0	0	0	0	0	0	0	0	0	0	0	0	0	0	0	0	0	0	0	0	0	0	0	0	0	0	0	0	0	0	0	0	0	0	0	0	0	0	0	0	0	0	0	0	0	0	0	0
YER138W-A	0	1	2	1	3	0	1	0	1	0	0	0	1	2	2	3	2	1	1	1	2	3	2	2	0	2	2	5	4	8	6	1	2	7	6	5	9	7	5	2	6	5	6	7	1	3	8	4	5
YER142C	0	2	0	0	3	1	1	0	0	1	2	1	1	1	1	1	0	0	0	0	0	0	2	1	0	1	1	0	3	0	1	4	0	0	0	1	0	0	0	0	1	0	0	0	1	0	2	0	5
YER144C	0	1	0	4	5	1	3	0	6	0	2	2	4	3	3	3	1	3	0	6	6	2	2	1	6	0	0	0	2	1	1	0	2	1	1	0	2	0	0	3	1	1	2	1	0	1	0	1	0
YER145C	0	1	0	1	0	1	2	1	1	0	1	0	1	0	4	1	2	2	6	3	0	0	0	2	0	4	5	2	4	2	0	1	4	0	0	0	5	4	0	1	5	4	0	1	1	4	3	0	3
YER148W	0	0	0	0	0	0	0	0	0	0	0	0	0	0	0	0	0	0	0	0	0	0	0	0	0	0	0	1	0	0	0	0	1	1	0	0	0	0	0	0	0	0	0	0	0	0	0	0	0
YER151C	0	0	1	0	0	1	0	0	0	1	0	0	0	0	0	0	0	0	0	0	0	0	0	0	0	0	0	0	0	0	0	0	0	0	0	1	0	0	2	1	0	0	0	0	0	0	0	0	0
YER153C	0	0	1	0	0	0	0	0	0	0	0	0	0	0	2	0	0	0	0	0	0	0	1	1	0	2	1	1	0	0	0	0	0	1	1	0	3	1	1	0	2	0	1	0	3	0	0	0	0
YER155C	1	0	0	0	0	0	0	0	0	0	0	1	1	0	0	1	0	0	0	1	0	0	0	0	0	0	0	1	0	0	2	0	0	1	3	3	1	0	1	0	1	5	0	1	1	1	0	1	1
YER156C	0	0	0	1	0	0	0	1	0	1	0	0	0	1	0	0	3	1	0	0	1	0	0	0	0	0	0	0	0	0	0	0	0	0	0	0	0	1	0	0	0	0	0	0	0	0	2	0	0
YER161C	1	0	0	0	0	0	1	0	0	0	0	0	0	0	0	0	0	1	0	0	0	0	0	0	0	0	1	0	0	0	0	1	0	0	0	1	1	1	0	0	0	1	0	0	1	0	1	0	0
YER167W	0	0	1	0	0	0	0	0	0	0	1	0	1	0	0	0	1	0	0	0	1	0	0	1	1	0	0	0	0	0	0	0	0	0	0	2	0	0	0	0	1	1	0	0	0	0	0	0	0
YER173W	0	0	0	0	0	0	0	0	0	0	0	0	0	0	0	0	0	0	0	0	0	0	0	1	1	0	0	0	0	0	0	0	0	0	0	0	0	0	0	0	0	0	0	0	0	0	1	2	0
YER175W-A	0	0	0	1	1	0	1	1	1	0	1	1	1	0	0	1	0	0	1	0	0	0	1	0	0	0	1	2	0	0	0	0	0	2	0	0	0	1	3	0	1	0	0	0	1	1	0	0	0
YER176W	0	0	0	0	1	0	0	0	1	0	0	0	0	1	0	0	0	0	0	0	0	1	0	0	0	0	0	0	0	0	0	0	0	0	1	0	0	0	0	1	0	0	0	1	0	0	0	0	0
YER180C	0	0	0	0	0	0	0	0	0	0	1	1	0	0	0	1	0	0	0	0	0	1	0	0	0	1	0	0	0	0	1	1	0	2	0	0	1	0	1	0	1	1	1	1	0	0	2	1	1
YER189W	1	2	1	0	0	0	2	0	1	1	3	0	0	0	0	1	1	0	2	4	1	0	0	1	0	2	2	0	2	0	2	1	1	3	1	3	2	0	3	0	2	2	0	1	5	3	3	6	4
YFL057C	6	1	4	0	0	1	0	1	2	2	0	4	3	5	5	2	3	1	2	5	2	6	4	3	4	0	0	2	3	11	1	1	5	4	6	3	2	5	9	0	0	4	6	7	3	2	1	0	8
YFL053W	0	0	0	0	0	0	0	0	0	0	0	0	0	0	1	0	0	0	0	0	0	1	0	0	0	0	0	0	0	0	0	1	0	0	1	2	0	0	0	4	0	0	0	0	0	1	0	0	0
YFL050C	1	0	1	1	2	0	0	1	0	1	1	0	1	0	0	0	0	0	1	2	1	0	0	0	0	0	0	0	0	2	1	2	1	0	0	0	0	0	2	0	2	1	5	3	2	2	1	1	1
YFL045C	0	0	0	0	0	0	0	0	0	0	1	0	0	0	0	0	0	0	0	0	0	0	2	1	0	0	0	0	0	1	1	0	1	0	0	0	0	0	0	0	0	0	0	0	0	0	0	0	0
YFL041W	0	0	0	0	0	0	0	0	0	1	0	0	0	0	0	0	0	0	0	0	0	0	0	0	0	0	0	0	0	0	0	0	1	0	0	0	0	0	0	0	0	0	1	1	1	0	0	1	0
YFL030W	0	0	1	0	0	0	1	2	2	0	1	1	0	2	0	1	1	2	0	0	2	10	0	8	4	4	2	0	3	2	0	4	8	6	16	9	2	0	3	11	9	8	7	9	3	2	5	1	1
YFL021W	0	0	1	3	16	9	6	0	1	1	0	0	1	1	1	0	0	0	0	2	4	4	1	0	3	0	5	1	4	1	0	1	2	1	2	2	3	1	4	0	1	1	3	3	2	2	0	3	2
YFL016C	0	0	0	0	0	1	0	2	0	0	0	0	0	0	1	0	0	0	0	2	2	0	0	0	1	0	0	0	1	0	0	0	0	0	0	0	0	0	0	0	1	0	0	1	0	0	0	1	0
YFL014W	2	1	0	1	3	1	2	0	1	0	0	0	0	1	1	0	1	0	0	0	0	0	0	2	0	2	0	0	0	0	1	0	2	0	0	0	0	0	0	0	0	0	1	1	0	2	0	0	0
YFL009W	0	2	0	3	0	0	0	0	0	1	0	0	0	0	0	1	0	1	0	0	0	0	0	0	0	0	1	1	0	0	0	1	1	1	1	0	0	0	0	0	0	0	0	1	0	0	0	0	0
YFL005W	0	0	1	2	0	1	0	1	0	0	0	1	0	3	3	1	0	2	1	4	3	1	1	2	0	0	2	2	3	2	3	7	0	2	4	7	5	1	2	8	4	3	3	2	10	5	2	2	1
YFR004W	2	0	0	1	0	0	0	0	0	0	0	0	0	0	0	1	1	0	1	1	0	0	0	0	0	1	0	0	0	0	0	0	1	0	0	1	1	0	1	0	0	0	0	1	0	0	1	0	0
YFR025C	0	0	0	0	0	0	2	0	0	1	0	0	0	0	0	0	0	1	0	0	0	0	0	0	0	0	0	0	0	0	0	0	0	0	0	0	0	0	0	0	0	0	0	0	0	0	0	0	0
YFR036W	0	1	1	1	0	0	2	0	3	0	2	0	2	1	0	2	3	3	2	2	0	4	2	0	5	4	3	3	5	6	2	5	7	3	4	17	7	5	3	3	8	26	1	1	6	1	2	15	9
YFR037C	0	0	1	0	0	1	0	0	0	0	0	0	0	0	0	0	0	0	0	0	0	0	0	0	0	0	0	0	1	0	0	0	0	0	0	0	0	0	0	0	1	0	0	0	0	0	0	0	0
YFR039C	0	0	0	0	1	0	1	0	0	0	0	0	0	0	0	0	0	0	0	0	1	0	0	0	0	0	0	0	0	0	1	2	0	0	0	0	1	0	0	0	0	0	1	1	0	0	0	0	0
YFR045W	0	0	0	0	0	0	0	0	0	1	0	0	0	0	0	1	0	0	0	0	0	1	1	0	0	0	1	0	0	0	1	0	0	0	0	0	0	0	0	0	0	1	0	1	0	1	0	0	0
YFR048W	0	1	0	0	0	0	0	0	1	0	0	0	1	0	2	0	0	0	0	1	1	0	0	1	0	0	0	0	1	0	0	0	1	1	1	1	0	1	0	1	3	0	0	0	0	1	1	0	0
YFR057W	2	2	0	0	1	2	2	3	6	2	4	5	5	7	3	0	3	0	0	2	3	5	5	6	2	4	0	2	1	0	1	4	2	2	4	1	2	0	0	1	3	2	1	2	3	4	5	1	1
YGL258W	0	0	0	0	0	0	0	0	0	0	0	0	0	0	0	0	0	0	0	0	0	0	0	0	0	0	0	0	0	0	0	0	0	0	0	0	0	0	0	0	0	0	0	0	0	0	0	0	0
YGL255W	2	3	1	0	2	1	1	2	2	2	3	3	1	2	3	1	0	3	7	5	5	0	1	1	4	1	1	5	10	2	0	4	1	0	0	0	1	1	3	1	0	0	3	2	0	7	0	0	0
YGL254W	0	0	0	0	0	1	0	1	1	1	0	2	2	1	0	0	0	0	0	0	0	4	1	0	0	0	0	0	1	0	1	0	0	1	0	0	1	0	0	0	1	1	1	0	0	0	1	0	1
YGL253W	0	0	0	1	3	2	4	3	1	1	0	1	0	3	2	2	0	0	3	0	1	2	0	0	1	0	1	0	2	1	0	4	3	1	0	0	1	0	1	0	1	1	0	2	3	0	0	0	0
YGL252C	0	0	0	0	0	0	0	1	0	0	2	0	0	0	0	1	1	0	0	0	0	0	0	3	1	1	0	0	0	0	1	0	0	1	1	1	0	0	0	0	3	1	0	0	1	0	1	0	0
YGL228W	0	0	0	0	0	0	0	0	0	0	0	1	1	0	0	0	0	0	0	0	0	0	0	0	0	0	0	0	0	0	0	0	0	0	0	0	0	0	0	1	1	0	0	0	0	0	0	0	2
YGL222C	0	0	0	0	0	0	0	0	0	0	1	0	0	0	0	0	0	0	0	0	0	0	0	0	0	0	0	0	0	0	0	1	0	0	0	0	0	0	0	0	0	0	0	2	0	0	0	1	2
YGL216W	0	0	1	0	0	0	0	1	0	0	0	0	0	1	0	0	0	0	0	0	2	0	0	0	0	1	0	0	1	0	0	0	0	1	1	1	0	1	0	0	1	1	1	0	0	0	2	3	0
YGL201C	0	0	0	0	0	0	0	0	0	0	0	0	0	0	0	0	0	1	0	0	0	1	0	0	0	0	0	0	0	0	0	0	0	0	0	0	0	0	0	0	1	0	0	0	0	0	0	1	1
YGL196W	0	0	1	0	0	0	0	0	0	1	1	0	2	2	1	0	0	0	0	2	1	0	0	0	1	0	0	1	0	0	1	1	0	0	0	0	0	0	0	0	0	0	1	2	4	0	0	0	1
YGL195W	0	0	0	0	0	0	0	0	0	0	0	0	0	0	0	0	0	0	1	0	0	0	0	0	1	0	0	0	0	0	0	0	0	0	0	0	0	0	0	1	0	0	0	0	0	1	0	0	0
YGL189C	1	1	0	0	0	0	1	0	1	1	0	0	0	0	0	0	0	0	0	3	0	0	0	1	0	0	0	0	0	2	0	0	0	0	0	0	0	0	0	0	0	0	0	0	1	0	0	1	0
YGL178W	3	5	13	4	5	5	1	6	3	1	3	6	3	5	3	1	2	1	1	5	0	3	1	2	0	0	1	1	1	0	0	2	1	1	0	1	0	0	2	2	1	4	0	0	1	1	1	0	0
YGL175C	0	1	0	0	0	0	1	1	2	0	1	2	3	0	0	1	0	0	1	0	1	0	1	1	0	0	0	0	0	1	0	0	0	1	1	1	2	2	0	1	5	0	0	0	0	0	0	0	2
YGL174W	0	1	0	0	2	0	0	1	0	1	0	1	1	0	0	0	0	0	2	0	0	1	1	0	0	1	1	1	1	0	0	0	0	0	0	0	0	0	1	0	0	1	0	2	1	3	1	0	1
YGL172W	1	0	0	0	0	0	0	0	0	0	0	0	0	0	0	0	0	0	0	0	0	0	0	0	0	0	0	0	0	0	0	0	1	0	0	0	1	0	0	0	0	0	0	0	1	0	0	0	0
YGL168W	3	7	3	1	5	2	5	7	7	5	9	5	8	2	13	4	2	2	18	25	10	5	5	6	5	4	17	9	4	8	5	7	11	7	2	7	0	3	7	5	4	3	7	5	8	2	1	7	3
YGL167C	0	0	0	0	0	0	0	0	0	0	0	0	0	0	0	0	0	0	0	0	0	0	0	0	0	0	0	0	0	0	0	0	0	0	0	1	0	0	1	0	2	0	1	1	0	2	3	3	3
YGL157W	0	0	1	0	0	0	0	1	0	0	0	0	1	0	0	0	0	1	0	0	0	0	0	0	0	0	0	0	0	2	0	0	0	0	0	1	0	0	0	0	0	0	2	1	0	1	0	4	0
YGL153W	0	0	0	0	0	0	0	0	0	0	0	0	0	0	0	0	0	0	0	0	1	1	0	0	0	0	0	0	0	0	0	0	0	0	0	1	0	1	0	0	0	0	0	0	0	0	0	0	0
YGL146C	0	0	0	0	0	0	0	0	0	0	0	0	1	0	0	0	0	0	0	0	1	0	0	0	0	1	0	0	0	0	0	1	0	0	0	0	0	0	0	0	0	0	0	1	0	0	0	0	0
YGL145W	0	0	0	0	0	0	3	1	0	0	0	0	0	0	0	0	0	0	0	0	0	0	0	0	0	0	0	0	0	1	0	1	2	0	0	0	0	0	0	0	1	0	0	0	0	1	1	0	0
YGL139W	0	0	0	0	1	0	0	0	0	1	0	0	1	2	2	0	0	2	0	0	0	1	0	0	1	4	1	1	0	1	2	0	2	0	0	0	0	1	1	2	3	0	0	0	0	0	1	0	0
YGL133W	0	0	0	0	0	0	0	0	0	0	0	0	0	0	0	0	0	0	0	0	0	0	0	0	0	0	1	0	0	0	0	0	0	0	0	1	1	0	0	0	0	0	0	0	1	0	0	0	0
YGL117W	0	0	0	0	0	0	0	0	0	0	0	0	0	0	0	0	0	0	0	0	0	0	0	0	0	0	0	0	0	0	0	0	0	0	0	0	0	0	0	0	0	0	0	0	0	0	0	0	0
YGL112C	0	0	0	0	0	0	0	0	0	0	0	0	1	0	0	0	0	0	0	0	0	0	0	0	0	0	0	0	0	0	0	0	0	0	0	0	0	1	0	0	0	0	0	0	0	0	0	0	2
YGL106W	0	0	0	0	0	0	0	0	0	0	0	0	0	0	0	0	0	0	0	0	0	0	0	0	0	0	0	0	0	1	0	0	1	1	2	0	1	1	1	0	2	0	0	0	0	0	2	0	0
YGL089C	0	0	3	1	2	2	1	0	1	0	1	2	2	0	0	1	1	0	0	0	0	0	0	1	0	1	0	0	0	0	0	0	0	0	0	0	1	0	0	0	0	0	0	0	0	0	0	0	1
YGL087C	3	5	0	0	1	0	0	0	0	0	0	1	0	0	0	0	0	0	0	0	0	0	0	0	0	0	0	0	0	0	1	0	0	0	0	1	0	0	0	1	1	1	0	0	1	0	2	0	1
YGL076C	0	0	0	0	0	0	1	0	0	0	0	0	0	2	2	0	0	0	0	1	0	0	0	0	0	2	0	0	0	0	0	1	0	1	1	0	0	0	0	0	0	0	0	0	0	0	0	0	0
YGL075C	0	0	0	0	0	0	0	1	0	1	0	0	0	0	0	0	0	0	0	0	0	0	0	0	0	0	0	0	0	0	2	0	1	0	0	0	1	0	0	0	0	0	2	0	0	0	0	0	0
YGL054C	0	0	0	0	0	0	0	0	0	0	0	0	0	0	0	0	0	0	0	0	0	0	0	0	0	0	0	0	0	0	0	0	0	0	0	0	0	0	0	0	0	0	0	0	0	0	0	0	0
YGL053W	0	0	2	1	1	0	0	0	0	0	0	1	0	0	0	0	0	0	0	0	1	1	1	0	0	0	0	0	0	1	0	0	0	0	0	0	1	0	0	0	0	3	0	0	0	0	0	0	0
YGL050W	1	1	2	2	1	1	1	1	1	3	2	0	0	4	4	3	1	5	1	0	0	1	0	1	0	0	0	3	0	1	1	1	1	1	0	1	0	2	4	1	2	3	2	1	0	2	1	3	2
YGL047W	0	0	1	0	0	0	0	0	1	0	0	0	0	0	0	0	0	0	0	0	0	0	1	0	0	1	0	0	0	1	2	0	1	0	0	0	0	0	1	1	0	1	0	1	1	3	1	0	0
YGL039W	0	0	1	0	0	0	0	0	3	1	0	0	0	1	0	1	0	1	0	0	0	1	0	1	1	0	0	1	1	3	0	1	2	0	0	0	0	0	0	0	3	0	2	0	0	0	0	1	0
YGL035C	0	0	1	1	0	0	0	1	0	0	0	0	0	0	0	1	0	4	0	0	0	3	0	1	0	0	2	1	2	2	2	0	2	1	2	2	1	2	3	3	3	0	0	0	0	0	1	1	4
YGL032C	0	2	1	0	0	0	0	0	0	0	1	0	0	0	0	1	1	0	0	1	0	0	0	0	0	1	1	0	2	0	0	0	0	0	0	1	0	1	0	0	1	2	3	0	2	1	1	1	0
YGL029W	3	2	2	0	0	0	1	3	0	0	0	0	0	1	1	0	0	0	0	1	0	0	0	0	0	1	2	2	0	1	1	1	0	0	0	0	1	1	0	0	0	0	0	0	0	0	0	0	0
YGL022W	0	2	0	0	0	0	0	0	0	1	0	0	0	0	1	0	0	0	0	0	0	1	0	0	0	0	0	0	0	0	0	0	0	0	0	0	0	0	0	0	0	0	0	0	1	0	0	0	0
YGL021W	0	0	0	0	0	0	0	0	0	0	0	0	0	0	0	0	0	0	0	0	1	0	0	0	0	0	2	0	0	0	0	0	0	0	0	0	0	0	1	0	0	0	0	0	0	0	1	0	0
YGL016W	0	0	1	1	0	0	1	0	1	0	3	0	0	0	2	1	1	0	0	0	0	0	3	3	0	0	0	0	0	0	1	1	0	0	0	1	0	0	0	0	0	2	1	0	1	0	0	1	0
YGL013C	0	0	0	0	0	0	0	0	0	0	0	0	0	0	0	0	0	0	0	0	0	0	1	0	0	1	0	0	0	0	0	0	0	1	0	0	0	0	0	0	0	1	0	0	1	0	0	0	1
YGL009C	0	0	0	1	0	0	0	0	0	0	0	0	0	0	0	0	1	0	0	1	0	0	0	0	0	2	0	2	0	0	0	1	0	0	0	0	2	0	0	1	2	0	1	0	0	0	0	1	0
YGR014W	0	0	1	0	0	0	1	0	0	0	0	0	0	0	0	0	0	0	0	0	0	0	1	1	0	0	1	0	0	2	0	0	0	0	0	0	0	0	1	0	0	1	0	0	0	0	0	3	4
YGR016W	0	0	0	2	1	0	1	0	0	1	0	0	5	4	2	0	0	0	2	3	3	2	2	3	2	0	1	1	0	1	2	2	1	1	1	1	0	0	0	0	1	0	0	1	1	0	0	0	0
YGR020C	0	0	0	0	0	0	1	0	0	0	1	0	0	0	0	0	0	0	0	0	0	3	2	0	0	0	0	1	0	0	0	0	0	0	0	0	0	0	0	0	0	0	0	0	1	0	1	0	2
YGR028W	1	0	0	0	0	0	0	0	0	0	0	0	0	0	0	1	0	0	0	0	0	0	0	0	0	0	0	0	0	0	1	1	0	0	0	0	0	0	0	0	0	0	2	0	3	0	0	0	0
YGR029W	1	2	2	7	1	0	1	1	0	2	0	1	0	0	1	2	1	0	0	0	0	0	0	0	0	0	0	0	0	0	0	0	0	0	0	2	0	0	1	0	1	0	0	1	1	1	0	0	0
YGR035C	0	0	1	0	2	1	1	1	0	0	0	0	0	0	0	0	1	4	0	0	2	0	1	1	1	2	0	3	0	0	0	0	0	0	2	0	3	2	1	0	1	0	4	4	2	0	4	5	4
YGR042W	0	0	1	0	4	0	2	1	1	0	2	2	2	0	0	1	0	1	0	0	2	3	0	0	1	1	0	0	2	2	0	0	1	3	1	2	0	1	4	1	0	1	2	0	0	0	0	0	2
YGR043C	1	0	0	1	2	0	1	1	0	1	1	0	3	0	0	0	0	0	0	0	0	3	0	0	1	1	0	0	0	0	0	0	0	0	0	0	0	0	0	0	0	1	0	0	0	0	1	0	0
YGR047C	0	0	0	1	0	0	0	0	0	0	0	0	0	0	0	1	0	0	0	0	0	0	0	0	1	0	0	0	0	0	0	0	0	0	0	1	1	0	0	0	0	0	0	0	0	0	0	1	0
YGR049W	0	2	1	2	3	0	0	1	0	1	0	0	1	2	0	0	0	0	0	0	0	0	0	0	0	1	6	2	0	0	0	3	0	1	0	0	1	1	0	0	0	0	3	1	0	3	0	1	0
YGR054W	0	0	0	0	0	0	1	0	0	0	0	1	0	0	0	0	0	0	0	0	0	0	0	0	0	0	0	0	0	0	0	0	0	0	0	0	1	1	1	1	0	0	1	1	0	1	0	1	0
YGR055W	0	1	3	1	5	0	3	2	3	3	4	0	4	0	1	2	3	3	1	2	3	2	4	2	2	4	0	1	3	0	0	2	1	0	0	0	0	1	1	2	0	2	3	1	0	0	1	3	4
YGR063C	0	0	0	0	0	0	0	0	0	0	0	0	0	0	1	0	0	0	1	1	0	0	0	1	0	0	0	1	0	1	1	0	0	0	0	0	1	5	0	0	1	0	3	0	0	0	0	0	1
YGR070W	2	1	0	0	0	0	0	0	1	0	0	0	2	1	2	1	2	2	0	1	2	0	1	3	0	6	3	3	2	2	2	4	3	2	3	0	0	0	0	1	1	2	1	5	5	4	3	2	2
YGR074W	0	0	0	0	0	0	0	0	0	0	0	0	0	0	0	0	0	0	0	0	0	0	0	0	0	0	0	0	0	0	0	0	0	0	0	0	0	0	0	0	1	0	0	0	0	0	0	1	0
YGR089W	0	0	0	0	0	0	0	1	0	0	0	0	0	0	0	0	0	0	0	0	0	1	0	0	0	0	0	2	0	0	0	0	0	0	0	0	0	0	2	0	1	1	0	1	0	0	0	0	2
YGR092W	0	0	0	0	0	0	1	0	0	0	0	0	0	0	0	0	0	0	0	0	0	0	0	0	0	0	0	0	0	2	1	0	0	0	0	0	0	1	0	1	1	3	2	1	1	0	1	2	1
YGR102C	0	0	0	0	0	0	0	0	0	0	1	0	0	0	0	0	0	0	0	0	0	0	0	0	0	0	0	0	1	0	0	0	0	1	0	0	1	1	0	0	0	0	0	0	0	1	0	0	1
YGR108W	1	2	0	1	0	1	0	2	3	3	7	0	3	6	3	2	3	4	4	1	2	0	0	1	2	1	2	0	1	0	3	1	1	0	0	0	1	2	1	1	3	6	5	0	1	4	7	0	0
YGR120C	1	0	0	0	1	0	0	0	0	0	0	0	1	0	0	0	0	0	0	1	0	0	0	0	0	2	0	0	1	1	1	0	0	0	0	1	2	0	0	0	0	0	2	0	1	0	2	2	1
YGR121C	0	0	0	0	0	0	0	0	1	0	0	0	0	0	0	0	0	0	0	0	0	0	0	0	0	0	1	0	0	0	0	0	0	0	0	0	0	0	0	0	0	1	0	0	1	0	0	0	0
YGR122W	0	0	0	0	0	0	0	0	0	0	0	0	0	0	0	1	0	0	0	0	0	0	0	0	0	0	0	0	0	0	0	0	0	0	0	0	0	0	0	0	0	0	0	0	0	0	0	0	0
YGR127W	3	6	1	3	0	0	0	4	2	4	0	0	1	0	2	0	1	0	0	1	1	1	0	1	0	1	3	1	1	2	0	2	3	2	0	0	0	0	0	2	0	4	0	0	1	1	0	2	1
YGR129W	0	1	0	0	0	0	0	0	0	0	0	1	0	0	1	0	1	0	0	0	0	1	0	0	0	0	0	0	1	2	0	0	0	0	0	0	0	1	0	0	0	0	0	0	0	0	0	0	0
YGR131W	0	0	0	0	1	0	0	0	1	0	0	1	0	0	2	0	1	0	0	0	1	0	0	0	0	2	0	1	1	1	1	1	0	1	0	0	0	0	1	0	0	1	0	0	1	0	0	0	0
YGR135W	0	0	0	1	0	0	0	1	1	0	0	0	0	0	0	0	0	0	0	1	0	0	1	1	3	0	0	0	1	0	0	0	0	0	0	0	0	0	0	1	0	0	0	1	0	0	0	0	2
YGR138C	3	0	5	0	1	0	2	1	0	0	3	1	0	0	1	0	0	3	0	1	1	0	1	0	2	3	2	1	2	2	1	0	3	3	1	2	1	1	2	1	1	4	0	2	1	1	1	1	2
YGR141W	0	0	0	0	0	1	0	1	0	2	0	1	0	0	0	0	1	0	0	0	0	0	0	0	1	0	0	1	0	0	0	0	0	0	0	0	0	1	0	0	0	0	0	1	1	1	1	0	2
YGR152C	0	0	0	0	0	0	0	0	0	0	0	0	0	0	0	0	1	0	0	0	0	0	0	0	0	0	0	0	0	0	0	0	0	0	0	0	0	0	1	1	1	0	1	0	0	0	1	2	0
YGR162W	0	0	0	0	0	0	0	0	0	0	0	0	0	0	0	0	0	0	0	0	0	0	0	0	0	0	0	0	0	0	0	0	0	0	0	0	0	0	1	1	1	0	0	1	0	0	0	0	0
YGR167W	0	0	0	0	0	0	0	0	0	0	0	0	0	0	0	0	0	0	0	1	0	0	0	1	0	0	0	1	1	0	0	0	0	0	0	1	0	0	0	1	1	1	2	0	0	2	3	1	1
YGR169C	0	0	0	0	0	0	0	0	2	0	0	0	1	0	1	0	1	2	0	1	0	0	2	1	1	1	0	1	1	0	3	0	0	0	0	0	1	0	0	1	2	0	1	2	0	1	0	0	0
YGR180C	0	0	0	0	0	0	1	1	0	0	1	0	0	0	4	0	0	1	0	0	2	1	0	0	0	1	0	1	0	1	0	0	0	0	1	1	1	0	1	0	0	0	0	0	1	0	1	1	0
YGR183C	1	1	1	0	0	0	0	0	0	0	1	0	0	1	0	1	0	0	0	1	0	0	0	0	2	0	2	0	2	0	0	0	2	0	0	0	0	1	1	0	1	0	0	0	0	0	2	0	0
YGR187C	0	0	0	0	0	0	0	0	0	0	0	0	0	0	0	0	0	0	0	0	0	0	0	0	0	0	0	0	0	0	0	0	0	0	0	0	0	0	0	0	0	0	0	1	2	1	0	0	2
YGR195W	1	0	0	0	0	0	0	0	0	0	0	0	0	1	1	0	0	0	1	0	0	0	0	0	0	0	0	0	1	0	0	0	0	0	0	0	0	0	0	0	1	0	0	0	0	0	1	0	0
YGR212W	2	0	1	1	1	0	0	1	0	0	1	1	0	0	1	3	0	0	0	0	0	0	2	1	0	0	1	0	0	0	0	1	0	0	0	0	1	2	1	0	0	0	3	3	1	1	1	0	0
YGR213C	0	0	0	0	0	0	0	0	0	0	0	0	0	1	1	0	0	1	0	1	0	0	0	1	2	0	0	0	1	2	2	2	2	0	1	0	6	3	3	2	1	2	2	5	2	2	6	9	5
YGR214W	1	0	0	0	0	1	0	0	0	0	1	0	0	0	2	0	0	1	0	1	1	0	0	1	0	0	0	0	1	0	1	0	1	2	2	2	0	1	0	0	0	0	1	4	0	5	1	3	0
YGR233C	0	1	0	0	1	0	0	0	0	0	0	0	0	0	0	0	0	0	1	0	0	0	0	0	0	0	0	0	0	0	0	0	0	1	0	0	1	0	2	0	0	0	2	0	0	1	2	0	0
YGR239C	0	0	0	0	0	0	0	0	0	1	0	0	0	0	0	0	0	0	0	0	0	0	0	0	0	1	1	0	0	2	0	0	0	0	0	0	2	0	0	0	0	0	0	0	1	0	1	0	0
YGR244C	0	0	0	0	0	0	0	0	2	0	0	0	1	0	0	0	0	0	0	0	0	1	0	0	0	0	0	0	1	0	4	0	1	1	0	0	1	1	0	0	1	4	0	0	0	1	2	0	2
YGR245C	0	0	0	0	0	0	0	0	0	0	0	0	0	0	0	0	0	0	0	0	0	0	0	0	0	0	0	0	0	0	0	0	0	0	0	0	1	1	0	1	1	0	0	0	0	0	1	0	0
YGR249W	0	0	0	0	0	0	0	0	0	0	0	0	0	0	0	0	0	0	0	0	0	0	0	0	0	0	0	0	0	0	0	0	0	0	0	0	0	0	0	0	0	0	1	0	0	0	0	0	1
YGR250C	0	0	0	0	0	0	0	0	0	0	0	0	0	0	0	0	0	0	0	0	0	0	0	0	0	0	0	0	0	0	0	0	0	0	0	0	0	0	0	0	0	0	0	0	0	0	0	0	0
YGR251W	1	0	0	0	0	1	0	0	0	0	0	0	0	1	0	0	0	0	0	1	0	0	0	0	0	0	0	0	0	1	0	0	0	0	1	0	0	0	1	2	0	0	1	1	0	0	1	0	0
YGR254W	1	1	1	0	0	1	3	1	3	1	0	0	0	0	0	3	2	0	1	1	0	1	1	0	1	1	0	4	0	0	2	0	2	1	1	1	1	0	0	4	0	0	1	0	1	0	1	0	2
YGR264C	0	0	0	0	0	0	0	0	0	0	0	0	0	0	0	0	1	0	0	1	0	0	1	0	1	0	0	1	0	0	0	0	1	0	0	0	0	0	0	0	0	0	0	0	0	0	0	0	0
YGR273C	0	0	0	0	1	0	0	1	0	0	0	0	0	0	0	0	0	0	0	0	0	0	1	0	0	0	1	0	1	0	1	0	0	0	0	0	0	0	0	1	0	1	1	0	0	0	0	0	0
YGR279C	0	0	0	1	0	0	0	0	0	0	0	0	0	0	1	0	0	0	2	0	0	0	0	1	0	0	0	1	0	0	0	1	1	0	3	1	0	3	0	1	2	1	1	0	1	0	0	3	0
YGR289C	0	0	0	0	0	0	0	0	0	0	0	0	0	0	0	0	2	0	0	0	0	1	1	0	0	0	0	0	0	0	0	0	0	0	0	1	0	1	2	0	0	0	0	2	2	1	1	0	1
YHL048W	0	0	0	0	0	0	0	0	0	0	0	0	0	0	0	0	0	0	0	0	0	0	0	0	0	0	0	0	0	0	0	0	0	0	0	0	0	0	1	0	0	0	0	0	0	0	0	1	0
YHL042W	0	1	2	0	3	0	0	0	0	0	0	1	0	0	2	0	1	0	0	0	0	0	0	0	0	0	1	1	1	0	0	0	1	0	0	0	0	0	0	2	1	0	2	3	1	1	0	2	3
YHL040C	0	0	0	0	0	0	0	0	0	0	0	0	0	0	0	0	0	0	0	0	0	0	0	0	0	0	0	0	1	0	0	1	0	0	0	0	0	0	0	0	1	0	0	0	0	0	1	0	0
YHL035C	2	2	3	0	0	0	0	1	0	0	3	3	0	4	0	3	5	0	1	0	2	3	1	0	2	3	3	5	2	1	2	1	1	3	3	3	1	3	2	0	3	0	0	2	3	4	7	6	3
YHL034C	2	0	0	0	0	0	0	0	0	0	0	0	0	0	0	2	0	1	0	1	0	0	0	0	0	0	0	0	0	0	0	0	0	0	0	0	0	0	0	0	1	0	0	0	0	0	0	1	0
YHL026C	0	0	0	0	0	1	0	0	0	0	0	0	0	0	0	0	0	0	1	0	0	0	1	0	0	0	0	0	0	0	0	0	1	0	0	0	0	1	1	1	1	0	0	1	0	0	1	0	0
YHL024W	5	1	4	4	0	1	1	3	3	5	0	0	0	4	0	0	1	3	2	1	2	0	3	0	1	1	1	0	1	0	0	0	1	1	0	0	0	0	0	0	0	0	1	0	1	2	0	0	0
YHL017W	0	0	0	0	0	0	0	0	0	0	0	0	0	0	0	0	0	0	0	1	0	0	2	0	1	0	0	1	0	1	1	0	1	0	0	1	0	0	2	2	1	0	2	1	0	4	0	2	0
YHL016C	0	0	0	0	0	0	0	0	0	0	0	0	0	0	0	0	0	0	0	0	0	0	0	0	0	0	0	0	0	0	0	0	0	0	0	0	2	0	0	0	0	0	1	1	1	3	0	1	0
YHL015W	0	0	2	0	1	0	0	0	0	0	0	0	1	1	1	0	0	0	0	0	0	0	0	0	0	0	0	0	0	0	0	0	0	0	0	1	0	0	0	0	0	0	0	0	0	0	0	0	0
YHL006C	0	0	0	0	0	0	0	0	0	1	1	0	1	1	0	0	2	0	1	0	1	0	0	0	1	0	0	0	0	1	0	0	0	0	1	0	0	0	0	0	0	0	0	0	0	0	0	0	1
YHR002W	0	0	0	0	0	0	0	1	0	1	0	1	0	0	0	0	1	0	0	0	0	1	0	1	1	2	0	0	0	0	0	0	0	1	0	0	0	1	0	0	1	0	0	0	0	0	0	0	2
YHR004C	0	0	0	0	0	0	0	0	0	0	3	0	0	0	0	1	0	0	0	0	0	0	0	0	0	0	0	0	0	0	0	0	0	0	2	0	0	0	0	0	2	1	0	0	0	0	0	0	0
YHR007C-A	3	2	2	3	0	2	1	6	4	2	2	0	1	0	1	1	2	0	1	3	2	1	0	0	0	0	0	3	3	1	0	2	0	0	1	0	2	3	0	0	0	1	3	0	1	2	10	3	0
YHR010W	0	0	0	0	0	0	0	0	0	0	0	0	0	0	0	0	0	0	0	0	0	0	0	0	0	0	0	0	1	0	0	0	0	1	0	0	1	0	0	0	0	1	0	0	0	0	1	1	0
YHR016C	0	0	0	1	0	0	0	0	0	0	1	0	0	0	0	0	1	1	0	0	1	2	0	2	2	0	0	0	0	0	0	2	2	1	1	0	0	0	0	0	0	0	1	1	4	0	3	3	5
YHR017W	3	0	1	3	0	2	1	0	0	0	0	0	1	1	1	1	4	1	0	1	1	4	6	5	2	0	0	0	0	0	2	0	0	0	0	0	1	1	0	0	0	0	0	2	0	2	0	1	0
YHR019C	0	0	0	0	0	0	1	0	2	0	0	0	0	2	0	1	0	0	0	0	0	1	0	0	0	1	1	0	2	0	1	0	0	0	0	1	0	0	3	0	0	0	0	0	1	1	0	2	1
YHR025W	0	0	0	1	0	0	0	0	0	0	0	0	1	0	1	1	0	0	0	0	0	0	0	1	2	2	0	0	0	2	0	0	0	2	0	1	1	0	1	2	0	3	0	0	1	1	0	0	2
YHR026W	0	0	0	0	0	0	0	0	0	0	0	0	0	0	0	1	1	0	0	0	0	0	0	0	0	0	0	1	1	0	0	0	0	0	0	0	0	1	0	0	0	0	0	0	0	1	1	1	0
YHR033W	0	0	0	0	0	0	0	0	0	0	1	0	0	0	0	0	1	0	0	0	0	1	1	0	0	0	0	0	0	0	0	0	1	3	0	0	2	0	1	1	1	0	0	0	6	1	0	0	5
YHR041C	0	0	0	0	0	0	0	0	0	0	0	0	0	0	0	0	0	0	0	0	0	0	0	0	0	0	1	0	0	0	0	1	0	0	1	0	2	1	0	3	2	2	0	0	2	1	1	0	0
YHR051W	0	0	0	0	0	0	0	0	0	0	0	0	0	0	0	0	0	0	1	0	0	0	1	1	0	0	0	0	1	0	1	0	2	1	0	0	1	2	0	0	0	1	0	1	0	0	0	2	0
YHR061C	1	0	1	1	2	0	1	0	1	2	1	0	0	0	0	1	0	1	1	0	0	0	0	2	1	1	0	0	0	0	0	2	0	1	1	0	1	0	1	1	5	0	0	1	0	0	1	0	2
YHR063C	0	0	0	0	0	0	0	0	0	0	1	0	0	0	1	0	0	0	0	1	0	0	0	0	0	0	0	0	0	0	0	0	1	0	0	1	0	0	0	0	0	0	2	0	1	0	0	1	0
YHR094C	1	0	0	1	6	1	0	2	1	1	4	1	1	1	0	2	2	1	3	1	1	1	3	5	1	0	0	1	2	2	3	1	0	2	1	2	2	0	0	1	0	1	0	0	1	0	0	1	0
YHR103W	0	0	1	0	0	0	1	0	0	0	0	0	0	0	0	0	0	1	0	0	0	0	0	0	0	0	0	0	0	0	0	1	2	0	0	0	0	0	0	0	1	0	1	0	0	0	0	0	0
YHR110W	0	0	0	0	0	0	1	0	0	0	2	1	0	0	0	1	0	0	0	0	0	0	0	0	0	0	1	0	0	0	0	0	0	0	0	0	1	1	0	0	0	0	1	0	0	0	0	0	2
YHR113W	1	0	0	0	0	0	0	1	0	1	0	0	1	0	1	0	0	0	0	0	0	2	2	0	0	0	0	0	1	0	1	1	0	0	1	0	0	0	0	1	0	1	1	0	1	1	2	1	1
YHR118C	0	0	0	0	0	0	0	0	1	0	1	0	0	0	0	1	0	0	0	0	1	0	1	0	0	0	0	0	0	1	0	0	0	1	0	0	0	0	1	0	1	0	0	0	0	1	0	0	0
YHR122W	0	1	2	0	0	0	0	0	0	0	2	0	0	0	0	0	0	0	0	0	0	0	0	0	0	0	0	0	0	0	0	0	0	1	0	0	0	0	0	0	0	0	0	0	0	0	0	0	0
YHR128W	0	0	0	0	0	0	0	0	0	0	0	0	0	1	0	0	0	0	0	0	0	0	0	1	0	0	0	0	0	0	0	0	1	0	0	0	0	0	0	0	0	1	0	0	0	0	1	0	0
YHR129C	0	0	0	0	0	0	0	0	0	0	0	0	0	0	0	0	0	1	0	0	0	0	0	0	0	0	0	0	1	0	1	0	0	0	0	0	0	0	0	0	0	1	0	1	0	0	0	2	1
YHR132C	0	0	0	0	0	0	0	0	0	0	0	0	0	0	0	0	0	0	0	0	0	0	0	0	0	0	0	0	0	0	0	0	0	0	0	0	0	0	0	0	0	0	0	0	0	0	0	0	0
YHR142W	0	0	0	0	0	0	0	0	0	0	0	0	0	0	0	0	0	1	0	1	0	1	0	1	0	0	0	0	1	0	0	0	0	0	0	1	0	0	0	0	0	1	0	1	1	0	0	1	0
YHR149C	0	0	0	0	0	0	0	0	0	0	0	0	1	0	1	2	0	0	1	1	0	0	2	0	0	1	0	0	0	0	2	3	2	5	2	3	2	2	1	2	1	4	4	3	5	4	5	3	3
YHR154W	0	0	0	1	0	0	0	0	0	0	0	1	0	1	2	0	1	0	0	0	0	0	0	0	0	0	1	0	0	0	0	0	0	0	1	0	0	0	0	0	1	0	1	1	0	0	1	1	0
YHR164C	0	0	0	2	0	0	0	0	0	0	0	0	0	0	0	0	0	0	1	0	0	0	2	0	1	0	0	0	0	0	0	0	0	0	0	0	1	0	0	0	0	0	0	1	0	1	0	0	0
YHR169W	0	0	0	0	0	0	0	0	2	0	0	1	0	0	0	0	0	1	0	0	0	1	0	0	0	0	0	0	0	0	1	0	0	0	1	1	0	0	0	1	0	1	0	0	1	0	0	0	0
YHR170W	0	0	0	0	0	0	0	0	0	0	0	0	0	0	0	0	0	0	0	0	0	0	0	0	0	0	0	0	0	0	0	0	0	0	0	0	0	0	0	0	0	0	0	0	0	0	2	0	0
YHR171W	0	0	0	1	1	0	0	0	2	1	0	1	0	0	0	0	0	0	1	1	0	0	0	1	0	1	1	0	1	0	0	0	0	2	0	1	1	2	2	2	0	1	0	0	2	1	3	3	1
YHR172W	0	0	0	0	0	1	0	1	1	0	0	0	0	0	0	0	0	0	1	0	0	0	0	0	0	0	0	0	0	1	0	0	0	0	1	0	1	0	0	0	1	0	0	0	0	0	0	1	0
YHR177W	0	0	2	0	1	2	1	0	1	1	0	0	1	0	0	0	1	1	0	1	1	1	0	1	0	0	0	0	2	0	1	0	0	0	0	1	0	2	1	0	0	3	1	0	4	0	3	0	0
YHR181W	0	0	1	0	0	1	0	1	0	0	0	0	0	0	0	0	0	0	1	0	0	0	0	0	0	0	0	0	1	0	0	0	0	0	0	0	0	0	0	1	0	0	0	0	0	2	0	0	0
YHR182W	4	1	0	7	0	1	4	0	1	0	4	2	1	1	3	1	3	1	2	0	1	0	0	1	1	2	4	2	2	0	0	0	3	2	0	3	2	0	0	1	3	3	0	3	1	0	0	0	1
YHR185C	0	0	0	0	0	0	0	0	1	0	0	0	0	0	0	0	0	1	1	0	0	0	0	0	1	0	0	0	0	1	0	0	0	1	1	0	0	0	0	0	0	1	2	1	0	0	0	1	0
YHR194W	0	1	0	0	0	0	0	0	0	1	1	0	0	0	1	0	1	0	0	0	0	0	0	0	0	1	0	0	0	0	0	0	0	0	2	0	0	0	0	0	1	0	0	1	3	0	1	0	2
YHR213W	1	0	2	3	0	0	0	0	0	2	3	2	0	1	1	0	0	1	0	1	1	2	3	1	0	0	4	1	1	0	1	0	1	1	0	0	0	1	2	0	0	2	3	1	0	4	0	1	1
YHR214W	7	6	0	0	5	0	2	10	4	2	1	4	7	3	8	4	0	0	4	3	1	2	2	1	2	3	2	4	6	1	1	6	2	4	7	6	11	3	1	2	3	9	17	3	3	0	1	2	4
YHR214C-D	0	0	1	0	0	0	1	0	1	1	0	0	0	1	1	0	2	3	3	0	0	0	0	3	2	0	3	0	0	2	1	3	2	1	0	0	1	0	0	0	0	0	0	0	0	0	0	0	0
YHR215W	0	0	0	0	1	0	0	0	0	2	1	1	0	0	0	0	0	0	0	0	0	0	1	0	0	0	0	0	0	0	1	0	0	1	0	0	0	1	0	1	0	0	2	1	0	0	1	0	0
YHR216W	2	0	0	1	1	3	2	0	0	1	2	1	0	0	1	1	0	0	3	1	0	1	1	0	0	1	0	1	0	0	1	0	0	0	0	1	0	0	0	0	0	0	0	0	0	0	0	0	0
YIL166C	0	0	0	3	1	1	0	0	3	1	0	0	0	0	2	1	0	0	0	1	0	2	2	1	1	6	2	2	2	5	2	3	3	2	2	4	1	3	4	3	2	0	2	2	0	0	4	0	2
YIL162W	0	0	0	0	0	1	0	1	0	1	2	2	1	1	0	1	3	1	1	0	2	1	1	2	4	3	3	1	3	1	2	3	1	2	1	2	0	1	6	5	3	1	2	1	3	1	5	3	2
YIL158W	0	0	0	0	0	0	1	0	0	0	0	0	0	0	0	0	0	1	1	0	0	0	0	0	0	0	0	0	0	0	0	0	0	0	0	0	0	0	1	0	0	0	0	0	0	0	0	0	0
YIL149C	0	0	0	1	0	0	0	0	0	0	0	0	0	0	0	0	0	0	0	0	0	0	0	0	1	0	0	0	2	0	0	0	0	0	0	0	0	0	0	0	1	0	0	0	1	0	0	2	1
YIL137C	0	0	0	0	0	0	0	0	0	0	0	0	0	0	0	0	0	0	0	0	0	0	1	0	0	2	0	0	0	0	1	0	1	0	2	1	1	1	1	2	0	0	0	1	0	3	1	1	0
YIL134C-A	0	1	1	5	0	0	2	3	2	3	1	5	1	1	2	0	4	1	2	2	2	0	1	3	0	0	1	0	1	1	1	0	1	1	2	0	0	1	0	1	0	1	2	2	1	2	5	4	4
YIL134W	0	1	1	0	0	3	0	2	1	0	1	2	0	0	0	1	0	0	3	1	1	0	0	1	0	0	0	2	4	5	3	2	2	0	3	3	3	1	1	0	2	3	3	1	0	1	3	2	2
YIL130W	0	0	0	0	0	0	0	0	0	0	0	0	0	0	0	0	0	0	0	0	0	0	0	0	0	0	0	0	0	0	0	1	0	0	1	0	1	1	0	0	0	0	0	0	0	0	0	1	1
YIL129C	0	0	1	0	0	0	0	0	0	0	0	2	0	0	0	0	1	0	0	0	0	0	0	0	0	0	0	0	0	1	0	0	0	0	0	0	2	0	0	1	0	0	0	0	0	0	0	0	0
YIL128W	0	0	0	0	0	0	0	0	0	0	0	0	0	0	0	0	1	0	0	0	0	0	0	0	0	0	0	0	0	0	0	0	0	0	1	0	0	0	0	0	1	0	1	0	0	0	0	0	1
YIL121W	0	0	0	0	1	2	0	0	1	0	1	0	0	0	0	1	0	0	0	0	0	1	0	0	0	0	0	0	0	0	1	0	0	1	0	0	1	1	3	1	0	2	1	1	0	0	0	0	10
YIL119C	0	2	1	1	0	1	1	1	1	1	1	0	0	1	0	0	1	0	0	1	6	1	3	0	1	2	0	4	4	5	0	1	3	4	2	1	4	1	0	0	1	5	4	1	2	3	1	2	0
YIL116W	3	3	2	1	2	1	1	7	3	3	1	3	2	12	2	3	0	1	2	6	1	0	2	4	0	0	0	2	1	0	5	1	1	3	3	1	6	3	2	1	2	1	1	1	2	2	1	3	1
YIL109C	0	0	0	0	0	0	0	0	0	0	0	0	0	0	0	0	0	0	0	0	0	0	0	0	0	0	0	0	0	0	1	0	0	1	0	0	0	0	0	0	0	0	1	0	1	0	1	0	1
YIL103W	0	1	0	0	0	0	0	1	0	0	0	0	0	0	0	0	0	0	0	0	0	1	0	1	0	1	0	0	0	1	0	0	0	1	0	1	2	0	0	0	1	1	1	0	0	1	2	0	0
YIL102C	0	0	0	0	0	0	0	1	0	0	0	0	2	1	0	0	2	1	1	0	0	0	0	1	0	0	0	0	0	0	0	0	0	0	0	0	0	1	0	0	0	0	0	1	0	1	0	1	0
YIL093C	0	0	0	0	0	0	0	0	0	0	0	0	1	0	0	0	0	0	0	1	1	0	0	0	0	0	0	0	0	0	0	0	1	0	0	0	1	0	0	0	0	0	1	0	0	0	0	0	1
YIL072W	0	0	1	0	3	0	0	0	0	0	0	1	0	0	0	0	0	0	0	0	0	0	0	0	0	0	0	1	0	0	0	0	0	0	0	0	0	0	0	0	0	0	0	0	0	0	2	0	0
YIL061C	0	0	0	0	0	0	0	0	0	0	0	0	0	0	0	0	0	0	0	0	0	1	0	0	0	0	0	0	0	0	0	0	0	0	0	0	0	0	0	0	0	0	0	0	0	0	0	1	0
YIL057C	1	0	2	8	3	7	8	2	1	0	3	2	0	1	0	1	0	0	0	0	0	0	0	0	1	0	0	3	1	0	0	0	0	0	1	2	0	0	1	0	3	0	3	0	1	1	0	0	1
YIL056W	1	4	0	0	0	1	0	0	0	0	0	1	0	1	0	1	2	1	0	1	2	1	0	0	0	0	0	1	1	0	0	0	1	0	1	0	2	2	0	0	2	3	0	0	0	0	1	1	1
YIL055C	0	0	0	0	0	0	0	0	0	1	0	0	1	0	0	0	0	0	0	1	0	0	0	1	0	0	0	0	3	0	2	2	1	0	0	0	1	0	2	2	1	1	3	0	2	0	0	1	1
YIL051C	0	0	0	1	0	0	0	1	0	1	0	0	0	0	0	0	0	0	1	0	1	1	0	0	1	1	0	0	0	0	0	0	1	0	0	2	0	0	2	0	1	2	0	0	0	1	0	2	0
YIL049W	0	0	1	1	1	0	0	0	0	0	0	0	0	0	0	0	1	0	2	0	1	0	0	0	0	2	0	1	1	0	1	2	2	1	1	0	0	0	1	0	2	0	0	1	0	1	1	2	0
YIL046W-A	0	0	0	0	2	1	0	0	0	0	0	0	0	0	1	0	1	0	1	0	1	0	0	0	1	0	0	0	1	1	1	1	1	1	1	0	1	0	0	0	2	0	1	0	1	0	1	0	1
YIL044C	0	0	1	3	0	0	0	1	0	1	1	1	0	1	0	0	0	0	0	0	0	1	0	0	0	0	0	0	0	0	1	0	0	0	3	1	0	0	0	0	2	1	2	0	1	0	0	0	0
YIL041W	0	0	0	0	0	0	0	0	0	0	0	0	0	1	0	0	0	0	0	0	1	0	0	0	0	1	0	0	1	0	0	0	1	0	0	0	0	0	1	1	0	0	0	0	0	1	1	0	1
YIL038C	0	2	0	0	0	0	1	0	0	0	1	0	1	0	0	0	0	0	0	0	0	0	1	0	0	0	0	1	0	1	0	4	1	1	0	0	0	0	0	0	0	1	1	0	0	0	0	0	0
YIL021W	1	0	0	0	0	0	0	0	0	0	0	0	0	0	0	0	0	0	0	1	0	0	0	0	0	0	0	1	0	0	0	1	1	0	1	1	1	0	0	0	0	1	0	1	0	0	0	0	1
YIL020C	0	0	0	0	0	1	0	0	0	0	0	0	1	0	1	0	0	0	0	1	0	1	0	1	1	0	0	0	1	2	1	0	0	0	0	0	0	0	1	1	1	1	0	0	1	0	1	0	1
YIL016W	0	0	0	0	0	0	0	0	0	1	0	0	0	0	1	1	1	0	2	0	0	0	0	2	0	0	1	1	2	1	1	1	2	1	2	4	1	0	2	6	4	4	0	0	2	1	5	3	1
YIR006C	0	0	0	0	1	0	1	0	0	0	0	0	0	0	0	2	0	0	0	0	0	0	1	0	0	0	0	0	0	0	0	0	1	0	0	1	0	0	0	0	0	0	0	0	0	0	0	0	0
YIR007W	0	0	0	0	1	0	2	0	0	0	1	0	3	0	1	0	0	0	0	0	0	0	1	0	2	0	6	6	1	1	0	2	3	1	1	0	0	2	1	10	2	1	0	0	3	1	2	2	0
YIR011C	0	0	0	0	0	0	0	0	0	0	0	0	0	0	0	0	0	0	0	0	0	0	0	0	0	0	0	0	0	1	0	0	0	0	0	0	0	1	0	0	0	0	0	0	0	0	0	0	1
YIR022W	0	0	0	0	0	0	0	0	1	0	0	0	0	0	0	0	0	0	0	0	0	0	0	0	1	1	0	1	1	0	1	0	1	1	0	0	0	0	0	0	0	0	0	1	0	2	0	0	0
YIR027C	1	1	1	2	0	0	1	0	2	2	1	2	1	0	1	0	0	0	0	0	1	1	0	0	1	2	0	0	1	1	1	0	0	1	0	0	1	0	0	1	1	0	0	0	0	0	0	0	0
YIR032C	0	0	0	0	0	0	0	0	0	0	0	0	1	0	0	0	0	2	0	1	1	0	1	1	0	0	0	0	0	0	1	0	1	1	1	2	1	1	0	0	2	2	2	0	1	5	1	1	3
YIR034C	0	0	0	0	0	1	1	0	0	0	0	0	0	0	0	0	0	0	0	0	0	1	0	0	1	0	0	0	0	0	0	1	0	0	0	2	0	0	1	0	0	0	2	2	2	0	1	1	1
YIR035C	1	1	0	0	1	0	0	1	0	1	2	1	1	0	1	0	1	1	0	0	0	1	3	4	2	1	2	2	0	0	0	0	1	3	3	0	2	0	0	1	2	0	1	4	2	0	0	1	2
YIR038C	0	0	0	1	0	0	0	0	1	0	2	0	0	1	1	0	0	0	0	1	0	0	0	0	0	0	0	0	0	0	0	1	0	1	0	0	0	1	0	1	1	0	1	0	0	0	2	0	0
YJL209W	0	0	0	0	0	0	0	0	0	0	0	1	0	0	0	0	0	0	0	0	0	0	0	1	0	1	0	0	0	1	1	0	0	1	0	0	0	0	0	1	0	0	0	0	0	0	0	0	0
YJL203W	0	0	0	0	0	0	0	1	0	0	0	0	0	1	0	0	0	0	0	0	0	0	0	0	0	0	0	0	0	0	0	0	0	0	0	0	0	1	0	0	0	1	0	0	1	0	1	0	0
YJL200C	0	0	0	0	0	0	0	0	0	0	0	0	0	1	2	1	0	0	0	0	1	1	0	0	0	0	0	0	0	0	0	0	0	2	0	1	0	0	0	0	0	0	0	0	1	1	0	1	0
YJL193W	0	1	1	1	0	0	0	0	0	2	0	1	1	0	1	0	0	0	0	0	1	1	3	2	1	1	1	0	2	0	1	0	0	0	1	0	0	0	1	0	0	0	0	1	0	1	1	0	0
YJL191W	0	1	0	0	1	0	0	0	0	0	2	0	0	0	0	0	0	0	0	1	0	1	0	0	0	0	0	0	0	0	2	0	0	0	0	0	1	0	2	0	2	2	0	0	0	1	1	0	0
YJL190C	1	0	0	1	0	1	0	0	1	0	0	0	0	0	0	0	0	0	1	0	0	0	0	0	0	1	0	0	0	0	0	0	0	0	0	1	0	1	0	0	0	0	0	0	0	0	0	0	0
YJL185C	0	0	0	0	0	0	0	0	0	0	0	0	0	0	0	0	0	0	0	0	0	0	0	0	0	0	0	0	0	0	0	0	0	0	0	0	0	0	0	0	0	0	1	0	2	1	0	0	0
YJL183W	0	0	0	0	0	0	0	0	0	0	0	0	0	0	0	0	0	0	0	0	0	0	0	0	0	0	0	0	0	1	0	0	0	2	1	0	0	1	1	0	0	0	1	0	0	0	0	2	0
YJL179W	0	0	1	0	0	1	0	0	0	0	0	1	0	0	0	0	0	0	0	0	0	1	0	0	0	0	1	0	1	0	0	1	1	1	0	0	0	0	0	0	0	0	0	1	0	1	0	0	2
YJL178C	0	0	0	0	0	0	0	0	0	0	0	0	0	3	0	0	0	0	0	0	1	0	0	1	0	0	0	3	0	1	0	0	0	0	0	0	0	2	0	0	0	1	0	0	0	1	0	0	0
YJL159W	0	0	0	0	0	0	0	0	0	0	0	0	0	0	0	0	0	0	0	0	0	0	0	0	0	0	0	1	0	0	0	0	0	0	0	0	0	0	0	0	0	0	0	0	0	0	0	0	0
YJL158C	0	0	0	0	0	0	0	0	0	0	0	0	0	1	0	0	0	0	0	0	0	0	0	0	0	1	0	0	0	0	0	0	1	0	0	0	0	0	0	0	0	0	0	0	0	0	0	0	0
YJL153C	0	1	0	0	0	0	1	0	0	0	0	0	1	0	0	0	0	1	0	0	0	1	0	0	2	1	2	0	0	1	1	2	2	6	5	4	1	2	2	1	6	8	1	0	0	0	1	1	7
YJL148W	1	0	0	0	0	0	0	0	0	0	0	0	0	0	0	0	0	0	0	0	0	0	0	0	0	0	0	0	1	1	0	0	0	0	0	0	1	0	0	1	0	0	0	0	0	0	0	0	0
YJL147C	0	1	0	0	0	0	0	0	0	0	0	0	0	0	0	0	0	0	0	0	0	0	0	0	0	0	0	0	1	0	0	0	1	1	0	0	1	0	0	0	1	0	2	0	0	5	2	2	0
YJL141C	0	0	0	0	0	0	0	0	0	2	0	0	0	0	0	0	0	0	2	2	0	0	0	1	0	0	0	2	0	1	0	0	2	0	3	1	1	2	2	1	0	2	0	0	1	1	2	2	0
YJL139C	1	0	2	2	0	1	2	2	1	0	0	0	0	0	3	1	0	0	2	0	2	0	2	0	0	1	0	1	1	0	2	0	1	1	0	0	0	0	0	1	0	1	0	1	1	2	0	0	1
YJL131C	0	0	0	0	0	0	0	0	0	0	0	0	0	0	2	0	0	0	0	0	0	0	0	2	0	0	0	0	1	0	0	0	0	1	1	1	0	2	0	0	2	0	0	0	1	0	0	1	0
YJL130C	0	1	1	0	0	0	0	1	1	0	0	1	0	1	3	0	0	0	1	0	2	1	0	1	0	0	2	3	0	4	0	0	1	0	3	1	1	7	2	5	4	3	3	0	2	0	1	3	4
YJL117W	0	0	1	0	0	0	0	0	0	0	1	0	1	0	0	1	0	0	1	2	2	1	0	0	0	0	0	1	0	0	0	0	0	0	1	0	0	1	2	0	2	0	0	3	6	0	4	2	1
YJL111W	0	0	0	0	0	0	0	0	0	0	0	0	0	0	0	0	0	0	0	0	0	0	0	0	0	0	0	0	0	1	0	0	0	0	0	0	0	0	0	0	0	0	0	0	0	0	0	0	0
YJL108C	3	0	0	2	1	4	0	0	1	4	1	0	1	0	2	0	1	0	3	0	2	2	0	1	0	0	0	1	3	0	2	0	1	1	1	1	0	0	2	1	0	0	0	0	0	0	2	4	1
YJL106W	2	2	2	2	3	0	1	0	1	1	2	0	1	2	1	0	0	0	0	0	1	0	5	0	1	2	0	0	4	0	2	1	3	1	0	0	2	0	2	0	0	2	3	1	2	0	0	0	1
YJL098W	0	0	0	0	1	1	0	0	0	0	0	0	0	0	0	0	3	0	0	0	0	0	0	0	0	0	2	0	0	0	0	1	0	0	0	0	0	0	0	0	1	1	0	1	0	0	1	1	1
YJL094C	0	0	0	0	0	1	0	0	0	0	0	0	0	0	0	2	1	0	1	0	0	1	1	2	0	0	0	2	1	1	1	1	0	0	0	0	2	0	0	0	1	0	0	2	4	0	1	3	3
YJL090C	0	0	0	0	0	0	0	0	1	0	0	1	0	0	0	0	0	0	0	0	0	1	0	1	0	0	1	0	2	1	0	0	2	0	0	0	0	0	3	0	0	0	0	2	0	2	2	3	0
YJL089W	0	0	0	0	0	0	1	0	0	0	0	0	0	0	0	0	0	0	0	1	0	0	0	0	0	0	0	0	0	0	0	0	1	0	0	0	1	0	0	0	1	0	0	0	0	1	0	0	0
YJL085W	1	0	0	1	0	0	0	0	0	0	0	0	0	0	2	0	0	1	1	0	1	1	1	1	0	0	0	0	0	0	0	1	0	0	0	0	0	0	0	1	0	0	0	1	0	1	0	2	2
YJL083W	1	1	0	0	0	0	1	0	0	0	0	0	1	0	0	0	1	0	0	0	0	0	0	0	0	0	2	0	0	0	1	0	0	0	0	0	0	0	0	0	0	1	0	0	0	0	0	0	0
YJL079C	0	0	0	0	0	0	0	0	0	0	0	0	0	0	0	0	0	0	0	0	0	0	0	0	0	0	0	0	0	0	0	0	0	0	0	0	0	0	0	0	0	0	0	0	0	1	3	1	1
YJL073W	0	0	0	0	0	1	0	0	1	0	0	0	0	0	0	0	1	0	1	0	0	0	1	0	0	0	0	0	1	1	0	1	0	0	1	0	0	0	0	0	1	1	0	2	2	2	1	0	4
YJL072C	0	0	0	0	0	0	0	0	0	0	0	1	0	0	0	0	0	1	0	0	0	0	1	0	0	0	0	0	0	0	0	0	0	0	0	0	0	0	0	0	1	0	1	2	0	0	0	0	1
YJL071W	0	0	0	1	1	0	0	0	1	0	0	0	0	0	0	0	0	0	0	0	0	0	1	0	0	1	0	0	2	0	0	0	0	1	0	0	2	0	7	3	1	3	1	0	5	3	1	2	6
YJL063C	0	0	1	1	0	0	0	0	0	1	0	0	0	0	0	0	3	1	1	0	0	0	0	0	1	0	0	0	0	0	1	0	0	0	0	0	0	0	0	0	0	1	2	0	1	1	0	0	0
YJL052W	0	0	0	1	1	1	0	0	0	1	1	0	0	1	0	0	0	0	0	0	0	0	0	0	0	1	1	0	1	0	0	0	0	0	0	1	2	0	0	2	0	0	1	2	0	0	0	1	1
YJL051W	0	0	0	0	0	0	0	0	0	0	0	0	0	0	0	0	0	1	0	0	1	0	0	0	1	0	0	0	0	0	0	0	0	0	0	0	1	2	0	0	1	1	0	0	0	0	3	4	2
YJL045W	0	1	0	0	0	0	0	0	1	0	1	1	0	0	0	1	0	0	0	0	1	2	0	1	3	0	0	0	1	0	0	0	0	0	0	0	2	3	0	1	0	0	0	0	1	0	1	1	1
YJL028W	0	0	0	0	0	0	0	0	0	0	0	0	0	0	0	0	0	0	0	0	0	0	0	0	0	0	0	0	0	0	0	0	0	0	0	0	0	0	0	0	0	0	0	0	1	0	0	0	0
YJL016W	2	0	4	1	0	0	0	0	1	2	1	0	1	0	0	0	1	3	5	1	2	1	0	1	0	0	1	0	0	1	0	1	0	0	0	3	1	0	2	2	1	2	0	2	0	2	0	0	2
YJL013C	0	1	0	0	0	2	1	4	1	0	2	2	0	2	0	0	0	1	0	1	1	0	3	1	2	2	0	0	3	0	0	0	0	2	1	0	3	2	1	1	0	3	2	2	0	0	1	0	0
YJL011C	0	0	0	0	0	0	0	0	0	0	0	0	0	0	0	0	1	0	0	0	0	0	0	1	0	0	0	0	0	0	1	1	0	1	0	0	2	1	2	1	3	0	0	0	1	1	1	2	2
YJL006C	0	0	0	0	1	0	0	0	0	0	1	0	0	0	0	0	1	0	2	1	0	0	0	1	0	0	0	0	0	0	0	1	0	0	1	1	0	0	0	1	0	2	0	2	0	0	0	0	0
YJR004C	1	0	1	0	0	0	0	0	0	0	0	0	0	0	0	0	0	0	0	0	0	0	0	0	0	0	0	0	1	1	0	0	0	1	0	0	0	0	0	0	1	4	0	1	2	0	2	2	3
YJR010W	0	0	1	0	0	0	0	0	0	0	0	0	0	0	0	0	0	0	0	0	0	0	0	0	0	0	0	0	0	0	0	0	0	0	0	1	1	0	0	0	1	0	0	0	0	0	0	0	0
YJR019C	1	1	0	1	1	0	0	1	1	0	1	2	2	2	2	1	1	0	0	0	0	0	1	0	0	0	0	0	0	2	1	2	0	0	1	2	1	1	3	0	2	0	1	4	2	0	0	2	1
YJR022W	0	0	0	0	0	0	0	0	0	0	0	0	0	1	0	0	0	0	0	0	0	0	0	0	0	0	0	0	2	0	0	2	0	0	1	0	1	1	0	0	0	1	0	3	1	2	1	2	0
YJR030C	0	0	0	0	0	0	0	0	0	0	0	0	0	0	0	0	0	1	0	0	0	0	0	0	0	0	0	0	0	0	0	0	0	0	0	0	0	0	0	1	0	0	0	1	0	0	0	0	1
YJR046W	0	0	0	0	0	0	0	0	0	0	0	0	0	0	0	0	0	0	0	0	0	0	0	0	0	0	0	0	0	0	0	0	0	0	0	0	0	0	0	0	0	0	0	0	0	0	0	0	0
YJR051W	0	0	0	0	0	0	0	0	0	0	1	0	0	0	0	0	0	0	0	0	0	0	0	0	0	0	0	1	0	0	0	0	0	1	0	0	0	1	0	0	0	0	0	0	0	0	0	0	0
YJR054W	1	1	1	0	0	1	1	0	0	0	0	0	0	0	0	0	0	2	0	0	0	0	0	0	0	0	0	0	0	0	0	0	0	0	1	0	1	0	0	0	0	1	0	0	1	1	0	0	0
YJR063W	0	0	0	0	0	0	0	0	0	0	0	0	0	0	0	0	0	0	0	1	0	0	0	0	0	0	0	1	0	0	0	0	0	0	0	0	0	2	0	0	0	1	0	0	0	0	0	0	0
YJR064W	0	0	0	0	0	0	0	0	0	0	0	0	0	0	0	0	0	0	0	0	0	0	0	0	0	0	0	0	0	0	0	0	0	0	0	0	1	0	0	0	0	0	0	0	2	0	2	0	0
YJR066W	0	0	0	0	0	0	0	0	0	0	0	0	0	0	0	0	0	0	0	0	1	0	2	0	0	0	0	0	1	0	1	0	0	0	0	0	0	0	0	0	0	0	0	1	0	0	0	1	0
YJR072C	0	0	1	0	0	0	0	1	0	2	1	4	0	0	0	0	2	1	1	1	0	1	0	1	2	0	1	2	0	0	1	0	0	0	0	0	0	1	2	1	0	0	0	0	0	1	0	0	0
YJR073C	6	1	1	0	0	3	2	5	2	7	1	1	2	3	1	3	0	4	6	1	0	1	1	1	1	0	1	2	1	1	0	0	0	3	1	1	0	0	0	1	1	2	1	0	0	2	0	2	1
YJR074W	1	0	0	0	0	2	2	1	0	0	1	1	0	0	0	0	0	0	0	1	0	3	0	2	0	0	0	0	3	4	0	2	1	1	3	0	0	0	0	0	0	2	2	2	0	0	0	1	3
YJR083C	0	0	0	0	0	0	0	0	0	0	0	0	0	0	0	0	0	0	0	2	0	0	0	0	0	0	0	0	1	0	0	0	0	0	0	0	0	0	0	0	0	0	2	0	0	2	0	0	0
YJR090C	0	0	0	0	0	0	0	0	1	0	0	0	0	0	0	0	0	0	0	0	0	1	0	0	0	0	0	0	0	2	0	0	0	1	0	0	0	0	1	0	0	0	0	0	0	1	0	0	1
YJR098C	0	0	0	0	2	0	0	0	0	0	0	1	2	0	1	0	0	0	0	0	0	0	1	0	0	0	0	1	0	0	0	2	0	0	0	0	0	0	0	0	1	0	0	0	0	0	0	0	1
YJR120W	0	0	0	0	0	0	0	0	0	0	1	0	0	0	0	0	0	0	0	0	0	0	0	0	0	0	0	0	0	0	1	0	0	0	0	0	0	0	0	0	0	0	0	0	0	0	0	0	0
YJR121W	0	0	0	0	0	0	0	0	0	0	1	0	0	0	0	0	0	0	0	0	0	0	0	0	0	0	0	0	0	0	1	0	0	0	0	0	0	0	0	0	0	0	0	0	0	0	0	0	0
YJR122W	2	1	0	0	0	0	1	0	0	0	0	0	3	1	0	0	1	1	0	0	1	0	0	0	0	0	0	0	1	0	0	0	2	1	0	0	0	0	0	0	1	0	0	0	4	0	1	1	0
YJR132W	0	1	0	1	1	0	0	0	3	0	0	0	2	1	0	0	0	0	3	1	0	0	2	0	0	1	1	1	4	2	2	2	1	1	1	3	3	4	0	2	0	1	2	2	1	1	6	5	0
YJR152W	0	1	0	0	1	0	0	1	0	1	4	0	0	0	0	1	0	0	2	0	0	0	0	0	0	0	1	0	0	1	0	1	0	0	0	0	0	0	1	1	1	3	3	2	2	1	2	3	1
YJR155W	3	0	0	0	4	4	3	1	2	6	0	3	1	1	4	2	3	4	6	3	0	2	5	7	2	1	1	4	0	1	1	1	0	0	3	0	0	0	0	0	0	0	0	0	0	0	0	1	0
YJR159W	0	0	0	0	0	0	0	0	0	0	0	0	0	0	1	0	0	2	0	0	0	0	0	0	0	0	0	0	0	0	0	0	0	1	1	0	1	0	0	1	0	1	0	0	0	1	0	0	0
YKL222C	0	0	0	0	0	0	0	0	0	0	0	0	0	1	0	0	0	1	0	0	1	1	1	0	0	0	0	0	0	0	0	0	0	0	0	0	0	0	1	1	0	0	0	0	0	0	0	1	0
YKL220C	6	1	0	11	2	2	0	11	6	2	0	1	2	3	4	4	5	2	1	2	3	4	0	5	0	1	2	3	7	2	3	1	1	0	6	0	7	8	2	2	2	2	1	1	3	2	1	0	0
YKL218C	0	1	0	0	0	0	2	1	0	0	0	0	1	0	1	0	1	0	0	1	0	1	0	0	0	1	2	1	1	0	2	2	1	1	0	1	1	2	0	1	1	0	1	1	0	0	1	1	0
YKL214C	0	0	1	1	2	0	0	0	0	0	0	3	0	0	3	1	0	1	1	2	0	0	0	0	0	2	1	1	2	0	2	1	0	2	1	0	0	1	1	0	2	1	0	1	4	2	1	0	2
YKL210W	0	0	0	1	0	0	0	0	0	0	1	0	1	1	0	0	0	1	0	0	0	0	0	0	0	0	1	0	0	0	0	0	1	0	3	0	0	0	0	0	0	0	0	0	0	0	0	0	0
YKL204W	0	0	0	0	0	0	0	0	0	0	0	0	0	0	1	0	0	0	1	0	0	0	0	0	0	0	0	0	0	0	0	0	1	0	0	0	2	0	0	0	0	0	1	0	2	1	0	0	1
YKL203C	0	0	0	0	0	0	0	0	0	0	0	0	0	0	0	0	0	0	0	0	0	0	0	0	0	0	0	0	0	0	0	0	0	0	0	0	0	0	0	0	0	0	0	0	0	0	0	0	0
YKL196C	0	0	0	0	0	0	0	0	0	0	0	1	0	0	0	0	0	0	0	1	0	0	0	0	0	0	0	0	0	0	0	0	1	0	0	0	0	0	0	0	0	0	0	0	0	1	0	0	0
YKL194C	1	1	1	1	1	2	0	0	0	3	1	0	0	0	0	2	0	0	0	1	1	2	0	2	6	1	1	3	5	4	2	1	1	1	6	3	2	3	1	4	4	7	5	6	2	4	3	6	8
YKL192C	0	0	0	0	0	0	0	1	0	1	0	0	0	0	2	0	0	1	0	0	0	0	0	0	0	0	1	0	1	0	0	0	0	0	0	0	1	2	0	1	0	0	0	0	2	1	3	0	3
YKL191W	0	0	0	0	0	0	0	0	0	0	0	0	0	0	0	0	0	0	0	0	0	0	0	0	0	0	0	0	0	1	0	0	0	0	0	0	0	0	0	0	0	0	0	0	0	0	0	0	1
YKL190W	0	0	0	0	0	0	0	0	0	0	0	0	0	0	0	0	1	0	0	0	0	0	0	0	0	0	0	0	0	0	0	0	0	0	0	1	0	0	1	0	1	0	0	2	2	0	2	1	1
YKL185W	1	0	0	2	2	2	1	2	0	0	3	0	5	3	3	1	4	0	1	0	1	0	2	0	0	0	1	1	1	2	2	5	1	1	1	0	0	0	0	1	3	1	2	2	3	1	3	1	4
YKL184W	0	0	1	0	0	0	0	0	1	0	0	0	0	0	0	0	0	0	0	0	0	0	0	0	0	0	0	0	0	1	0	0	0	0	0	0	1	0	0	1	0	0	0	0	0	0	0	1	0
YKL178C	0	0	0	0	0	0	0	0	0	0	0	0	0	1	0	0	0	0	0	0	0	0	0	0	0	0	0	0	0	0	0	0	1	0	0	0	0	0	0	0	0	0	0	0	0	0	0	0	0
YKL174C	0	0	0	1	0	0	1	0	1	1	2	1	0	0	1	1	0	0	0	0	1	1	0	0	0	0	0	0	0	0	0	0	0	0	0	0	0	0	0	1	1	0	0	0	0	0	0	0	0
YKL161C	0	0	0	0	0	0	0	0	0	0	1	0	0	0	0	0	0	0	3	1	0	0	0	1	0	0	2	4	2	0	2	0	0	1	3	4	1	2	2	5	3	2	1	0	0	6	0	4	1
YKL148C	0	0	0	0	0	0	1	0	0	0	0	0	0	0	0	0	0	0	0	0	0	2	0	0	1	0	1	0	1	0	0	0	0	0	0	0	0	0	0	0	1	0	1	0	0	0	1	1	0
YKL140W	0	0	0	0	0	0	0	0	0	0	0	1	0	0	0	0	0	1	0	0	0	1	0	1	0	0	1	0	1	0	1	0	0	0	0	0	0	0	2	2	0	1	0	0	1	0	1	0	0
YKL130C	0	0	0	0	0	1	1	0	0	0	0	0	0	0	0	0	0	0	0	0	0	0	0	1	0	0	0	1	0	1	0	0	1	0	0	0	0	0	0	0	0	0	0	0	0	0	0	0	0
YKL129C	0	0	2	1	1	1	2	1	1	0	0	3	1	2	2	2	0	1	0	1	2	1	0	1	1	0	0	0	1	2	0	2	0	0	2	0	0	2	0	4	1	1	1	0	1	1	0	0	1
YKL127W	1	1	0	0	0	0	0	0	0	0	0	0	0	0	0	0	0	0	0	0	0	1	0	0	0	0	1	2	0	0	2	1	2	0	1	0	1	0	0	1	0	0	3	1	1	1	0	0	1
YKL120W	0	0	0	0	0	0	0	0	0	0	0	0	0	0	0	0	0	0	0	0	0	0	0	0	0	0	0	0	0	0	2	0	0	1	0	1	0	0	0	0	0	0	2	1	1	1	0	0	1
YKL110C	0	0	0	0	0	1	0	0	0	0	0	0	0	0	0	0	2	0	0	0	0	0	0	0	0	0	0	0	0	1	0	0	0	0	1	2	1	0	0	0	0	0	0	0	0	0	0	0	0
YKL107W	0	0	0	0	4	0	0	1	3	1	2	0	4	4	1	0	2	0	0	1	1	0	3	1	0	2	1	0	0	0	1	0	0	1	0	3	2	4	3	1	2	0	2	0	1	0	2	1	2
YKL106C-A	0	0	0	0	0	0	0	0	0	0	0	0	0	0	0	0	0	0	0	0	0	0	0	0	0	0	0	0	0	0	0	0	0	0	0	1	0	0	0	1	0	0	0	1	0	0	0	0	1
YKL106W	0	0	0	0	0	0	0	0	0	0	0	0	0	0	0	0	0	0	0	0	0	0	0	0	0	0	0	0	0	0	0	0	0	0	0	0	0	0	1	1	0	0	0	0	0	0	1	0	1
YKL099C	0	0	1	0	0	0	1	0	0	0	0	0	0	0	0	0	0	0	0	0	0	0	0	1	0	0	0	0	0	0	0	0	0	0	0	1	0	0	0	0	0	0	0	1	0	0	0	0	0
YKL098W	0	0	0	0	0	0	0	0	0	2	1	0	0	0	0	0	0	0	0	0	0	1	0	0	0	0	1	0	1	0	1	1	0	1	0	0	2	1	1	0	0	0	0	0	0	0	0	0	1
YKL093W	5	3	7	0	1	1	6	1	2	3	3	0	3	3	1	1	1	3	5	2	1	2	5	3	1	2	1	1	2	2	2	0	2	0	1	0	1	0	0	0	0	2	0	0	1	1	1	0	0
YKL090W	1	0	0	1	0	0	0	0	1	0	0	0	0	0	0	1	0	0	1	0	0	0	0	0	0	0	0	0	2	1	0	3	0	0	2	0	2	0	2	0	0	1	0	1	0	2	1	3	6
YKL085W	0	0	0	1	0	0	0	0	0	0	1	0	0	0	0	0	0	1	0	1	0	0	0	1	0	0	0	0	0	0	0	0	1	0	0	0	1	0	1	0	0	0	0	1	0	0	0	0	1
YKL081W	0	0	0	0	0	0	0	0	0	0	0	0	0	0	0	0	1	0	0	0	0	0	0	0	0	0	0	0	0	0	0	0	0	0	1	0	0	0	1	0	0	1	0	1	1	0	0	2	1
YKL073W	0	0	0	0	0	0	0	0	0	0	0	0	0	0	0	0	0	0	0	0	0	0	0	0	1	0	0	0	1	0	0	1	0	0	0	0	1	2	0	0	0	0	0	1	0	0	0	2	1
YKL072W	0	0	0	1	0	0	0	0	0	0	0	0	0	0	1	0	0	0	0	1	0	1	0	1	0	1	0	0	0	1	1	0	0	1	0	0	0	1	1	0	0	0	0	0	0	1	2	0	1
YKL059C	0	0	0	0	0	0	0	0	0	0	0	0	0	0	0	0	0	0	0	0	0	1	0	0	0	0	0	1	0	0	0	0	0	0	0	0	0	0	0	0	0	1	0	0	0	0	0	0	0
YKL056C	0	1	0	0	0	2	2	1	0	1	0	0	1	1	1	3	6	1	1	1	2	7	2	11	2	1	0	0	4	3	1	1	5	5	0	2	5	0	3	1	2	4	1	4	0	0	0	1	1
YKL051W	1	0	0	0	0	0	0	0	0	0	0	0	0	0	0	0	0	0	0	0	0	0	0	0	0	0	1	1	0	1	0	0	1	1	0	0	0	0	0	0	0	1	0	1	2	0	2	0	0
YKL050C	0	0	1	0	1	0	0	0	0	0	1	0	2	1	0	0	0	0	0	0	0	0	0	1	0	1	1	0	0	0	2	1	0	2	0	2	0	3	1	2	1	2	0	1	3	3	3	0	2
YKL046C	1	1	0	1	0	0	0	0	0	0	0	0	0	1	0	0	0	0	0	0	0	0	0	0	0	0	0	0	0	0	0	0	0	0	0	0	0	0	1	0	0	0	0	0	0	0	0	0	1
YKL045W	0	0	0	0	0	0	0	0	0	0	0	0	0	0	1	0	0	0	0	0	2	0	0	0	1	0	1	0	1	0	0	2	2	0	0	0	0	1	0	0	0	1	0	1	0	1	2	0	0
YKL028W	0	0	0	0	0	0	1	0	0	0	0	1	0	0	0	0	2	1	0	0	0	0	0	0	0	0	0	0	2	0	1	0	0	1	1	1	0	0	0	0	0	0	0	2	0	0	0	1	0
YKL027W	0	0	1	0	1	0	0	0	0	0	0	0	0	0	0	0	1	0	0	0	1	0	0	1	0	0	0	1	0	2	0	2	0	0	0	0	1	2	1	0	0	0	1	2	0	0	0	0	1
YKL024C	0	0	1	0	2	0	0	0	1	2	0	1	2	0	0	0	0	0	1	2	1	1	0	0	2	0	0	1	1	0	0	0	0	1	0	0	0	1	0	1	3	0	0	1	0	0	1	0	0
YKL010C	0	0	0	0	0	0	0	0	0	0	0	0	0	0	0	0	0	0	0	0	0	0	1	0	0	0	0	0	0	1	0	0	0	0	0	0	0	0	0	3	1	0	0	0	0	1	1	0	0
YKL006W	0	0	1	0	0	0	0	1	0	1	0	1	0	0	0	0	0	0	0	0	0	0	0	1	3	0	1	0	0	0	0	1	0	1	0	0	0	0	0	0	1	0	1	0	0	1	1	3	0
YKL002W	0	0	0	1	0	0	0	0	0	0	0	0	0	0	0	1	0	0	0	2	0	1	0	0	0	2	1	2	2	0	1	0	0	0	2	2	2	0	1	5	1	2	8	7	1	4	1	4	1
YKR002W	0	0	0	0	0	0	0	0	0	0	0	0	0	0	0	0	0	0	0	0	0	0	0	0	0	0	0	0	0	0	1	0	0	0	0	0	0	0	0	0	0	0	0	0	0	0	0	0	0
YKR011C	0	0	0	0	0	0	0	0	0	0	0	0	0	0	0	2	0	0	0	1	0	0	1	0	0	0	0	1	1	0	0	0	1	1	0	0	0	0	0	0	0	1	0	0	1	0	0	0	0
YKR014C	0	0	0	0	1	0	0	1	0	1	0	1	1	0	2	0	0	3	0	1	0	0	0	0	0	0	1	0	0	1	2	0	0	0	2	0	0	0	0	0	1	0	0	0	0	0	3	6	3
YKR019C	0	0	0	0	0	0	0	0	0	0	0	1	1	1	1	0	0	1	0	0	0	1	0	1	1	0	1	0	1	0	2	0	0	3	0	0	1	2	0	0	0	1	0	1	0	1	1	2	1
YKR024C	0	0	0	0	0	0	0	0	0	0	0	0	0	0	0	0	0	0	0	0	1	0	0	0	0	0	0	0	0	0	0	0	0	0	0	0	1	0	0	1	0	0	0	0	0	0	0	0	0
YKR028W	0	0	0	0	0	0	0	0	0	0	1	1	0	0	0	0	0	0	0	0	0	0	0	1	0	2	1	0	0	0	0	0	0	0	0	0	2	2	1	0	0	1	0	0	1	0	0	2	1
YKR043C	0	0	0	0	0	1	0	1	0	0	0	0	0	0	0	0	1	0	0	0	0	0	0	1	0	1	0	0	1	0	0	1	0	0	0	0	0	0	0	0	0	0	0	0	0	0	0	0	0
YKR046C	5	0	0	0	0	1	1	0	0	1	3	0	0	0	0	0	1	0	0	0	1	1	1	0	1	0	1	1	1	0	0	0	0	1	1	0	2	0	0	2	0	0	1	1	1	2	0	0	2
YKR051W	0	0	0	0	0	0	0	0	0	0	0	0	0	0	0	0	0	0	0	0	0	0	0	0	0	0	0	0	0	0	0	0	0	0	1	0	0	0	0	1	1	0	0	0	1	1	1	2	0
YKR056W	0	0	0	0	0	0	0	0	0	0	0	0	0	0	0	0	0	0	0	0	0	0	0	0	0	0	0	0	0	0	0	0	0	0	0	0	0	0	0	0	0	0	0	0	0	0	0	0	0
YKR058W	1	0	1	1	1	0	0	0	1	1	1	1	0	0	0	1	1	1	0	2	0	0	0	0	0	0	1	0	1	0	0	0	0	0	0	0	0	0	0	0	0	0	0	1	0	0	0	0	0
YKR061W	0	0	0	0	0	0	0	0	0	0	0	0	0	1	0	0	0	0	0	0	0	0	0	0	1	0	0	0	0	0	0	0	0	0	0	0	0	1	0	0	0	0	0	1	0	1	0	2	0
YKR063C	0	0	0	0	1	0	0	0	0	0	0	0	0	0	0	0	0	0	0	0	0	0	0	0	0	0	0	1	1	0	0	0	0	0	0	1	0	2	3	1	0	2	1	1	4	0	0	0	0
YKR064W	1	0	0	0	0	0	0	1	0	0	1	0	0	0	1	0	0	0	1	0	0	0	0	0	0	0	0	0	0	0	0	0	1	0	0	0	0	0	0	0	0	1	0	0	0	0	0	0	0
YKR065C	0	0	0	0	0	0	0	0	0	0	0	0	0	1	0	0	0	0	0	0	0	0	0	0	0	0	0	0	0	0	0	1	0	1	0	0	0	0	0	0	0	0	0	0	0	0	0	0	0
YKR072C	1	0	4	0	0	0	0	0	0	1	0	1	0	1	1	0	0	1	0	0	0	0	0	3	0	0	0	0	0	0	2	3	3	2	1	0	1	1	1	0	0	2	0	2	1	2	2	1	0
YKR074W	0	0	0	0	1	0	0	0	1	0	0	0	0	0	0	0	0	0	0	0	0	0	0	0	0	0	0	0	0	0	0	0	0	0	0	0	0	0	0	0	0	0	0	0	0	0	0	0	0
YKR076W	0	0	0	1	0	0	1	0	1	0	1	0	0	2	1	0	0	0	0	1	0	1	0	0	0	0	1	1	1	1	0	0	0	0	0	0	0	0	0	0	0	2	0	1	0	1	1	1	3
YKR081C	0	0	0	0	0	0	0	0	0	0	0	0	0	0	0	0	0	0	0	0	0	0	0	0	0	0	0	0	0	0	0	0	0	0	0	0	0	0	0	0	0	0	0	0	0	0	0	0	0
YKR089C	0	0	0	0	0	0	0	0	0	0	0	0	0	0	0	0	0	0	0	0	0	0	0	0	0	0	0	0	0	0	0	0	0	0	0	0	0	0	0	0	0	0	0	0	1	0	1	0	0
YKR090W	0	0	0	0	0	0	0	0	0	0	0	0	0	0	0	0	0	0	0	0	0	0	0	0	0	0	0	0	0	0	0	0	1	0	0	0	0	0	0	0	0	0	0	0	0	0	0	0	0
YKR093W	5	0	5	3	0	1	3	2	2	1	5	3	3	7	8	5	1	5	7	1	2	8	4	2	2	2	2	2	0	0	2	6	3	4	1	0	3	3	1	0	3	1	3	0	3	1	1	0	0
YKR102W	0	2	0	1	0	0	0	1	1	1	0	0	3	0	0	0	0	0	0	0	0	1	0	0	0	0	0	0	0	0	2	0	0	0	0	0	1	0	1	1	1	1	0	3	3	1	1	2	2
YKR104W	2	0	1	10	1	2	3	2	4	3	4	4	2	4	0	10	1	2	4	12	2	2	7	1	0	6	9	4	2	6	6	0	7	3	4	3	0	2	2	1	0	2	1	2	2	4	0	0	2
YKR105C	0	0	0	0	1	1	0	0	0	0	0	0	0	0	1	0	0	0	0	0	0	0	0	0	0	0	0	1	1	1	0	0	0	1	0	0	2	0	0	0	0	0	0	0	1	0	0	0	0
YLL063C	1	0	0	1	1	2	0	0	0	1	0	0	0	0	0	0	0	0	0	0	0	1	0	0	0	0	0	1	0	0	0	0	1	0	0	1	0	1	0	2	1	0	0	1	0	2	0	0	0
YLL052C	3	0	1	3	1	1	0	1	0	2	1	2	2	3	0	4	1	2	3	0	1	0	4	2	2	0	1	2	0	0	2	0	2	2	2	0	0	1	0	1	1	0	2	1	1	2	0	0	7
YLL049W	0	0	0	1	0	0	0	0	0	0	0	0	0	1	1	0	0	0	0	0	0	0	0	0	0	0	0	3	1	0	1	2	0	0	1	2	2	2	1	2	0	0	0	2	0	0	0	0	6
YLL048C	0	0	0	0	0	0	0	1	0	0	0	0	0	1	1	0	0	0	0	0	0	0	1	0	0	0	2	0	1	0	0	0	0	0	0	0	0	0	0	1	0	0	0	0	0	0	1	0	0
YLL045C	1	0	0	1	0	0	0	0	0	0	0	0	0	0	0	0	0	0	2	0	0	0	0	0	0	0	0	1	1	1	2	1	1	5	0	1	1	0	4	1	0	2	1	2	2	5	3	0	4
YLL042C	0	0	2	0	0	0	0	0	0	1	0	1	1	0	0	0	1	0	0	1	0	0	0	0	0	1	0	0	0	0	0	0	0	0	0	0	0	0	0	0	0	0	0	0	0	0	1	0	0
YLL035W	1	1	0	0	0	0	0	0	0	0	1	0	0	0	0	1	1	1	2	0	0	1	0	0	2	0	0	0	0	0	0	0	0	0	0	1	0	0	0	0	0	0	0	1	0	0	0	0	0
YLL029W	0	1	1	0	0	0	0	0	0	1	1	0	0	0	0	0	0	0	0	0	0	0	0	0	0	0	0	0	0	0	0	2	0	0	0	0	0	1	0	0	0	0	0	1	1	0	0	0	1
YLL026W	0	0	1	0	0	0	0	0	0	0	0	1	0	0	0	1	0	1	1	1	0	0	0	0	0	0	0	0	1	0	1	1	0	0	0	0	0	0	0	0	0	1	1	3	1	0	0	0	1
YLL021W	0	0	0	0	0	0	0	1	0	0	0	0	0	0	0	0	0	0	0	0	0	0	0	0	0	1	0	1	0	0	1	2	0	0	0	1	0	0	0	1	0	1	0	0	0	0	2	0	0
YLL012W	0	0	0	0	0	0	0	0	0	0	0	0	0	0	0	0	0	0	0	0	0	0	0	0	0	0	0	0	0	0	0	0	0	0	0	0	0	0	0	0	0	0	0	0	0	0	0	0	0
YLL011W	0	0	0	0	0	0	0	0	0	0	0	0	0	0	0	0	0	0	0	0	0	0	0	0	0	0	0	0	0	0	0	0	0	0	0	0	0	0	0	0	0	0	0	0	0	0	0	0	0
YLL008W	0	0	0	0	0	0	0	0	0	0	0	1	0	0	0	0	0	0	0	0	1	0	0	0	0	0	0	0	0	0	0	1	0	0	0	0	0	0	0	0	0	0	0	0	0	0	0	0	0
YLL004W	0	0	0	0	0	0	0	0	0	0	0	0	1	1	0	0	0	0	0	0	0	0	0	0	0	0	1	1	0	0	0	1	0	0	0	0	0	0	0	0	0	2	3	0	0	0	0	0	0
YLR003C	0	0	0	1	0	0	0	0	0	0	0	0	0	1	0	0	0	0	3	0	1	1	0	0	0	0	0	0	0	0	1	0	0	0	0	0	1	1	0	2	1	0	0	0	0	1	2	0	0
YLR011W	0	0	1	1	0	5	1	0	1	0	0	2	2	2	2	1	0	0	2	0	0	3	0	0	0	0	0	0	0	0	0	0	1	0	0	0	1	0	0	0	2	0	0	0	0	0	0	0	0
YLR014C	1	3	0	2	1	0	0	0	2	0	0	0	1	2	1	0	1	1	0	0	1	1	1	2	0	1	0	1	2	1	0	0	1	0	0	1	0	0	0	0	0	0	0	0	0	1	0	1	2
YLR015W	0	1	0	0	0	0	0	0	1	0	0	0	0	0	0	0	1	0	0	1	0	0	0	0	0	0	0	0	0	0	1	0	0	2	2	2	0	0	0	0	0	0	1	3	2	1	5	2	1
YLR018C	0	0	0	0	0	0	0	0	0	0	0	0	0	0	0	0	0	0	0	0	0	0	0	0	0	0	0	0	0	0	0	0	0	0	0	0	0	0	0	0	0	0	1	1	0	0	0	0	1
YLR019W	1	0	0	0	0	0	1	0	1	0	0	0	0	1	0	0	1	0	0	1	0	0	1	0	0	0	0	0	0	0	0	0	0	0	2	0	0	0	0	0	0	0	0	1	0	1	0	0	0
YLR020C	0	1	0	0	2	1	0	0	0	0	0	0	0	4	0	0	0	0	0	0	0	0	0	0	0	1	0	0	0	1	0	0	0	0	0	0	0	0	0	0	0	0	0	0	0	0	0	0	0
YLR021W	2	0	1	1	2	3	3	1	0	1	0	0	2	1	0	1	0	1	1	3	1	0	0	1	0	0	4	1	0	1	0	0	2	1	0	2	0	1	3	0	0	0	2	1	6	4	0	1	0
YLR024C	0	3	0	1	1	0	2	4	2	1	1	6	0	1	2	1	2	2	2	0	1	4	1	1	4	5	1	0	1	1	2	1	2	2	2	0	1	3	0	2	3	4	1	1	2	2	0	0	0
YLR035C	0	2	2	4	4	4	0	5	2	1	1	2	2	1	4	5	1	1	0	0	0	1	1	0	1	0	4	0	1	3	2	2	0	0	0	1	1	0	1	0	0	4	1	0	0	2	2	2	0
YLR038C	0	0	0	0	0	0	0	0	0	0	0	0	0	0	0	0	0	0	0	0	0	0	0	0	1	0	0	1	0	0	0	1	0	0	0	0	0	0	0	0	0	0	0	0	0	0	0	0	1
YLR042C	0	2	0	0	1	2	0	0	0	1	0	0	1	0	1	0	0	0	2	0	0	0	1	0	1	0	2	0	0	0	1	0	0	0	0	0	1	0	0	0	0	0	0	0	0	0	0	2	0
YLR046C	1	0	0	2	0	1	0	0	0	0	0	0	1	0	0	0	0	0	1	1	1	0	0	0	0	1	0	0	0	0	0	2	0	1	1	0	0	0	1	0	0	0	0	0	0	3	5	0	0
YLR049C	0	0	0	0	0	0	0	0	1	0	0	0	0	1	0	2	0	0	0	0	0	0	0	0	0	0	1	0	0	0	0	0	0	0	0	0	0	2	0	1	0	0	2	2	3	2	0	1	0
YLR056W	0	1	4	1	0	0	0	1	0	0	2	0	1	1	0	1	0	1	2	0	3	1	1	1	1	1	3	3	1	0	4	3	2	3	2	5	4	0	1	1	2	3	1	3	4	2	3	5	2
YLR063W	0	0	0	0	0	0	0	0	0	0	0	0	1	0	0	0	0	0	0	0	0	0	0	0	1	0	0	0	0	0	0	0	1	1	1	0	0	1	0	8	2	2	1	3	0	0	2	2	1
YLR067C	0	0	0	0	0	0	0	0	0	0	0	0	1	1	0	0	0	0	0	0	0	0	0	0	0	0	0	0	0	0	0	1	0	0	1	0	0	0	0	3	1	0	0	1	0	1	0	0	1
YLR070C	1	4	0	4	3	1	0	0	3	1	1	0	2	1	1	1	2	1	1	4	3	1	1	0	0	1	7	3	2	1	3	1	1	5	10	2	3	4	1	1	1	0	3	1	0	5	2	4	1
YLR072W	0	1	0	0	0	0	0	0	0	1	1	0	0	0	0	0	0	0	0	0	0	0	1	0	0	0	1	0	0	0	0	2	0	0	1	0	2	0	0	0	0	0	0	0	1	0	0	0	0
YLR077W	0	0	0	0	1	1	2	3	1	0	0	0	2	2	1	2	0	0	2	3	1	0	1	1	0	1	0	0	1	3	4	1	1	0	1	4	4	1	2	2	8	1	0	2	5	6	4	11	2
YLR084C	0	1	0	0	0	0	0	0	0	0	0	1	0	0	0	0	0	0	0	0	0	0	0	0	0	0	0	3	0	0	0	0	1	0	0	0	0	0	0	0	0	0	0	0	0	1	0	0	0
YLR086W	0	0	0	0	0	0	0	0	0	0	0	0	0	0	0	0	0	0	0	0	0	0	0	0	0	0	0	0	0	0	0	0	0	0	0	0	0	0	0	0	0	0	0	0	0	0	0	0	0
YLR090W	0	0	0	0	0	0	0	0	0	0	0	0	0	0	0	0	1	0	0	1	0	0	0	0	0	0	0	1	0	0	0	4	0	1	0	2	5	0	0	1	1	1	0	1	0	0	1	3	1
YLR092W	1	1	1	0	0	0	0	1	0	1	0	1	0	2	0	0	2	0	0	1	0	0	0	2	3	2	0	2	2	0	2	0	0	0	1	0	3	0	0	1	0	2	1	5	2	0	0	1	2
YLR099C	0	0	0	0	0	0	0	0	0	0	0	0	0	0	0	0	0	0	0	1	0	0	0	0	0	0	0	0	0	0	0	0	0	0	0	0	0	1	0	0	0	0	0	0	0	0	0	0	0
YLR102C	0	0	0	0	0	0	0	0	0	0	0	0	0	0	0	0	0	0	0	0	0	0	2	1	0	1	0	0	2	0	0	0	1	1	0	1	0	0	0	1	0	0	0	0	1	2	3	3	2
YLR105C	1	0	0	0	3	5	1	0	0	2	0	8	1	0	2	1	1	1	0	3	3	3	3	1	3	1	2	0	0	3	3	2	1	2	0	2	2	3	2	2	0	0	1	1	3	3	1	4	3
YLR121C	0	1	0	0	0	0	0	0	2	0	0	0	0	0	0	0	0	1	0	0	0	0	0	1	0	1	1	0	0	0	1	0	0	0	0	0	0	0	0	0	0	1	0	0	1	0	0	1	0
YLR125W	0	0	0	1	2	1	0	1	6	0	2	0	3	1	0	1	1	0	1	2	1	1	3	3	1	5	4	2	3	1	1	2	4	7	1	7	1	4	2	0	3	4	4	5	2	1	2	4	2
YLR139C	0	0	0	1	0	0	1	0	0	0	0	0	0	0	0	0	0	0	0	0	0	0	0	0	0	0	0	0	0	0	0	1	0	0	0	0	0	2	0	1	0	0	0	0	0	1	1	1	0
YLR154C-H	1	0	0	0	0	0	1	0	0	0	0	1	0	0	0	1	0	1	0	1	3	0	0	0	1	3	0	0	0	0	0	1	0	0	2	1	0	0	0	1	0	0	0	0	0	1	0	0	0
YLR155C	0	0	0	0	0	0	0	0	0	0	1	0	0	0	1	1	0	0	0	0	0	0	0	0	0	0	0	1	0	0	0	0	0	3	0	1	1	1	1	0	0	0	0	1	0	1	0	2	1
YLR156C-A	0	0	0	0	2	1	0	1	0	0	1	0	1	0	0	2	0	0	0	0	0	0	2	0	0	0	1	1	2	0	1	0	0	1	2	1	0	4	4	5	1	1	4	1	2	6	1	4	1
YLR157C	0	0	0	0	1	1	1	0	1	0	1	1	0	0	0	0	0	0	1	0	0	0	0	0	0	0	0	2	0	0	0	1	0	0	0	0	1	0	2	1	1	0	1	1	0	0	0	0	0
YLR159W	4	3	1	10	4	4	8	7	2	2	2	1	6	2	1	1	4	3	8	1	0	1	1	2	1	1	1	1	0	3	2	2	3	1	2	1	2	8	0	3	1	2	4	4	4	0	2	1	0
YLR161W	0	4	5	0	2	1	3	5	4	2	1	0	1	3	2	0	2	4	1	2	2	1	3	1	1	0	0	1	0	1	1	2	4	2	1	0	1	0	2	2	1	6	2	2	4	0	0	1	0
YLR166C	0	0	0	1	0	0	1	0	0	0	1	0	0	0	0	1	0	0	0	0	1	1	0	0	0	1	1	0	0	0	1	2	2	2	0	0	2	1	2	0	0	0	1	0	2	4	2	0	1
YLR167W	0	0	0	0	0	0	0	0	0	1	0	0	0	0	0	0	0	0	0	0	0	0	0	0	0	0	0	0	0	0	0	0	0	0	0	0	0	0	0	0	0	0	0	0	0	0	0	0	0
YLR182W	0	1	0	0	0	0	0	0	0	0	0	0	0	0	0	0	0	0	0	0	0	0	0	0	0	0	0	0	0	0	0	0	0	0	0	1	0	0	0	0	0	1	0	0	1	2	0	0	0
YLR185W	0	0	0	1	0	0	0	0	0	0	0	0	0	1	0	0	0	0	0	0	0	0	0	0	0	1	1	0	0	0	0	0	3	2	1	0	0	4	0	1	0	0	0	0	2	0	0	0	1
YLR191W	0	0	0	0	0	0	0	0	0	0	0	0	1	0	0	0	0	0	0	0	0	0	0	0	0	0	0	0	0	0	0	0	0	0	0	0	0	0	0	0	1	0	0	0	0	0	0	0	0
YLR192C	1	0	1	0	0	1	0	2	0	0	0	0	0	0	0	0	0	1	4	0	1	0	0	0	0	1	0	0	0	0	0	0	0	0	0	0	0	0	0	0	1	0	1	1	0	2	0	0	1
YLR194C	0	0	0	0	0	1	0	0	0	0	0	0	0	0	0	0	0	0	0	1	0	0	0	0	0	0	0	0	2	1	0	0	0	0	0	1	0	0	0	1	1	0	1	1	0	0	0	1	2
YLR196W	0	0	0	1	2	0	0	0	0	0	0	0	0	0	0	1	0	0	0	0	1	0	0	0	0	0	0	0	0	0	0	0	0	0	0	0	0	0	0	0	0	0	0	0	0	0	0	1	0
YLR203C	0	0	0	1	0	0	0	0	0	0	0	0	0	0	0	0	0	0	0	0	0	0	0	0	0	0	0	0	0	1	0	0	0	0	0	0	0	1	0	0	0	0	0	0	0	0	0	0	0
YLR204W	0	0	0	0	0	0	1	0	0	0	0	0	2	0	0	0	0	0	0	0	0	1	0	0	0	0	0	0	0	0	0	0	0	1	0	0	0	0	0	0	0	0	0	0	0	0	0	1	0
YLR207W	0	0	0	0	0	0	0	0	0	0	0	0	0	0	0	0	0	0	1	0	0	0	0	1	0	0	0	0	0	0	0	1	0	0	0	0	0	0	2	0	0	0	0	0	0	1	0	0	0
YLR210W	0	0	0	0	0	1	0	0	0	0	0	0	0	0	0	0	0	0	0	0	0	0	0	0	0	0	0	0	0	0	0	0	0	0	0	1	0	1	1	1	0	0	0	0	0	1	0	1	0
YLR214W	0	0	0	1	0	0	0	1	0	0	0	0	0	0	0	0	0	0	0	0	0	0	1	0	0	0	0	0	0	0	0	0	0	1	0	0	0	0	2	0	0	2	1	1	0	1	0	0	0
YLR216C	0	0	0	1	0	0	0	0	0	0	0	0	1	0	0	0	0	0	0	1	0	0	1	0	0	0	1	0	0	0	0	2	0	0	0	1	1	0	1	0	0	0	0	2	2	1	1	1	0
YLR218C	0	0	0	0	1	0	0	1	0	0	0	0	0	0	0	0	0	0	0	0	0	0	0	0	0	0	0	1	0	0	0	0	0	1	0	0	0	2	0	0	0	0	0	0	0	0	0	1	1
YLR221C	0	0	0	0	0	0	0	0	0	0	0	0	0	0	0	0	0	0	0	0	0	0	0	0	0	0	0	0	0	0	0	0	0	0	0	0	0	0	0	0	0	0	0	0	0	0	0	0	0
YLR231C	1	0	0	0	0	0	0	0	1	1	0	1	0	0	0	0	0	0	0	1	2	0	0	0	1	0	0	1	0	0	0	0	1	1	0	0	0	0	0	0	1	1	0	1	1	0	0	0	0
YLR234W	0	0	1	1	1	1	4	1	0	0	0	3	0	1	0	3	1	0	0	0	1	2	1	0	0	0	0	1	0	0	0	1	0	2	0	3	2	1	0	2	0	0	0	0	0	0	2	0	1
YLR248W	0	0	0	0	0	0	0	0	0	0	0	0	0	0	0	0	0	0	0	0	0	0	0	0	0	0	0	0	0	0	0	0	1	0	0	0	0	0	0	0	2	3	0	3	5	3	0	1	2
YLR249W	0	0	0	0	0	0	0	0	0	0	0	1	0	0	0	0	0	0	0	0	0	0	0	0	0	0	0	0	0	0	0	0	0	0	0	0	0	0	0	0	0	0	0	0	0	0	0	0	0
YLR268W	0	0	0	0	0	2	0	0	0	0	0	1	1	0	2	0	0	0	0	0	2	0	1	1	0	0	0	0	0	0	0	1	0	2	0	0	2	0	5	2	1	1	0	0	1	0	2	1	0
YLR275W	0	0	0	1	0	0	0	0	0	0	0	0	0	0	0	0	0	0	0	0	0	0	0	0	0	1	0	0	0	0	0	0	0	0	0	0	0	0	0	1	0	0	0	0	0	0	1	0	0
YLR276C	0	0	0	0	0	1	0	0	0	1	0	0	0	1	0	0	2	0	0	0	0	0	0	0	0	0	0	0	0	0	0	0	0	1	0	1	0	1	0	0	1	0	1	0	1	0	1	1	0
YLR287C	0	0	1	0	0	0	1	1	0	0	0	0	0	0	1	0	0	1	0	1	0	0	0	1	0	0	1	0	2	0	0	2	1	2	2	2	0	0	1	1	3	2	1	6	2	5	5	3	3
YLR287C-A	0	0	0	0	1	0	0	0	0	0	0	0	0	0	0	0	0	0	0	0	0	0	0	0	0	0	0	0	0	0	0	0	0	0	0	0	0	0	0	0	0	0	0	0	0	0	0	1	0
YLR293C	0	0	0	0	0	0	0	0	0	0	0	0	0	0	0	0	0	1	0	0	0	0	0	0	0	0	0	0	0	0	0	0	0	0	0	0	0	0	0	1	1	0	1	1	0	0	0	1	0
YLR298C	0	0	0	0	0	0	0	0	1	0	0	0	0	0	0	1	0	0	0	0	0	0	0	1	1	0	0	0	0	0	0	0	1	0	2	0	0	0	0	0	0	1	1	0	0	0	0	0	0
YLR303W	0	2	1	0	0	2	0	0	0	0	0	1	1	0	2	2	2	0	1	0	0	0	0	1	1	0	0	0	0	0	0	0	0	0	0	0	2	0	0	0	0	0	1	0	2	1	1	0	0
YLR340W	0	1	0	0	1	0	0	0	0	0	0	0	0	0	0	0	0	0	0	1	0	0	0	0	0	0	0	0	0	1	1	1	0	0	0	1	0	0	0	1	1	2	0	0	0	0	0	0	0
YLR342W	1	0	1	1	2	1	1	0	0	3	0	0	0	0	3	1	0	0	0	2	0	1	0	2	0	2	2	1	3	0	0	2	0	1	0	2	1	1	0	1	0	1	2	2	0	1	0	0	1
YLR345W	0	2	1	0	1	1	3	3	5	1	2	0	2	0	1	0	0	0	1	0	0	0	1	0	0	0	0	3	0	3	1	0	1	1	1	0	1	3	3	1	3	1	0	1	0	0	1	2	0
YLR356W	0	0	0	0	0	2	0	0	1	0	0	0	2	2	0	0	1	0	0	1	1	2	0	0	0	0	0	0	0	0	2	0	0	0	0	0	0	0	0	1	0	0	0	0	0	0	0	0	0
YLR376C	0	0	0	0	0	0	0	1	0	0	0	0	0	0	0	0	0	0	0	0	0	0	0	0	0	0	0	0	0	0	0	0	0	0	0	0	0	0	0	0	0	0	0	1	0	2	0	0	0
YLR394W	0	0	0	1	0	1	0	0	0	1	0	0	0	0	0	1	0	0	0	0	0	0	0	0	0	0	0	0	1	0	0	1	0	1	0	0	3	0	0	1	2	0	0	3	2	1	1	1	0
YLR403W	2	3	2	1	0	8	3	3	0	2	2	3	0	0	1	2	3	1	2	4	2	1	1	0	3	0	3	4	4	3	2	2	1	0	1	1	3	2	0	2	2	2	0	2	3	1	0	1	0
YLR404W	0	0	0	0	0	0	1	0	1	0	1	1	0	0	0	0	0	0	0	0	0	0	0	1	0	0	1	0	1	0	2	0	0	0	1	4	1	0	1	0	0	0	2	1	2	3	0	0	1
YLR406C-A	0	0	0	1	0	0	0	0	1	0	0	0	0	0	0	0	1	0	0	1	1	1	0	0	0	2	1	0	0	0	0	3	0	0	1	0	1	1	1	0	0	1	3	0	3	1	0	1	2
YLR409C	0	1	0	1	0	0	0	0	0	0	0	0	0	0	0	1	0	0	0	0	0	0	0	0	0	0	0	1	0	0	0	0	0	0	0	0	0	0	0	0	0	0	0	0	0	1	0	0	1
YLR414C	0	0	1	0	0	0	0	0	0	0	0	0	0	1	1	0	0	0	0	0	0	0	0	0	0	1	2	0	0	1	1	1	0	0	0	2	2	1	0	0	2	0	1	4	2	1	4	0	1
YLR415C	0	0	1	0	0	0	0	0	0	0	0	0	0	1	1	0	0	0	0	0	0	0	0	0	0	1	2	0	0	1	1	1	0	0	0	2	2	1	0	0	2	0	1	4	2	1	4	0	1
YLR417W	1	1	1	0	0	0	1	0	0	0	0	0	0	1	0	0	0	0	0	0	1	0	0	0	0	0	0	0	1	1	0	0	0	1	1	0	0	0	0	0	0	0	0	1	0	0	1	0	0
YLR443W	0	0	0	0	0	0	0	0	0	0	0	0	0	1	0	0	0	0	0	0	0	0	0	0	0	0	0	0	0	0	0	0	0	0	1	0	0	0	0	1	0	0	0	0	1	1	0	2	2
YLR446W	0	1	0	0	0	0	0	2	0	1	0	0	0	0	0	0	0	0	1	2	0	1	0	0	1	0	1	1	0	0	0	0	0	1	0	0	0	2	0	1	0	0	3	0	0	8	1	2	0
YLR450W	0	0	0	0	0	0	0	0	0	0	0	0	0	0	0	0	0	1	1	0	1	1	0	0	0	0	0	0	0	0	0	0	0	0	0	0	0	0	0	0	0	0	0	0	0	0	0	0	0
YLR451W	0	0	1	0	0	0	1	0	0	0	0	0	0	0	0	0	0	0	0	0	0	0	0	0	0	1	2	0	0	0	2	0	0	0	0	0	3	1	0	0	0	3	2	0	0	0	0	1	2
YLR453C	2	0	0	0	0	0	0	0	0	0	0	1	0	0	0	0	0	0	1	0	0	0	1	0	0	3	0	0	0	0	1	2	1	1	1	0	0	0	1	3	0	0	1	0	0	1	3	0	0
YLR460C	0	0	1	0	0	0	1	0	0	0	1	0	1	0	0	0	0	1	0	0	0	0	0	0	0	0	0	0	0	0	1	0	0	0	1	1	0	0	0	0	0	1	0	1	0	0	0	0	0
YLR461W	0	0	1	1	0	2	1	0	1	2	0	1	3	0	0	1	0	2	1	1	2	1	0	1	0	1	0	0	1	0	0	0	0	2	2	0	0	0	0	0	2	5	0	3	0	1	0	0	0
YML123C	3	0	0	9	3	1	0	1	1	0	0	1	1	2	2	0	1	2	0	0	1	0	1	0	2	0	2	0	2	2	1	0	0	2	5	5	0	2	4	0	2	0	1	0	1	3	1	0	0
YML119W	0	0	0	0	0	0	0	0	1	0	0	0	0	0	0	0	0	0	0	0	0	0	0	0	0	0	0	0	0	0	0	0	0	0	1	0	0	0	0	0	0	0	0	0	0	0	0	0	0
YML115C	0	0	0	0	0	0	2	0	0	0	0	0	1	0	0	0	1	0	0	0	0	0	0	0	1	0	0	0	1	1	0	0	0	0	0	1	0	0	0	1	0	0	0	0	2	0	0	1	2
YML113W	1	0	0	0	0	0	0	1	0	0	0	0	0	0	0	0	0	0	0	0	0	0	0	0	0	0	0	0	0	0	0	0	0	0	0	0	0	0	0	0	0	0	1	1	0	1	0	0	0
YML107C	0	0	0	0	0	0	0	1	0	0	0	0	0	0	0	0	0	0	0	0	0	0	0	0	0	0	0	0	0	0	0	0	0	0	0	0	0	0	0	0	0	0	0	0	0	0	0	0	0
YML106W	0	1	0	0	0	0	0	0	0	0	1	0	0	0	0	0	0	0	0	0	0	0	0	1	1	0	0	0	0	0	0	0	0	0	0	0	0	0	0	0	0	0	0	0	0	0	0	0	0
YML100W	0	0	0	2	0	0	0	0	0	0	0	0	3	3	0	0	0	0	0	0	0	0	0	1	0	0	1	0	2	2	1	1	1	1	0	0	1	3	0	1	5	1	3	0	6	0	0	2	0
YML097C	0	0	0	0	0	0	0	0	1	0	0	0	0	0	0	0	0	0	0	0	0	0	0	0	0	0	0	0	0	0	0	0	0	1	0	0	0	0	0	1	0	0	0	1	0	0	0	1	0
YML093W	0	0	0	0	0	0	0	0	0	0	0	0	0	0	0	1	0	0	0	0	0	0	0	0	0	0	0	0	1	0	0	0	0	0	0	0	0	0	0	0	0	0	0	0	0	1	0	0	1
YML080W	0	0	1	0	0	1	0	0	1	2	0	0	0	1	0	0	0	0	0	1	0	0	0	0	0	0	0	1	0	2	0	0	0	2	0	0	1	1	0	0	2	4	0	1	6	1	1	1	2
YML076C	0	0	3	3	0	0	3	0	0	0	0	0	0	2	0	0	0	0	1	0	0	0	0	0	0	0	3	5	0	1	0	0	1	0	0	0	2	2	2	5	3	2	1	2	0	3	13	4	1
YML074C	0	0	0	0	1	0	0	0	0	0	0	0	1	1	0	0	0	0	0	0	0	0	0	0	0	0	0	1	0	0	0	0	1	1	0	0	0	1	1	0	0	0	0	0	0	2	1	3	0
YML073C	0	0	0	0	0	0	0	0	0	0	0	0	1	0	0	0	0	0	1	1	0	1	0	0	0	0	0	0	0	0	1	0	0	0	0	1	0	1	0	0	0	1	0	1	0	0	0	0	0
YML072C	0	0	2	0	0	0	0	0	0	0	0	0	0	0	0	2	0	1	0	0	0	0	0	0	0	0	0	0	0	0	0	0	1	0	0	0	1	1	1	0	0	0	0	0	0	0	1	0	1
YML063W	0	0	0	0	0	1	0	0	0	0	0	0	0	0	1	0	0	0	0	0	0	0	0	0	0	1	0	0	0	1	0	0	0	0	0	0	0	1	0	1	2	3	0	0	0	1	0	2	1
YML062C	1	0	0	1	0	0	2	1	0	0	0	0	0	0	0	0	0	0	0	0	0	0	1	0	1	0	0	0	0	0	0	0	0	1	0	1	0	3	0	0	0	3	0	0	0	2	1	1	6
YML058W	0	0	0	1	1	0	0	1	0	0	1	0	0	0	1	0	0	0	0	0	0	0	0	0	0	0	1	0	0	0	0	2	0	0	0	0	1	0	1	1	0	0	2	0	0	0	0	4	1
YML050W	2	0	0	0	1	0	0	0	0	1	1	1	1	0	0	0	0	0	0	0	0	0	0	0	0	2	0	2	1	2	0	0	0	0	0	1	1	3	0	1	0	1	1	0	0	2	0	2	0
YML046W	0	0	0	0	0	0	0	0	0	0	1	0	0	1	1	0	0	0	0	0	0	0	0	0	0	0	0	0	0	0	0	0	0	2	0	0	0	0	0	0	0	0	0	0	0	0	0	0	0
YML022W	0	1	0	0	0	0	0	2	0	0	0	0	0	0	0	0	0	0	1	0	0	0	0	0	0	0	0	0	0	0	2	0	0	0	0	0	0	0	0	0	0	0	0	0	0	0	0	0	1
YML020W	1	0	0	2	0	1	0	0	0	0	0	0	0	0	0	0	0	0	0	0	0	1	0	0	0	0	0	0	0	0	0	1	0	0	0	0	0	0	0	1	2	0	1	0	1	0	0	0	0
YML018C	2	3	0	0	1	0	0	0	1	2	0	2	2	1	0	3	2	3	0	1	0	0	2	0	0	0	2	2	0	2	0	8	1	2	6	5	3	3	0	2	3	4	3	11	2	1	6	5	2
YML016C	0	0	0	0	0	0	0	0	0	0	0	0	0	0	0	0	0	0	0	0	0	1	0	0	0	0	1	0	0	0	0	0	0	0	0	0	0	0	1	0	0	0	0	0	0	0	0	1	0
YML013W	0	0	0	1	0	1	0	0	1	1	0	0	0	0	0	0	1	0	0	1	0	0	0	0	0	0	1	0	1	0	0	0	0	1	0	1	0	0	1	0	1	0	0	1	0	0	0	1	2
YML012W	0	0	1	0	0	1	0	0	0	0	0	0	0	0	0	0	0	0	0	0	0	0	0	0	0	0	0	0	0	0	0	0	0	0	0	1	0	0	1	1	0	0	0	0	0	0	1	0	0
YML011C	0	1	0	1	1	0	0	0	0	0	0	0	0	0	0	0	1	0	0	0	0	0	0	0	0	0	0	0	0	0	1	1	0	1	0	0	0	0	0	0	0	0	0	0	0	0	0	0	0
YMR004W	0	0	0	0	2	0	0	0	0	0	0	2	0	0	0	3	1	0	0	0	0	1	0	0	0	0	1	1	0	0	0	0	0	0	0	1	0	0	0	1	0	0	0	0	0	0	1	0	1
YMR016C	0	2	0	1	0	0	0	2	2	0	0	1	0	0	1	0	1	2	0	0	0	0	0	3	0	1	0	1	1	1	2	1	0	0	0	0	1	0	1	0	3	3	1	1	0	6	2	2	2
YMR023C	0	0	0	0	0	0	0	0	0	0	0	0	0	0	1	0	0	0	0	0	0	0	0	0	0	1	0	1	0	0	0	0	0	0	1	0	1	0	1	0	0	1	0	1	1	1	3	0	0
YMR024W	0	0	0	0	0	0	0	0	0	0	0	0	0	1	0	0	0	0	0	0	0	0	0	0	0	0	2	0	0	0	0	0	0	0	0	0	0	0	0	0	0	0	1	0	1	2	0	0	1
YMR026C	1	0	0	0	0	0	0	0	1	0	0	0	0	1	0	0	0	0	0	1	0	0	1	0	1	0	0	0	0	2	0	0	0	2	0	0	0	0	0	0	1	0	0	3	1	0	1	0	1
YMR032W	0	0	0	0	0	0	0	0	0	0	0	0	0	0	0	0	0	0	2	0	0	0	0	0	0	0	0	1	0	0	4	0	0	1	0	6	3	2	2	3	4	0	2	4	2	1	1	4	5
YMR033W	0	0	0	0	0	0	0	0	0	0	0	0	1	0	0	0	0	0	1	0	0	0	0	0	0	0	0	0	0	0	0	0	0	0	0	0	0	0	0	0	0	0	0	0	0	0	0	0	0
YMR034C	2	0	0	0	0	0	0	0	0	0	0	0	1	0	1	0	0	0	0	0	0	0	0	0	0	0	0	0	0	0	0	0	1	1	0	0	0	0	0	0	0	1	0	0	0	0	0	0	2
YMR042W	0	1	1	0	0	2	1	0	1	1	0	1	2	3	1	0	1	2	1	0	1	1	0	0	2	0	1	0	0	0	0	0	0	1	3	0	0	1	0	2	2	0	0	0	5	0	2	3	4
YMR048W	0	0	0	0	0	0	0	0	0	0	0	0	0	0	0	0	0	0	0	1	0	1	0	0	0	0	0	0	0	0	0	0	0	0	0	0	0	0	0	0	0	0	0	0	0	0	0	0	0
YMR049C	0	0	0	0	0	0	0	0	0	0	0	0	0	0	0	0	0	0	0	0	0	0	0	0	0	0	0	0	0	0	0	0	0	0	0	0	0	0	0	0	0	0	0	1	0	0	0	0	0
YMR055C	0	0	0	0	0	0	0	0	0	0	0	0	0	0	0	0	0	1	0	0	0	0	0	0	0	0	0	0	0	0	0	0	0	0	0	0	0	0	0	0	0	1	0	0	0	0	0	0	0
YMR062C	0	0	1	0	0	0	1	0	0	0	0	3	0	0	1	0	1	1	0	0	1	1	1	1	0	0	1	0	1	1	0	0	2	1	1	1	2	1	0	1	1	7	0	2	0	2	2	0	0
YMR063W	0	0	0	0	0	0	0	1	0	0	0	0	0	0	0	0	0	0	0	0	0	0	0	0	0	0	0	0	0	0	0	0	1	0	0	0	0	0	0	1	0	0	0	0	0	0	0	0	2
YMR065W	0	0	0	0	0	1	0	1	0	0	0	0	1	0	0	0	0	0	0	0	0	0	0	0	0	1	0	1	0	0	2	0	0	0	0	1	0	3	1	3	3	0	2	0	1	3	2	2	5
YMR087W	0	5	1	2	1	1	0	2	0	1	0	1	2	1	0	1	3	0	0	1	2	2	1	0	1	2	0	0	2	2	0	0	0	1	3	2	0	0	0	1	0	0	3	1	2	1	1	0	1
YMR095C	0	1	0	0	1	0	1	0	0	3	3	1	0	1	0	1	1	1	2	1	0	1	1	1	1	1	0	1	1	1	0	1	3	3	0	1	0	1	1	1	0	4	2	3	0	3	1	6	3
YMR100W	0	0	0	0	0	0	0	0	0	0	0	0	0	0	0	0	0	0	0	1	0	0	0	0	0	0	0	0	0	0	0	0	0	0	0	1	1	0	1	1	0	0	0	0	0	0	1	0	0
YMR102C	0	0	0	2	0	0	0	0	1	0	0	0	0	2	0	0	0	1	0	1	0	7	0	0	0	0	0	2	0	0	1	0	0	0	1	0	0	2	1	2	0	1	0	1	0	1	0	1	1
YMR108W	0	0	2	0	0	0	0	0	0	0	0	0	0	0	0	0	0	1	0	0	1	0	0	0	0	0	0	0	0	0	0	0	0	0	0	1	0	0	1	0	0	0	3	0	1	0	0	0	1
YMR114C	0	0	0	0	0	0	0	0	0	1	0	0	0	0	0	0	0	0	0	0	0	0	0	0	0	0	0	0	0	0	0	0	1	1	0	2	0	0	0	1	0	2	0	0	4	1	0	0	3
YMR116C	0	0	1	0	0	0	0	0	0	0	0	0	0	0	0	0	0	0	0	0	0	0	0	0	0	0	0	1	0	0	1	0	0	0	0	0	0	0	1	0	3	0	0	0	1	1	0	0	0
YMR118C	0	0	1	2	1	0	0	0	0	0	1	0	0	3	0	0	2	0	0	0	0	1	1	0	0	0	0	0	0	1	1	0	0	0	2	0	0	1	0	0	0	0	0	1	0	0	0	0	0
YMR121C	0	0	0	1	0	1	0	1	0	0	0	0	1	0	1	0	0	0	0	0	0	0	0	1	0	0	0	0	0	0	1	3	0	1	1	2	0	0	2	0	0	0	0	2	0	3	1	2	0
YMR122W-A	0	0	0	0	0	1	0	0	0	0	0	0	0	0	0	0	0	0	0	0	0	0	0	0	0	0	0	1	1	0	0	0	0	0	0	0	0	0	0	1	1	1	0	0	0	2	0	0	0
YMR123W	0	0	1	0	0	1	1	0	0	0	0	0	1	0	0	0	0	0	0	0	0	0	0	0	0	0	0	0	0	1	0	0	1	0	0	0	0	0	0	0	0	0	0	0	0	0	0	1	1
YMR139W	0	0	0	0	0	0	0	1	0	0	0	0	2	2	0	0	0	0	0	0	1	1	1	2	0	0	0	0	3	0	1	0	0	0	0	2	0	0	3	2	0	2	1	1	0	1	1	0	0
YMR145C	1	3	0	2	2	2	3	1	1	3	0	0	1	1	1	6	3	1	1	1	1	2	3	3	2	0	0	2	2	1	2	1	3	1	1	2	1	0	1	1	1	1	2	0	0	1	0	1	1
YMR154C	1	0	0	0	1	1	0	0	0	0	0	0	0	0	1	0	0	0	0	0	1	0	0	1	0	0	1	0	0	1	3	0	0	0	0	0	1	0	0	1	2	1	1	0	0	0	0	0	0
YMR156C	2	1	2	3	2	6	2	1	4	3	3	1	2	1	1	3	1	1	2	1	0	0	0	0	2	2	4	1	1	1	1	0	0	0	0	0	0	0	1	0	0	0	0	1	0	0	0	0	0
YMR158C-A	0	0	2	1	1	0	0	0	1	0	0	2	1	0	2	2	3	1	1	0	0	0	2	0	0	0	1	0	1	0	0	1	0	0	1	0	0	0	0	3	0	0	0	2	0	0	0	0	1
YMR163C	0	0	0	0	0	0	0	0	0	0	0	0	0	0	0	0	0	0	0	0	0	0	0	0	0	0	0	0	0	0	0	0	0	0	0	0	0	0	1	0	0	0	0	0	0	0	0	4	0
YMR168C	1	0	1	1	1	1	1	0	1	0	1	1	0	0	0	0	0	0	2	0	1	0	0	0	0	0	0	0	1	0	1	0	0	0	1	1	0	0	0	0	0	0	0	0	0	0	0	0	1
YMR172W	0	0	0	0	0	0	0	0	0	0	0	0	0	0	0	0	0	1	0	0	0	0	0	0	1	0	0	0	0	0	0	0	0	1	0	0	0	0	1	0	0	0	1	1	0	1	0	2	0
YMR179W	0	0	0	0	0	0	0	0	0	0	0	0	1	0	0	0	0	0	2	0	0	0	0	0	0	0	0	0	0	0	0	0	0	0	0	0	1	0	0	0	0	0	0	0	1	1	0	1	1
YMR182C	0	1	0	1	0	0	0	1	1	2	2	0	1	2	0	0	0	0	0	0	0	2	1	0	0	1	1	0	1	0	0	0	1	0	0	0	0	1	0	1	0	0	1	2	0	5	1	2	1
YMR186W	1	0	0	0	1	0	0	0	0	1	1	1	0	1	0	3	0	2	5	5	2	0	1	0	2	3	2	1	2	3	5	1	0	1	2	0	1	1	3	3	3	5	4	1	1	2	3	2	3
YMR187C	1	2	0	2	1	0	1	0	0	1	0	1	1	0	1	0	0	0	0	0	1	0	3	0	0	2	0	0	1	0	0	1	0	2	1	0	0	0	2	0	2	0	0	0	0	0	1	1	0
YMR191W	0	0	0	0	1	0	0	0	0	0	0	0	0	2	0	0	0	0	0	0	0	0	1	0	1	0	0	0	0	1	0	0	0	0	0	0	0	0	0	0	0	0	0	0	0	0	1	0	0
YMR193W	1	1	0	0	0	0	0	0	0	0	1	0	1	1	0	1	2	0	0	1	1	2	1	0	0	0	2	1	0	1	1	4	0	1	6	0	1	1	1	0	0	1	0	0	1	1	0	0	0
YMR194W	0	0	0	0	0	0	0	0	0	0	0	0	0	0	0	3	0	0	0	0	1	0	0	0	0	0	1	0	0	0	0	0	0	1	0	1	0	0	0	0	1	1	0	0	0	0	1	1	2
YMR194C-B	1	1	2	0	1	0	0	0	0	0	0	2	2	0	0	1	0	1	1	0	1	0	0	1	0	1	2	2	1	1	0	3	0	1	3	0	1	2	0	1	3	3	1	8	1	2	2	5	6
YMR198W	0	0	0	0	0	0	0	0	0	0	0	0	0	0	0	1	2	0	1	0	0	0	0	0	0	0	0	0	0	0	0	0	0	0	0	0	0	0	0	0	0	2	0	0	0	0	0	1	0
YMR200W	0	0	0	0	0	0	0	0	0	0	0	0	0	1	0	0	0	0	0	1	0	1	0	0	0	0	1	0	0	0	0	0	1	0	1	0	0	0	1	0	0	3	1	0	0	1	0	1	0
YMR204C	0	0	1	1	0	0	0	1	0	0	0	1	2	2	0	1	1	0	0	0	1	1	2	0	0	0	0	0	0	0	0	0	0	0	0	0	0	0	0	1	0	0	1	0	1	0	0	1	1
YMR212C	0	1	0	0	0	0	0	0	1	0	0	0	0	1	0	0	0	0	0	0	0	0	0	1	2	1	0	0	0	0	0	0	1	1	0	0	3	0	3	2	1	0	2	1	1	2	6	4	1
YMR217W	0	0	0	0	0	0	0	1	0	0	0	0	0	3	0	0	1	1	0	0	0	0	0	0	0	1	0	0	1	2	3	1	3	0	1	3	1	2	0	6	3	0	8	2	1	2	2	5	1
YMR219W	0	0	1	0	0	0	0	0	1	0	0	0	0	0	0	0	0	0	0	0	1	0	0	0	0	0	0	0	0	0	0	0	0	0	0	0	0	0	0	0	0	0	1	0	0	0	0	1	0
YMR223W	0	0	0	0	0	0	0	0	0	0	0	0	0	1	1	0	1	0	0	0	0	0	0	0	0	0	0	0	0	0	0	0	1	0	0	0	0	0	0	0	0	0	0	0	0	0	0	0	0
YMR229C	0	0	0	0	0	0	0	0	0	0	0	0	0	0	0	0	0	0	0	0	0	0	0	1	0	0	0	0	0	1	1	1	0	0	0	0	0	0	1	0	0	2	1	1	0	0	0	1	0
YMR232W	0	0	0	0	0	1	0	0	0	0	0	0	1	0	1	0	0	0	0	1	0	0	0	0	0	1	1	2	3	0	0	0	1	2	0	0	0	1	0	2	3	0	1	0	1	0	0	0	0
YMR236W	0	0	0	0	0	0	0	0	0	0	0	0	0	0	0	0	0	0	0	0	0	0	1	0	0	0	0	0	0	0	0	0	1	0	0	0	0	0	0	0	0	1	0	0	0	0	1	0	0
YMR239C	1	0	1	1	0	0	0	0	1	0	1	1	0	1	1	0	0	0	1	0	1	0	0	0	0	0	0	0	0	0	0	0	0	0	1	0	0	0	0	0	0	0	0	0	0	0	1	0	0
YMR243C	0	0	1	0	0	0	0	0	0	1	0	0	0	2	0	0	0	1	0	0	0	0	0	0	0	0	0	2	1	0	0	0	0	0	0	0	0	0	0	0	1	0	0	0	1	4	0	0	0
YMR251W	0	1	0	0	0	0	0	0	0	0	0	0	0	0	0	0	0	0	0	0	0	1	0	1	0	2	0	1	0	0	0	0	0	2	0	0	1	0	1	0	0	0	1	1	2	3	1	1	0
YMR262W	0	1	0	0	0	0	1	0	0	0	0	0	0	0	0	1	1	1	0	2	2	1	0	1	1	0	1	0	0	0	0	7	2	7	4	8	3	2	0	1	0	4	2	4	4	12	3	1	1
YMR273C	0	0	1	0	0	0	0	0	0	0	0	0	0	0	0	0	0	0	3	0	0	1	1	1	1	0	1	0	1	2	1	0	1	2	2	1	1	2	0	0	1	0	0	2	2	5	2	1	1
YMR276W	0	0	0	0	0	0	0	0	0	0	0	1	0	0	0	0	0	0	0	1	1	1	0	0	0	1	0	0	0	1	3	1	0	0	0	0	1	0	1	0	1	1	2	0	0	4	0	0	0
YMR280C	0	0	0	0	0	0	0	0	0	0	0	1	0	0	0	0	0	0	0	1	1	0	0	0	0	0	0	0	0	0	1	0	0	0	1	1	0	1	1	0	0	2	1	0	1	0	0	0	2
YMR288W	0	0	0	1	0	3	1	0	1	0	0	1	1	1	0	1	2	2	0	1	0	0	2	1	2	0	0	1	0	0	0	1	0	3	0	1	0	7	2	2	0	2	7	6	1	1	3	4	1
YMR290C	0	0	0	0	1	0	1	0	0	0	0	0	0	0	0	0	0	0	0	0	0	0	0	0	0	0	0	1	0	0	0	0	0	1	0	0	0	0	0	0	0	0	0	0	0	0	0	0	0
YMR291W	4	5	1	2	3	3	1	0	2	1	0	1	0	2	0	1	2	1	0	0	0	2	1	2	1	0	0	0	1	1	2	0	1	3	0	5	1	0	1	4	0	1	1	0	2	0	5	2	1
YMR306W	0	0	0	0	0	0	0	0	0	0	0	0	0	0	0	0	0	0	0	0	0	0	1	0	0	0	0	0	0	0	1	0	0	0	0	1	0	0	2	0	0	0	2	0	0	0	0	0	0
YMR310C	0	0	0	0	0	0	0	0	0	0	0	0	0	0	0	0	0	1	1	1	0	0	1	0	0	1	0	0	1	1	0	0	0	0	0	0	1	1	0	0	0	0	0	0	1	0	1	0	0
YMR312W	0	0	0	0	0	0	1	0	0	0	0	0	0	1	1	0	0	0	0	0	1	1	0	1	0	0	1	0	1	0	1	0	0	0	0	0	1	0	0	0	1	0	0	0	0	0	0	0	0
YMR318C	0	0	0	0	0	0	0	0	0	2	0	0	0	0	1	0	0	0	1	0	0	0	0	0	0	0	1	1	1	2	1	0	1	0	0	0	0	0	0	1	0	1	0	0	0	0	3	2	1
YNL335W	0	0	0	1	1	1	0	1	1	4	1	2	0	0	2	0	0	2	1	1	1	0	0	0	0	0	0	0	1	2	0	0	1	4	1	0	1	0	0	0	0	1	4	1	0	1	2	2	1
YNL332W	0	0	0	0	0	0	0	0	0	0	0	1	0	0	1	0	0	0	0	1	2	0	0	1	0	0	0	0	1	2	0	0	0	5	0	1	1	0	0	0	2	0	1	0	3	1	1	1	0
YNL320W	0	0	0	0	0	0	0	0	0	0	0	3	0	1	1	1	0	0	1	0	0	0	0	1	1	0	0	0	0	0	0	0	0	0	0	1	0	1	0	0	0	0	0	2	3	0	1	2	1
YNL318C	0	0	0	0	0	0	0	0	0	0	0	0	1	0	0	0	1	0	0	0	0	0	0	0	0	0	0	0	0	0	0	0	2	0	0	0	1	0	1	0	0	0	0	0	0	0	0	0	2
YNL316C	0	0	1	0	0	0	0	0	0	0	1	0	0	0	0	0	0	0	0	0	0	0	0	1	0	0	0	1	0	1	0	0	0	0	0	0	0	0	0	0	0	0	0	2	0	0	0	1	1
YNL308C	0	0	0	0	0	0	0	0	0	0	0	0	0	0	0	0	0	1	0	0	0	0	0	0	0	0	0	0	0	0	0	0	0	0	0	0	0	0	0	0	0	0	0	0	0	0	1	0	0
YNL304W	0	0	0	0	0	0	0	0	0	0	0	0	0	0	0	0	0	0	0	1	0	0	0	0	0	2	0	0	1	1	0	1	0	0	0	1	1	0	0	1	0	0	0	0	0	2	0	0	0
YNL299W	1	0	0	0	1	0	0	0	0	0	0	0	0	0	0	0	0	0	0	0	0	0	0	0	0	0	0	0	0	0	0	0	0	0	0	0	0	0	0	0	0	1	1	1	2	1	0	0	0
YNL288W	0	0	1	0	0	0	0	0	0	0	0	0	0	0	0	0	0	0	0	0	0	0	1	0	0	0	0	1	0	0	0	0	0	0	0	0	0	0	0	0	0	1	1	0	0	0	0	0	0
YNL283C	0	0	0	0	0	0	0	0	0	0	0	0	0	0	0	0	0	0	0	0	0	0	0	0	0	0	0	0	0	0	0	0	0	0	0	0	0	0	0	0	0	0	0	0	0	1	0	0	1
YNL273W	0	0	0	0	0	0	0	0	1	1	0	0	0	0	0	0	1	0	0	0	0	0	0	0	0	0	0	0	0	0	0	0	0	0	1	0	0	0	0	0	0	0	0	0	0	0	0	0	0
YNL269W	0	1	0	1	0	0	0	0	0	0	1	2	0	0	0	0	0	0	1	0	0	0	0	0	0	0	2	0	0	1	0	0	0	0	0	0	0	1	0	1	0	3	0	0	2	1	1	0	2
YNL264C	0	0	0	0	0	0	0	0	0	0	0	2	0	0	0	0	0	0	0	0	0	1	0	0	1	0	0	1	0	0	0	0	0	0	0	0	0	1	0	0	0	0	0	0	0	1	0	0	0
YNL260C	0	0	0	2	0	0	1	0	0	0	1	0	0	1	0	0	0	0	0	0	2	0	0	0	0	0	2	0	1	0	0	0	0	1	0	0	0	0	1	0	0	1	0	0	0	0	0	1	0
YNL255C	0	0	0	0	1	0	1	0	0	0	0	0	0	0	0	0	0	0	0	0	1	0	0	0	0	0	0	0	0	0	0	0	0	1	0	0	2	0	0	0	0	0	0	0	2	2	0	1	0
YNL251C	1	0	0	1	0	1	2	3	2	0	0	0	0	0	0	0	0	0	0	0	0	0	0	0	0	0	0	0	0	0	0	0	0	0	0	0	0	0	0	0	0	0	0	0	0	0	0	0	1
YNL249C	0	2	3	0	0	0	1	0	0	0	0	0	1	0	1	0	0	2	0	0	1	1	0	0	0	1	0	0	0	0	1	0	0	0	0	0	0	0	0	0	0	2	0	1	0	0	0	0	1
YNL244C	0	0	0	1	0	0	0	0	0	0	0	0	0	0	0	0	0	1	0	0	1	0	0	1	0	1	0	0	1	0	0	0	0	0	0	0	0	1	0	1	0	0	1	0	0	0	0	1	0
YNL242W	0	0	0	0	0	0	0	0	0	0	0	0	0	0	0	0	0	1	0	0	0	0	0	0	1	0	1	0	0	0	0	1	0	0	0	1	1	0	0	1	0	1	0	3	0	1	2	0	2
YNL241C	0	0	0	0	1	0	0	0	0	0	0	0	0	0	0	0	0	0	1	3	0	0	1	0	2	0	0	0	1	0	0	1	0	0	1	1	0	0	0	0	0	0	0	0	0	1	1	0	2
YNL230C	0	0	0	1	0	0	0	0	1	0	0	0	0	1	0	1	0	0	0	0	0	0	0	0	1	0	1	0	0	0	0	1	0	0	0	0	0	0	0	0	0	2	0	0	0	0	0	1	0
YNL225C	0	0	0	1	0	0	1	1	0	0	0	0	0	0	1	0	0	0	0	0	0	0	0	0	0	0	0	0	0	0	0	0	0	0	0	0	0	0	0	0	0	2	0	0	0	0	0	0	0
YNL223W	0	0	0	0	0	0	1	0	0	0	0	0	0	0	0	0	0	0	0	0	0	1	0	0	1	1	0	1	0	0	1	0	3	1	0	0	0	1	0	0	0	0	1	2	0	1	3	1	0
YNL200C	0	0	0	0	0	1	2	2	0	1	1	1	1	2	0	0	0	0	0	0	0	2	0	0	1	1	2	3	1	0	1	0	0	0	0	1	1	1	3	0	4	0	4	0	3	1	0	1	5
YNL196C	0	0	0	0	0	0	0	0	0	0	0	1	0	1	0	0	0	0	0	0	3	0	1	0	0	3	1	2	0	1	0	0	3	0	0	1	1	1	2	0	0	2	4	0	1	0	3	3	1
YNL192W	0	0	0	1	0	1	0	0	0	0	0	0	0	0	0	0	0	0	0	0	0	0	1	1	0	0	0	1	1	0	0	0	3	0	0	0	1	2	1	0	1	2	1	2	2	2	1	4	1
YNL190W	1	0	1	1	0	0	2	0	1	0	1	1	0	4	3	1	0	3	0	0	2	5	2	0	2	1	0	0	0	0	1	3	2	0	1	0	0	0	1	0	0	0	0	1	3	0	1	0	3
YNL189W	0	0	0	0	0	0	0	0	0	0	0	0	1	0	0	1	0	0	0	0	0	0	1	0	0	0	0	0	0	0	0	3	0	0	0	0	0	0	1	1	0	0	0	1	0	2	0	1	1
YNL175C	0	0	0	0	0	0	0	0	0	0	0	0	0	0	0	0	0	0	0	0	0	0	0	0	0	0	0	0	0	0	0	0	0	0	0	0	1	0	0	0	0	0	1	0	1	0	1	1	0
YNL173C	1	0	0	0	1	3	0	0	1	0	0	0	0	0	0	1	1	0	1	0	2	0	3	0	0	0	1	0	0	0	0	0	0	1	0	1	0	0	0	0	1	1	0	0	0	1	1	0	1
YNL164C	0	0	0	0	0	0	2	3	0	0	1	0	0	3	1	2	0	0	1	0	0	0	1	0	0	0	1	1	1	1	4	1	0	3	2	0	2	4	0	0	4	1	2	7	1	2	0	0	4
YNL163C	0	0	1	0	0	0	0	0	0	0	0	0	0	0	0	0	0	0	1	0	0	0	0	0	0	0	0	0	0	0	0	0	0	0	0	1	0	1	1	0	0	0	1	1	0	3	2	2	0
YNL153C	0	1	1	0	0	2	0	1	0	2	0	1	0	0	0	4	0	0	0	0	0	0	1	0	0	0	1	1	0	1	0	0	0	0	0	0	0	0	0	1	0	1	0	0	0	0	0	0	1
YNL149C	0	0	0	0	0	0	0	1	0	0	1	0	0	0	1	0	0	0	2	0	0	0	1	0	0	0	0	0	0	1	0	0	1	0	0	0	1	1	0	0	1	0	1	1	1	1	2	0	3
YNL146W	1	0	4	0	1	0	1	2	0	0	0	1	1	1	2	1	2	0	1	0	0	1	0	0	0	0	0	0	1	0	0	1	0	2	1	0	0	0	0	0	1	0	1	1	1	2	0	1	0
YNL141W	0	0	1	1	0	0	0	2	0	0	0	0	0	0	0	0	1	2	0	0	0	1	0	0	1	0	0	0	0	0	0	1	0	0	1	0	0	0	0	0	0	1	0	3	1	1	1	1	1
YNL139C	0	0	0	0	1	0	0	0	0	0	0	1	0	0	0	0	0	0	0	0	0	0	0	0	0	1	0	0	0	0	0	0	0	0	0	0	0	0	2	0	0	0	0	0	1	0	0	0	0
YNL137C	0	0	0	0	0	0	0	0	0	0	0	0	0	0	0	0	0	0	0	0	0	1	0	0	0	0	0	2	1	0	0	0	0	0	1	1	0	0	0	0	0	0	0	1	0	0	0	1	0
YNL132W	0	0	0	0	0	0	0	0	1	1	0	0	0	0	1	0	0	0	0	0	0	0	1	0	0	0	0	0	0	0	0	0	0	0	0	0	0	0	0	0	1	0	0	0	0	0	0	0	0
YNL130C	0	0	0	1	0	0	1	0	0	0	0	0	0	0	0	0	0	0	0	0	0	0	0	0	0	0	0	0	0	0	0	0	0	0	0	0	0	0	0	0	0	0	0	0	0	0	0	1	0
YNL129W	1	2	0	0	3	2	0	1	2	1	0	1	0	2	2	0	1	4	4	1	2	1	2	1	3	1	3	5	3	2	3	0	0	0	1	5	2	0	1	2	2	0	2	0	0	3	0	0	1
YNL128W	0	0	0	0	0	1	2	0	0	0	0	2	1	0	1	0	0	0	1	1	0	0	0	0	1	0	0	0	1	0	0	0	0	0	0	0	1	0	3	0	0	2	2	3	1	1	2	1	0
YNL124W	0	0	0	0	0	0	0	0	0	0	0	0	0	0	0	0	0	0	0	0	0	0	0	0	0	0	0	0	0	0	0	0	0	0	0	0	0	0	0	0	0	0	0	0	0	0	0	0	0
YNL122C	0	0	0	1	0	0	0	0	0	0	0	0	0	0	1	0	1	1	1	1	0	0	0	1	0	0	0	0	0	0	0	0	0	0	1	0	0	0	0	0	0	0	0	0	0	0	0	0	0
YNL121C	0	0	0	0	0	0	0	0	0	0	0	0	0	0	0	0	0	0	0	0	0	0	0	0	0	0	0	0	0	0	1	0	1	0	0	0	0	1	2	0	0	0	0	0	0	0	1	2	0
YNL117W	0	0	0	3	0	0	0	0	0	0	1	0	0	1	0	0	0	0	0	1	1	0	1	0	0	0	0	0	0	0	0	0	0	0	0	0	0	0	0	0	0	0	0	0	0	0	0	0	0
YNL111C	0	0	1	0	0	0	1	0	0	0	0	1	0	0	0	0	0	0	0	0	0	0	1	0	0	0	0	1	0	0	1	1	3	0	1	0	1	0	0	0	0	1	3	1	0	3	0	1	0
YNL106C	0	0	0	0	0	1	1	0	0	0	0	0	2	0	1	1	1	0	0	0	1	0	0	0	0	0	0	0	0	1	0	0	1	0	1	0	0	0	0	0	1	1	0	0	0	0	0	0	0
YNL101W	0	1	0	0	0	0	0	0	0	0	0	0	0	0	0	1	0	0	0	0	0	0	0	0	0	1	0	0	2	0	2	0	0	0	0	0	0	0	1	1	0	0	0	1	0	2	1	4	1
YNL094W	1	0	0	0	0	0	0	0	0	0	0	0	0	0	0	0	0	0	0	0	0	0	0	0	0	0	0	0	1	0	0	0	0	1	0	2	0	0	1	2	0	0	1	2	3	0	3	3	0
YNL093W	0	0	0	0	0	0	0	0	0	0	1	1	0	0	0	1	2	0	1	0	0	1	0	0	0	0	2	0	1	2	0	1	1	0	0	1	0	2	0	0	1	1	1	1	2	2	0	0	3
YNL088W	1	0	0	0	0	0	1	1	1	0	0	0	2	0	0	0	0	0	0	0	0	1	0	0	0	0	0	0	0	0	0	0	0	0	0	0	0	0	0	0	0	0	0	0	0	0	0	0	0
YNL080C	0	0	0	0	1	0	0	0	0	1	1	0	0	0	1	0	0	0	0	3	0	0	0	0	1	3	0	0	1	0	0	0	2	3	0	5	0	0	0	3	1	2	1	5	1	1	0	2	5
YNL077W	0	3	0	0	1	0	0	2	0	1	1	0	0	0	0	0	0	0	0	2	0	0	0	0	0	0	0	0	0	0	0	0	0	0	0	0	0	2	0	0	0	0	0	0	0	0	0	2	2
YNL076W	0	1	0	0	0	0	0	0	0	0	1	1	0	0	0	0	0	0	0	0	0	0	0	0	0	0	0	0	0	0	1	0	0	0	0	0	0	0	0	1	0	0	3	1	0	0	0	0	2
YNL074C	0	0	0	0	0	0	0	0	0	1	0	0	0	0	0	1	0	0	0	0	0	0	0	0	1	0	0	0	0	0	0	0	0	0	0	0	0	0	0	1	1	0	1	0	0	0	0	0	0
YNL072W	0	0	0	0	0	0	0	0	0	0	0	0	0	0	1	0	0	0	1	0	0	0	0	0	0	0	0	0	1	0	0	0	0	0	0	0	1	0	0	0	0	2	1	1	0	0	0	0	0
YNL068C	0	0	0	0	0	0	0	0	0	0	0	0	0	0	1	0	0	0	0	0	0	0	0	0	0	0	0	0	0	0	0	0	0	0	0	0	0	0	0	0	0	0	0	2	1	0	1	0	3
YNL067W-B	0	0	0	0	1	1	0	0	1	0	0	1	0	0	2	1	0	1	0	0	2	0	1	2	1	1	3	0	1	0	0	1	1	5	2	1	2	1	0	0	0	0	0	5	5	1	1	0	1
YNL066W	0	0	0	0	0	0	0	0	1	1	0	1	0	1	0	0	3	0	1	0	0	1	3	0	0	2	1	1	0	0	0	1	0	1	1	0	2	2	0	0	3	0	1	1	0	0	0	2	1
YNL065W	0	0	0	0	0	0	0	0	0	0	1	0	0	0	0	0	0	0	0	0	0	0	0	0	1	0	0	0	0	0	0	0	0	0	0	0	0	0	0	1	1	0	1	0	1	3	1	0	0
YNL044W	0	0	0	0	0	0	0	0	0	0	1	0	1	0	0	0	0	0	0	0	0	0	0	0	0	0	1	0	0	0	0	1	0	0	0	0	0	0	0	0	0	2	0	0	0	2	0	0	1
YNL042W-B	2	1	3	3	2	2	2	8	6	7	4	6	6	4	2	6	1	1	4	6	3	5	2	5	4	0	2	1	3	4	1	2	7	2	0	0	1	0	8	1	4	5	1	2	2	1	3	5	1
YNL042W	1	4	8	5	1	2	4	3	0	3	1	3	1	1	0	1	1	0	0	0	1	0	0	1	0	0	0	1	0	0	0	0	0	0	2	2	1	1	0	1	0	0	1	0	0	0	0	0	0
YNL040W	3	0	1	0	1	2	1	3	4	1	1	0	1	0	1	2	0	1	2	1	2	0	0	1	2	0	0	4	0	2	9	1	1	0	0	5	0	2	3	4	1	2	3	3	8	0	2	1	2
YNL024C	0	0	1	1	1	0	1	1	0	2	0	0	0	1	0	0	0	0	0	0	0	1	0	0	0	0	0	0	0	0	4	0	1	0	0	0	0	0	1	3	0	0	1	2	1	0	0	0	0
YNL021W	0	0	0	0	0	0	0	0	0	0	0	0	0	0	0	0	0	0	0	0	0	0	0	0	0	0	0	0	0	0	1	0	0	0	0	1	1	0	0	0	0	0	0	0	1	0	0	0	4
YNL019C	2	2	1	2	0	1	1	1	1	2	1	2	0	1	2	0	1	0	0	1	1	1	1	5	0	1	1	2	0	6	1	1	3	1	3	4	2	2	3	5	0	2	2	3	0	1	1	1	0
YNL014W	1	2	0	0	0	0	1	0	0	1	3	0	1	1	2	0	0	1	0	0	0	3	0	0	0	0	0	0	0	0	0	1	0	1	0	0	1	1	4	1	1	0	2	0	0	1	0	1	0
YNL007C	1	1	0	2	2	0	1	3	1	2	1	1	3	4	2	0	0	2	2	0	0	2	0	0	1	1	1	0	1	0	3	0	1	0	3	2	1	3	0	1	2	2	3	4	2	1	2	1	2
YNL005C	0	0	1	0	0	0	1	0	0	0	0	1	0	0	0	0	0	0	0	0	1	0	1	0	0	0	0	0	0	0	0	0	0	0	0	0	0	0	0	0	1	1	0	0	0	0	1	0	0
YNL004W	0	0	0	1	1	1	0	0	2	0	0	1	0	0	1	0	0	0	0	1	0	0	0	1	0	0	1	0	2	0	0	0	2	0	0	0	1	0	1	1	0	0	0	0	0	0	0	1	0
YNL002C	0	0	0	1	0	0	0	0	2	0	1	0	0	0	1	0	0	0	2	0	0	0	0	0	2	1	0	1	1	0	0	0	1	2	2	1	0	0	0	1	4	1	2	2	2	1	1	3	2
YNR003C	0	0	0	0	0	0	0	0	1	0	1	0	0	0	0	1	1	0	0	0	0	0	1	0	0	1	0	1	0	0	0	0	0	0	0	0	0	1	1	0	0	0	0	0	0	0	0	0	0
YNR009W	0	0	0	0	0	0	0	0	0	0	0	0	0	0	0	0	0	1	0	0	0	0	0	0	0	0	0	0	0	0	0	0	0	0	0	0	0	0	1	0	0	0	0	0	0	0	0	0	0
YNR012W	0	0	0	0	0	0	0	0	0	0	0	0	0	0	0	0	0	1	0	2	0	0	1	0	1	0	0	0	0	0	1	0	0	0	1	1	0	1	0	0	0	0	0	0	0	0	1	1	0
YNR014W	1	0	1	0	0	2	2	0	1	0	1	1	0	2	2	1	0	1	0	1	0	0	1	0	0	0	0	0	3	1	1	0	2	2	5	1	2	3	0	0	0	1	0	0	0	0	4	2	1
YNR015W	0	1	0	0	0	0	0	1	0	0	0	1	0	1	0	0	0	0	0	0	0	0	0	0	0	0	1	0	0	0	0	0	1	1	0	2	0	0	0	0	0	0	1	3	0	0	0	1	1
YNR019W	0	0	1	0	0	0	0	0	0	0	0	0	0	0	0	0	0	0	0	0	0	0	0	0	0	0	0	0	1	0	2	2	1	1	0	0	1	1	1	1	1	0	0	2	6	3	1	2	0
YNR027W	0	0	0	0	0	0	0	0	0	0	0	0	0	0	0	0	0	0	0	2	0	0	0	3	0	0	0	1	1	1	0	0	0	0	0	0	0	1	0	0	1	0	2	0	1	0	0	1	0
YNR040W	0	0	0	0	1	0	1	0	1	0	0	0	0	0	1	0	0	2	0	0	0	0	0	1	1	0	0	0	0	0	0	0	0	0	0	0	0	0	0	1	0	0	0	0	0	3	0	0	0
YNR045W	0	0	0	0	0	0	0	1	1	0	0	0	0	0	0	0	0	1	0	0	0	1	0	0	0	0	0	1	0	0	0	1	1	0	0	1	3	0	0	0	1	1	0	1	1	1	2	2	0
YNR046W	0	0	0	0	0	0	0	0	0	0	0	0	0	0	0	0	0	0	0	0	0	0	0	0	0	0	0	0	0	0	0	1	0	2	0	0	0	0	0	0	0	0	0	1	0	0	1	1	0
YNR053C	0	2	0	0	0	0	0	0	0	0	0	0	0	0	0	0	0	0	0	0	0	0	1	0	0	0	0	0	0	0	2	1	0	0	0	0	0	0	0	0	0	0	0	0	0	0	0	0	1
YNR055C	0	0	0	0	0	1	1	1	0	0	0	0	0	0	1	0	1	1	0	0	0	0	0	3	0	1	2	0	2	0	1	1	0	2	1	0	0	3	1	0	1	2	2	0	0	1	4	0	1
YNR059W	1	0	1	0	2	0	0	3	0	0	2	1	2	1	0	1	0	6	3	0	1	0	1	3	1	1	3	1	1	0	0	3	2	0	1	0	0	1	3	1	0	1	1	3	3	7	6	2	0
YNR065C	1	1	0	0	1	3	0	0	0	1	3	1	0	0	1	0	1	1	0	1	0	2	1	2	0	0	0	0	2	0	3	0	2	2	1	1	2	1	0	1	4	1	0	3	3	5	3	3	1
YNR068C	1	3	1	1	1	2	1	0	2	2	0	3	4	5	4	1	4	1	4	3	0	5	1	5	3	0	5	2	3	2	1	6	2	0	1	2	3	1	5	0	7	2	3	0	0	2	0	1	4
YOL166W-A	0	1	0	0	0	0	0	0	1	0	0	0	1	0	0	0	0	0	0	0	0	0	0	1	0	0	0	0	2	0	0	0	0	0	0	0	0	0	0	0	0	0	0	0	0	0	0	0	0
YOL161C	1	4	8	0	0	0	0	0	3	0	2	0	1	2	1	0	0	1	0	1	1	0	0	1	0	0	1	0	1	0	0	0	0	0	0	1	0	0	1	0	2	0	2	1	1	1	1	0	1
YOL158C	1	2	2	1	2	0	1	0	1	1	0	1	1	6	3	1	1	2	3	6	0	0	3	1	1	3	0	0	2	3	3	1	2	3	0	0	1	1	3	3	2	0	0	1	1	0	0	1	2
YOL154W	2	0	1	2	0	0	0	3	2	1	0	1	2	1	0	1	1	1	1	0	1	1	1	2	1	0	1	0	4	1	0	0	1	3	1	1	4	0	1	1	3	2	4	5	4	2	0	1	2
YOL149W	0	0	0	0	0	0	0	0	1	0	0	0	0	0	0	0	0	0	0	0	0	0	0	0	0	1	0	0	0	0	0	0	0	2	0	0	1	0	0	2	0	0	2	1	0	1	1	0	1
YOL147C	0	1	0	0	2	0	0	1	0	0	0	0	0	1	0	0	0	0	0	0	0	0	0	0	0	0	0	0	0	0	0	0	0	1	0	1	0	0	0	0	0	0	0	0	0	0	0	0	0
YOL142W	0	0	0	0	0	0	0	0	0	0	0	0	0	0	0	0	0	0	0	0	0	0	0	0	0	0	0	0	0	0	0	1	0	0	0	0	1	0	0	0	0	0	0	0	0	0	0	0	0
YOL139C	0	0	0	0	0	0	0	0	0	0	0	0	0	0	1	0	0	0	1	0	0	0	1	0	1	0	0	1	0	1	0	0	0	0	0	0	0	0	0	0	0	1	0	0	1	0	0	1	1
YOL136C	0	0	0	0	0	1	1	0	0	1	0	0	1	0	0	0	1	0	0	0	0	0	1	0	0	0	0	0	0	0	0	1	0	0	2	2	0	1	0	0	2	3	2	1	3	4	0	2	2
YOL121C	0	0	0	0	0	0	0	0	0	0	0	0	0	0	0	0	0	0	0	0	0	0	0	0	0	0	0	0	0	1	0	0	0	0	1	1	0	2	0	0	1	0	0	0	1	0	0	0	0
YOL120C	0	0	0	1	0	0	0	0	0	1	0	0	1	0	0	0	0	0	0	0	1	1	0	0	0	0	0	0	0	0	0	0	0	0	0	0	1	0	0	0	0	0	0	0	0	0	0	0	0
YOL116W	0	0	0	0	0	0	0	0	0	0	0	0	0	0	0	1	0	0	0	0	0	0	0	0	0	0	0	0	0	0	0	0	1	0	0	0	0	0	0	1	0	0	1	0	1	0	0	0	0
YOL104C	3	4	2	1	3	4	2	3	1	6	1	1	7	2	3	1	3	7	1	2	1	0	2	1	3	4	6	5	1	2	5	3	3	4	2	2	2	1	1	1	2	1	2	2	1	1	0	1	1
YOL097W-A	1	0	0	0	0	0	0	0	0	0	0	2	2	1	0	1	0	0	0	1	1	0	0	1	2	2	1	1	2	5	0	0	2	0	3	0	0	1	2	2	3	1	10	0	1	3	7	0	2
YOL096C	0	0	1	0	0	1	0	1	2	0	0	0	1	0	2	0	0	2	0	0	0	1	0	0	0	0	0	0	0	0	0	0	2	0	0	0	0	2	0	0	1	0	0	0	0	0	0	0	4
YOL092W	0	0	0	1	0	0	0	0	0	0	0	0	0	0	0	0	1	0	0	0	0	0	0	0	0	0	0	1	0	0	0	0	0	0	0	0	0	0	0	0	0	1	0	1	1	0	0	1	0
YOL081W	0	0	0	0	0	0	0	0	1	0	0	2	0	1	0	1	0	1	0	0	1	1	0	0	0	0	0	0	0	0	0	2	0	0	0	0	0	1	0	0	0	0	0	0	0	0	0	1	0
YOL073C	0	1	0	0	0	0	0	0	1	0	0	0	0	0	0	0	0	0	0	0	0	0	0	0	0	0	0	0	0	0	0	0	0	0	0	0	0	0	0	0	0	0	0	0	0	0	0	0	0
YOL068C	1	4	2	0	0	2	0	0	0	0	0	0	0	2	0	1	0	0	1	0	0	0	1	0	0	0	0	0	1	0	0	0	0	0	0	1	0	0	0	0	0	0	0	0	0	0	0	1	0
YOL059W	0	1	0	0	0	0	0	0	0	0	1	1	3	0	1	0	0	0	1	1	1	0	0	0	0	0	0	1	1	0	1	0	0	1	0	0	1	0	0	0	0	0	1	0	0	0	0	0	0
YOL052C-A	0	0	0	2	2	0	0	0	0	0	0	0	0	0	0	0	0	0	0	0	0	0	0	0	0	0	0	0	0	0	0	0	0	0	0	0	0	0	0	0	0	0	0	0	0	0	0	0	1
YOL049W	0	0	0	0	0	2	0	0	3	0	0	1	0	1	0	0	0	6	0	1	0	0	2	0	1	0	0	0	0	0	0	0	0	0	0	2	2	0	1	2	0	1	0	0	0	1	2	1	7
YOL044W	0	0	0	0	0	0	0	0	0	0	0	0	0	0	0	0	2	0	0	0	1	0	0	0	0	0	1	0	0	0	0	0	0	0	0	0	0	1	1	2	0	0	0	0	1	0	0	2	3
YOL042W	0	1	0	0	0	0	1	0	0	0	1	0	0	0	0	0	0	0	0	1	0	0	0	1	0	0	0	2	0	0	0	0	1	0	0	0	0	0	1	0	0	0	1	0	0	0	1	0	1
YOL040C	0	0	1	0	0	0	0	0	0	0	0	1	0	0	0	0	1	2	0	0	0	0	0	0	1	3	0	0	0	0	0	0	0	1	0	0	0	1	0	1	1	3	0	0	1	0	0	0	1
YOL031C	0	0	1	0	1	2	2	0	1	0	0	0	0	2	0	0	0	0	1	1	1	0	0	0	2	0	0	1	0	0	0	0	0	0	0	1	0	0	0	1	0	1	0	0	0	1	1	1	1
YOL017W	0	0	0	0	1	0	0	0	0	0	0	0	0	0	0	0	0	0	0	0	0	1	0	0	0	0	0	0	0	0	0	0	0	0	0	1	1	0	0	0	0	0	1	0	1	1	0	1	0
YOL013W-A	0	0	0	0	0	1	1	0	0	0	0	0	0	0	1	0	0	0	0	0	0	0	0	0	1	0	0	1	0	0	0	0	0	0	0	0	0	0	0	0	0	0	0	0	2	0	0	1	0
YOL013C	0	0	0	0	0	0	0	1	0	0	0	1	0	0	0	0	0	0	0	0	0	0	0	0	0	0	0	0	0	1	0	0	0	0	0	0	0	0	0	1	0	0	0	0	0	0	0	0	1
YOL006C	1	0	0	1	1	0	0	0	1	0	2	1	0	0	1	2	0	0	1	0	1	0	2	0	1	0	0	1	0	0	1	1	6	1	1	0	1	2	1	0	0	0	1	2	8	4	1	2	3
YOL003C	1	0	0	1	0	1	0	0	1	3	3	0	0	0	1	0	1	2	0	2	1	0	0	0	1	2	2	1	0	0	1	1	0	2	1	1	1	1	1	2	4	0	3	3	4	3	4	0	0
YOR016C	0	0	0	0	0	1	0	1	0	0	0	0	0	0	1	1	0	1	1	1	1	0	1	1	0	0	1	0	0	0	1	1	1	0	0	1	0	1	0	1	0	3	0	1	1	0	0	1	1
YOR020W-A	0	1	0	1	1	0	0	1	2	0	0	1	1	1	0	0	1	0	0	0	0	0	0	0	1	0	0	0	0	0	0	0	0	0	0	1	0	0	0	0	0	0	0	0	1	0	0	0	0
YOR023C	1	0	0	0	0	0	0	0	0	0	0	0	0	0	0	0	1	2	0	1	0	1	0	0	1	0	5	3	2	2	0	2	2	0	0	3	1	2	2	0	0	1	2	0	2	2	0	4	0
YOR031W	3	2	1	1	2	1	0	2	0	2	0	2	0	0	1	2	1	0	0	4	0	0	0	0	0	0	0	0	0	1	0	0	1	0	0	0	2	0	1	2	6	0	0	1	1	0	0	0	0
YOR033C	0	0	1	0	0	1	0	0	0	0	1	1	0	0	0	0	0	0	1	0	1	0	0	0	0	0	0	0	0	0	0	0	0	0	0	0	1	0	0	0	0	0	0	0	0	0	0	1	0
YOR034C-A	2	1	1	0	0	2	1	0	0	0	1	0	1	0	0	0	1	1	1	1	0	1	0	1	0	0	1	1	0	0	0	0	1	2	0	0	1	1	1	1	1	0	1	1	0	1	2	2	1
YOR035C	0	0	0	0	0	0	0	1	0	0	0	0	0	0	0	0	0	0	0	0	0	0	0	0	0	0	1	0	0	0	0	0	1	0	0	1	0	0	0	0	0	0	0	0	1	1	0	0	0
YOR038C	0	0	0	0	0	0	0	0	0	0	1	1	0	0	0	0	0	0	0	0	0	0	0	0	0	0	0	0	0	1	0	0	1	0	0	0	0	0	0	0	0	0	0	0	0	0	0	0	0
YOR047C	1	0	0	0	0	0	0	0	0	0	0	0	0	0	0	2	0	0	1	0	1	3	0	0	0	0	0	1	2	2	2	2	2	1	2	1	1	0	0	4	4	1	1	2	1	2	1	5	3
YOR058C	0	0	0	0	0	0	0	0	0	0	0	0	0	0	0	0	0	0	0	0	0	0	0	0	0	0	0	0	1	0	0	0	0	1	0	1	0	0	1	0	0	1	0	0	0	0	0	0	0
YOR077W	1	0	0	0	0	1	0	0	0	0	0	0	1	0	0	0	0	0	0	0	0	0	0	0	0	0	0	0	0	0	0	1	0	0	1	0	1	0	0	1	0	0	0	0	0	1	0	0	0
YOR078W	0	1	0	1	0	0	0	0	0	0	0	0	0	1	0	0	0	0	0	0	1	0	2	0	0	1	0	0	1	2	1	2	1	0	2	2	2	0	2	0	0	0	2	0	3	1	0	1	1
YOR089C	0	0	0	0	0	0	1	0	0	0	0	0	0	0	0	0	0	0	0	0	0	0	1	0	0	0	0	1	0	0	1	1	0	0	0	0	0	0	0	0	1	0	1	2	0	0	0	0	1
YOR093C	1	0	0	0	0	0	0	0	0	0	1	0	0	1	0	0	0	0	0	0	1	0	0	0	0	1	0	1	0	0	0	0	0	0	0	0	0	0	0	0	0	0	0	0	0	0	0	0	0
YOR096W	1	1	0	0	0	1	0	0	0	0	0	1	0	2	0	0	0	1	0	0	0	0	0	0	0	1	0	0	0	0	0	1	0	0	0	0	0	0	1	0	0	1	0	0	0	1	1	2	0
YOR098C	0	0	0	0	0	0	0	0	0	0	0	0	0	0	0	0	0	1	0	1	0	0	0	0	0	0	0	0	0	0	1	0	0	0	0	0	0	0	0	0	1	1	0	1	0	0	0	0	0
YOR106W	0	0	0	0	0	0	0	0	0	1	0	0	0	0	0	0	0	0	0	1	0	0	0	0	0	0	0	0	0	0	0	0	0	0	0	0	0	0	0	0	0	0	0	0	0	0	1	0	0
YOR109W	0	0	0	0	0	0	0	0	0	0	0	0	0	0	0	2	0	1	0	0	0	0	1	0	0	0	0	0	0	0	0	0	1	1	0	0	0	0	1	0	0	2	2	0	0	2	1	0	0
YOR110W	1	0	0	0	0	0	1	0	0	0	0	0	0	0	0	1	0	0	0	0	0	0	2	0	0	0	0	0	0	3	1	0	0	1	1	0	1	0	1	0	0	2	1	0	0	0	0	0	0
YOR113W	0	0	0	0	0	0	1	0	1	0	0	0	0	0	0	0	0	0	0	0	0	0	2	0	1	0	0	0	0	0	0	0	0	0	0	0	0	0	1	1	0	0	2	1	0	0	0	0	1
YOR116C	1	0	0	0	0	0	0	0	0	0	0	2	0	0	0	0	0	1	0	0	0	0	0	0	0	0	0	1	0	0	0	1	1	0	0	0	0	1	0	0	0	0	0	0	0	1	0	0	0
YOR131C	1	0	0	0	0	1	0	0	0	0	0	0	0	0	1	0	1	1	0	0	3	0	1	0	0	0	0	0	0	0	0	0	1	0	0	0	1	0	0	0	1	0	0	0	2	0	0	0	1
YOR136W	0	0	0	0	0	0	0	0	0	0	0	0	0	0	0	0	0	0	0	0	0	0	0	1	0	0	0	0	0	0	0	0	0	0	0	0	0	0	0	0	0	0	0	0	0	0	0	0	0
YOR145C	0	0	1	0	0	0	0	0	0	0	0	0	0	0	0	0	0	0	0	0	0	0	0	0	0	0	0	0	0	0	0	0	0	2	0	0	0	0	0	0	0	0	0	0	0	0	0	0	0
YOR147W	0	0	0	0	0	0	0	0	0	0	0	1	0	0	0	0	0	0	0	1	0	0	1	0	0	0	0	0	1	0	0	0	1	0	1	0	0	0	1	0	1	0	0	0	0	0	0	1	1
YOR152C	0	0	0	0	0	0	0	0	0	0	0	0	0	0	0	0	0	0	0	0	1	0	0	0	0	0	0	1	0	0	0	0	0	0	0	0	0	0	0	0	1	0	0	1	0	0	1	0	0
YOR154W	1	0	1	0	1	0	0	0	0	1	0	0	1	0	3	1	0	0	0	0	0	0	0	1	0	0	1	1	0	2	0	1	1	0	0	0	0	0	2	0	0	1	0	0	0	0	3	4	2
YOR161C	0	3	0	0	1	0	0	1	1	0	1	0	0	2	1	0	0	0	0	0	0	0	0	1	0	0	1	2	0	0	0	0	0	3	0	0	0	0	1	0	0	0	2	1	0	1	0	6	2
YOR164C	0	0	0	0	0	0	0	0	0	1	0	1	0	0	0	0	0	0	0	0	0	0	0	1	0	0	0	0	0	0	1	0	0	0	0	0	0	0	0	1	1	0	0	0	0	0	0	1	0
YOR173W	2	5	2	0	1	4	4	1	1	1	2	2	2	4	1	2	0	1	4	4	1	0	2	1	1	1	3	0	3	0	1	2	2	3	7	2	2	1	0	2	3	0	0	4	2	1	1	3	4
YOR175C	0	0	0	1	1	0	0	0	0	0	0	0	0	1	1	0	0	0	0	0	0	0	1	3	0	1	0	1	0	1	0	1	0	1	0	1	1	0	1	0	1	0	0	2	0	4	0	0	3
YOR180C	0	0	2	4	4	1	3	0	2	1	1	5	1	4	5	0	0	2	4	2	1	0	2	0	0	2	4	0	0	0	2	1	2	0	0	4	2	4	0	2	3	4	4	3	3	4	0	2	1
YOR182C	0	0	0	0	0	0	0	0	0	1	0	0	0	1	0	0	1	0	0	0	0	0	0	0	0	0	0	0	0	1	0	0	0	0	0	0	0	0	0	0	0	0	0	0	0	0	0	0	0
YOR187W	0	0	0	1	1	0	0	1	0	1	0	0	0	0	0	0	0	1	0	0	0	3	0	1	0	0	0	0	1	0	0	1	0	0	0	0	0	0	1	0	0	0	0	0	0	2	0	0	0
YOR188W	0	1	0	0	0	0	0	0	0	0	0	0	0	0	0	1	0	0	1	0	0	0	0	0	0	1	0	0	0	3	0	0	1	0	1	2	0	1	1	1	0	0	0	1	0	0	1	2	0
YOR198C	1	0	0	0	0	0	0	0	0	0	0	0	0	1	0	0	0	0	0	0	0	0	1	0	0	0	0	0	0	0	0	1	0	0	0	0	0	0	0	0	0	0	0	1	1	0	0	1	0
YOR204W	0	0	0	0	0	0	0	0	0	0	0	0	0	0	0	0	0	0	1	0	0	0	0	0	0	0	0	0	0	0	0	0	0	0	0	0	0	0	0	0	0	0	0	0	0	0	0	0	0
YOR208W	0	0	0	0	0	0	0	0	0	0	0	1	0	0	0	0	1	0	0	0	0	0	0	0	0	0	0	0	0	1	0	0	0	0	0	0	0	0	0	0	0	0	0	0	0	0	0	0	0
YOR210W	0	0	0	0	1	0	0	0	0	0	0	0	0	0	0	0	0	0	0	0	0	0	0	0	0	0	0	0	0	0	0	0	0	0	0	0	1	0	0	0	0	0	0	0	0	0	0	0	0
YOR211C	1	0	0	0	0	0	0	0	0	0	0	0	0	0	0	0	0	0	0	0	0	0	0	0	0	0	0	0	0	0	0	0	0	0	0	1	0	1	1	0	0	0	0	0	0	0	0	1	2
YOR213C	0	0	0	0	0	0	0	0	0	0	0	0	0	1	0	0	0	0	0	0	0	0	0	0	0	0	2	0	0	0	0	0	0	0	0	0	1	0	1	0	0	1	1	0	0	0	0	0	0
YOR215C	0	0	0	0	0	0	0	0	0	1	0	1	1	1	3	1	0	0	1	0	0	0	1	0	0	0	0	0	0	0	1	0	1	1	1	0	0	1	1	0	0	0	0	0	0	1	1	0	0
YOR216C	1	0	0	0	0	0	0	0	0	0	0	0	0	0	0	0	0	0	0	0	0	0	0	0	1	1	0	0	0	1	0	0	0	0	0	0	0	0	0	0	2	0	0	0	2	1	0	0	0
YOR222W	0	0	0	0	0	0	0	0	0	0	0	0	0	0	0	0	0	0	0	0	0	1	1	2	0	0	1	0	1	0	2	0	0	0	3	0	2	0	0	1	3	3	2	1	0	1	1	1	3
YOR236W	1	0	3	0	1	6	1	0	1	1	1	0	0	0	1	3	1	1	0	0	1	2	0	0	1	3	2	0	0	0	1	1	0	0	4	0	1	0	3	3	2	0	0	0	1	2	0	1	3
YOR237W	0	0	0	0	0	0	1	2	0	0	0	1	0	1	1	1	0	0	1	0	0	1	0	1	0	1	1	0	0	0	2	0	0	0	0	0	2	0	0	0	2	1	0	0	1	2	0	1	0
YOR238W	0	0	0	0	0	0	0	0	0	0	0	0	0	1	0	1	0	0	0	0	0	0	0	0	0	0	0	0	0	0	0	1	2	0	0	0	0	1	0	0	0	1	1	1	1	2	0	0	1
YOR244W	0	0	0	0	0	0	0	0	0	1	0	0	0	0	0	0	0	0	0	0	0	0	0	0	0	0	0	0	0	0	0	1	0	0	0	0	0	0	2	0	0	0	0	0	1	0	0	0	1
YOR260W	0	0	0	0	0	0	0	0	0	0	0	0	0	0	0	0	0	0	0	0	0	0	0	0	2	0	0	0	0	0	1	0	0	0	0	0	0	0	0	0	0	0	0	0	0	0	0	0	0
YOR264W	0	0	0	0	0	0	0	0	0	0	0	0	1	0	0	0	0	0	0	0	0	0	0	1	0	0	0	2	0	1	1	0	1	2	0	0	1	0	1	0	0	2	0	0	0	0	0	0	0
YOR266W	0	1	0	2	0	1	0	0	1	1	1	1	0	0	1	0	1	1	0	0	0	0	0	0	4	1	0	0	0	1	0	1	0	2	0	0	0	0	0	0	0	0	0	0	0	0	0	0	0
YOR267C	0	0	0	0	0	0	0	2	0	0	0	0	0	0	0	1	0	0	0	0	2	0	0	0	0	0	1	0	0	0	0	1	0	1	0	0	0	1	0	1	2	1	1	1	3	2	2	1	2
YOR268C	0	0	0	2	2	1	0	3	2	3	0	0	1	4	3	1	0	4	1	1	1	0	1	0	1	0	2	0	0	4	1	1	2	0	4	0	0	1	1	1	0	0	2	1	5	4	0	0	1
YOR270C	0	1	0	0	0	0	0	0	0	0	0	1	0	0	0	0	0	0	0	0	0	0	0	0	0	0	0	0	0	0	0	0	0	0	0	0	0	0	0	0	0	0	0	0	0	0	0	0	0
YOR279C	1	0	0	0	1	0	0	1	1	0	0	4	2	0	0	0	1	1	1	2	2	0	2	0	3	0	0	0	1	1	0	1	0	0	0	0	2	0	0	0	0	2	0	0	7	3	0	0	1
YOR299W	0	1	0	4	1	0	1	2	2	0	0	1	1	0	0	0	0	0	1	3	0	0	0	0	0	2	2	1	0	0	0	2	1	2	1	3	2	0	0	0	0	0	0	0	1	1	2	0	1
YOR305W	0	0	0	0	0	0	0	1	0	0	0	0	0	0	0	0	0	0	0	0	0	0	0	0	0	0	0	0	0	0	0	0	0	0	0	0	1	0	1	0	0	1	0	1	0	1	0	1	1
YOR306C	0	0	0	0	0	0	0	0	0	0	0	0	0	0	0	0	1	2	0	1	0	0	0	2	0	0	0	0	0	0	0	1	0	2	0	1	1	0	1	0	1	0	1	1	0	0	1	0	2
YOR308C	0	0	1	0	0	2	2	0	0	0	0	1	0	0	0	2	0	1	0	0	0	4	1	1	1	0	0	0	2	2	1	0	0	2	1	0	1	1	1	0	0	0	1	1	0	1	0	0	1
YOR315W	0	0	3	2	1	1	1	1	2	3	1	4	0	0	1	2	0	0	2	1	0	0	0	0	2	0	1	0	2	1	0	1	1	2	2	2	0	0	0	2	1	0	2	1	3	0	0	0	0
YOR322C	0	0	0	1	0	0	0	1	0	0	0	0	0	0	0	0	0	0	0	0	0	0	0	0	0	1	0	0	0	0	1	0	2	0	1	0	0	0	0	0	1	0	0	1	0	0	2	2	1
YOR334W	0	0	0	0	0	0	0	0	0	0	0	0	0	0	0	0	0	0	0	0	0	0	0	0	0	0	0	1	0	0	0	0	0	0	0	0	0	0	0	0	0	1	1	0	0	0	0	0	0
YOR342C	1	1	2	0	0	0	0	1	0	1	0	0	1	1	0	0	0	0	0	1	0	0	1	1	0	1	0	1	0	0	1	0	0	0	0	0	1	1	0	0	0	0	4	3	0	0	2	3	3
YOR344C	0	2	0	0	1	0	0	3	0	0	0	0	0	1	0	0	0	0	0	1	1	0	1	2	1	0	2	0	1	1	0	2	0	1	0	1	1	2	4	4	2	7	4	0	5	3	3	6	4
YOR346W	0	0	0	0	0	0	0	0	1	0	1	0	0	0	0	0	0	0	0	0	0	0	0	0	0	0	0	0	0	0	1	0	0	0	0	0	0	1	0	0	0	1	0	1	0	1	0	1	0
YOR348C	0	2	4	3	1	2	2	1	0	0	0	2	0	1	3	0	0	1	1	0	3	1	0	1	2	0	1	0	1	1	0	0	2	1	0	0	0	0	0	0	0	0	1	0	1	1	2	0	0
YOR352W	0	1	0	0	1	0	0	0	0	0	0	0	0	0	1	1	0	0	0	0	0	0	0	0	2	0	0	0	2	0	1	0	0	0	1	0	1	0	0	3	1	2	0	2	0	1	0	0	1
YOR353C	0	0	0	0	0	0	0	0	0	1	0	0	0	1	0	1	0	0	0	0	0	0	0	0	0	0	0	0	1	0	0	0	0	0	0	0	0	0	0	1	0	0	0	1	0	0	1	0	0
YOR356W	0	2	0	1	0	1	1	0	0	0	2	0	0	0	1	1	1	0	1	1	0	0	0	1	0	0	1	0	0	0	1	0	0	0	0	2	0	0	1	0	0	0	0	0	0	1	0	0	1
YOR359W	0	0	0	0	0	0	0	0	0	0	1	0	0	0	2	0	0	0	1	0	0	0	0	0	0	0	0	0	0	0	0	1	1	3	1	0	0	1	0	0	0	0	1	1	1	0	1	0	1
YOR376W-A	1	0	0	0	1	2	1	0	1	1	0	0	0	0	0	0	0	0	0	0	3	0	0	0	0	0	0	0	0	0	0	0	0	0	0	0	0	1	0	1	0	0	0	0	1	1	2	2	1
YOR377W	0	1	0	0	1	0	1	0	0	0	0	1	1	0	0	0	1	1	0	0	0	0	0	0	1	0	0	0	0	0	0	0	0	0	0	0	0	1	1	0	1	2	1	0	0	0	2	2	2
YOR381W	1	4	2	0	0	0	1	0	0	3	1	1	1	2	0	0	4	2	0	1	0	0	0	3	1	1	5	1	2	1	1	1	1	0	1	0	1	1	4	3	0	0	0	1	1	1	0	0	0
YOR381W-A	3	2	2	1	0	0	0	5	3	1	3	1	1	6	3	5	2	1	1	5	3	7	3	2	3	6	1	11	3	3	8	6	3	1	6	9	2	3	1	6	5	8	4	5	5	9	5	5	8
YOR391C	0	0	0	0	0	0	0	0	0	0	0	0	1	0	0	0	0	0	0	0	0	0	0	0	0	1	0	0	0	0	0	0	0	0	0	0	0	0	0	0	0	0	0	0	0	0	0	3	0
YOR393W	0	0	0	0	0	0	0	0	0	0	0	0	0	0	0	1	0	0	0	0	0	0	0	0	0	0	0	0	0	0	0	0	0	0	0	0	0	0	0	0	0	0	0	0	0	0	0	0	0
YPL281C	0	0	0	0	0	0	0	0	0	0	0	0	0	0	0	0	0	0	0	0	0	0	0	0	0	0	0	0	0	0	0	0	0	0	0	0	0	0	0	0	0	0	1	0	0	0	0	0	0
YPL271W	0	0	0	0	0	0	0	0	0	0	0	0	0	0	0	1	0	1	0	0	1	0	0	0	1	1	0	0	0	1	0	0	0	0	0	0	0	1	2	0	0	0	0	0	0	0	1	1	0
YPL265W	2	0	0	2	0	0	1	2	1	0	0	0	1	1	2	0	1	1	0	2	2	0	1	4	0	5	1	2	5	1	0	0	2	2	4	1	1	3	3	1	1	0	1	2	2	1	3	1	2
YPL260W	0	0	0	0	0	0	0	0	0	0	0	0	0	1	0	0	0	0	0	0	0	0	0	0	0	1	0	1	0	1	0	1	0	1	0	0	0	0	1	0	0	0	1	1	1	0	0	2	0
YPL256C	1	0	1	2	1	1	0	1	5	1	10	3	2	2	1	1	1	2	0	1	3	1	5	3	2	1	1	1	2	3	0	1	0	1	3	3	2	2	1	0	2	1	6	0	11	8	5	3	7
YPL252C	0	0	0	0	0	0	0	0	0	0	0	0	2	0	0	0	0	0	0	0	0	1	0	0	0	0	0	0	0	0	0	0	0	0	0	0	0	0	0	0	0	1	0	1	0	0	0	0	0
YPL247C	1	0	1	1	1	0	0	0	2	0	1	1	0	0	2	0	0	0	5	0	0	0	0	0	0	0	0	0	0	0	0	0	0	0	0	0	1	0	0	1	0	0	1	0	0	2	0	0	0
YPL239W	0	0	1	0	0	1	0	0	0	0	0	0	0	0	0	0	0	0	0	0	0	0	0	0	0	0	0	1	0	0	0	0	1	1	0	0	1	0	0	0	0	1	0	0	0	1	2	0	0
YPL235W	0	0	0	0	0	0	0	1	0	0	0	0	0	0	0	0	0	0	1	0	0	0	0	1	0	0	0	0	0	0	0	0	0	0	0	0	0	0	0	0	0	1	1	0	0	0	1	0	0
YPL233W	1	0	0	1	0	0	0	0	0	1	1	0	0	0	2	3	1	2	0	1	3	1	1	0	1	3	1	0	1	1	0	0	0	0	1	0	0	1	3	2	1	0	0	0	0	0	0	1	0
YPL232W	0	1	0	0	0	0	1	1	1	2	2	1	1	0	1	1	0	1	1	1	2	1	1	0	1	0	0	0	0	0	2	0	0	0	1	1	0	1	0	0	0	3	2	1	1	2	0	3	1
YPL231W	0	0	0	3	0	0	0	0	0	1	0	0	0	1	0	1	0	0	2	0	0	1	2	1	1	0	1	0	1	2	1	2	1	1	1	1	1	1	3	2	5	1	3	2	1	6	3	1	4
YPL228W	0	0	0	0	0	0	1	0	0	0	0	0	0	0	0	0	1	0	0	0	0	1	0	0	0	0	0	1	1	0	0	0	0	0	0	0	0	0	1	0	0	0	0	2	0	0	0	0	1
YPL227C	0	0	0	0	0	0	0	0	0	0	0	0	0	0	0	0	0	0	0	0	0	0	0	1	0	0	1	0	0	0	0	0	1	0	0	0	0	0	0	0	1	0	0	0	1	0	1	0	2
YPL219W	0	0	0	0	0	0	1	0	2	0	0	0	2	0	0	0	1	0	0	0	1	0	0	0	0	1	0	2	0	0	1	0	1	0	0	0	0	0	0	0	0	0	1	1	0	1	0	0	1
YPL218W	1	0	0	0	0	1	0	0	1	0	0	0	3	0	0	0	0	0	0	0	0	1	0	0	0	1	0	0	0	0	1	1	0	0	0	0	0	0	0	0	0	1	0	0	1	1	0	0	0
YPL210C	0	0	0	0	0	0	0	0	0	0	0	1	0	0	0	1	0	0	0	0	1	0	0	0	0	0	0	0	0	0	0	0	0	0	0	0	0	0	0	0	0	0	0	0	2	0	0	1	0
YPL203W	0	0	0	0	0	0	0	0	0	0	0	1	0	0	0	0	0	0	0	0	0	0	0	0	0	0	0	1	0	0	2	0	0	0	1	0	0	1	0	0	0	0	0	0	0	0	0	1	0
YPL196W	0	1	0	2	1	4	1	0	1	2	1	0	0	0	1	0	0	3	0	0	2	2	1	0	2	1	1	0	1	0	0	0	0	1	0	1	0	0	0	1	1	0	1	0	0	2	0	0	0
YPL193W	0	0	0	0	0	0	0	0	0	0	0	0	2	0	0	1	1	0	0	0	0	0	0	0	0	0	0	0	0	1	0	0	0	0	1	1	0	0	0	1	0	0	0	0	0	0	1	0	1
YPL192C	0	0	1	1	0	0	0	0	0	0	0	0	0	0	0	0	2	0	0	0	0	0	0	0	0	0	0	0	0	0	0	0	0	1	1	0	0	0	0	0	0	0	0	0	0	0	1	0	1
YPL191C	0	0	1	2	0	0	1	0	1	0	1	0	1	1	0	0	2	0	1	4	0	2	2	1	0	0	1	0	0	0	1	4	1	0	1	2	0	2	4	2	0	0	5	1	2	0	2	1	1
YPL189C-A	0	0	0	0	0	2	0	0	0	0	0	0	0	0	0	0	0	0	0	0	0	1	0	0	0	1	0	0	1	0	0	0	0	1	0	2	0	0	0	0	0	0	0	0	0	1	0	0	0
YPL188W	0	0	0	0	0	0	0	0	0	0	0	0	0	0	2	0	0	1	1	0	0	0	0	0	0	0	0	0	0	0	0	0	0	0	0	0	0	0	0	0	0	0	0	0	1	0	0	0	0
YPL181W	0	0	0	1	0	0	0	0	0	0	0	0	1	0	0	1	0	0	0	0	0	0	0	0	1	0	2	2	1	0	1	1	0	0	1	1	0	0	0	0	0	0	0	0	1	0	0	1	0
YPL174C	0	0	0	0	0	0	0	0	0	0	0	0	0	0	0	0	0	0	1	1	0	0	0	0	0	0	0	0	0	0	0	0	0	1	0	0	0	0	0	0	0	0	1	0	0	1	0	0	0
YPL170W	1	0	0	1	2	1	2	0	0	0	0	0	1	0	0	0	0	1	0	1	0	0	0	0	1	1	1	1	1	3	0	0	0	0	1	0	2	0	0	0	0	1	1	3	0	4	2	1	1
YPL168W	0	0	0	0	0	0	0	0	0	0	0	0	0	0	0	0	0	0	0	0	0	0	0	1	0	0	0	0	0	0	1	0	0	0	0	1	0	0	0	0	0	0	0	0	0	0	0	0	0
YPL165C	0	1	0	0	0	0	0	2	0	1	1	1	1	0	0	0	0	0	0	0	0	0	0	0	0	0	0	0	0	1	0	0	0	0	0	0	0	0	0	0	0	0	0	1	1	0	0	0	1
YPL153C	0	0	0	0	0	0	0	1	0	0	0	0	0	1	0	0	0	0	0	0	0	0	0	0	0	0	0	0	0	0	0	0	0	0	0	0	0	0	0	1	0	0	0	0	0	1	0	0	0
YPL148C	2	5	2	7	7	0	0	1	3	0	3	1	0	1	2	0	0	2	1	2	3	2	0	3	1	3	0	3	1	0	3	0	2	0	2	0	1	0	1	2	0	2	6	1	0	0	1	0	2
YPL143W	0	0	0	1	0	0	1	0	0	0	0	0	0	1	0	0	0	0	0	1	0	0	3	0	0	0	1	1	0	1	1	0	0	0	0	0	0	0	0	0	0	0	0	3	1	1	1	0	0
YPL137C	1	0	0	0	0	0	2	1	0	0	1	4	0	0	0	0	2	1	0	0	0	1	1	4	2	7	2	3	3	3	1	2	3	2	4	4	6	1	2	2	3	3	8	0	5	9	5	4	4
YPL126W	0	0	0	1	0	0	1	0	0	0	0	0	1	0	0	0	0	0	0	0	0	0	0	0	0	0	0	0	0	0	0	0	0	0	1	0	2	1	0	0	0	1	3	1	2	0	0	0	0
YPL121C	0	1	0	0	0	0	0	0	0	0	0	1	0	0	0	0	0	0	0	0	0	0	0	0	0	0	0	0	0	0	0	0	0	0	0	0	0	0	0	1	0	0	0	0	0	0	0	0	0
YPL119C-A	0	3	0	5	2	0	5	1	4	2	1	2	4	3	3	3	2	1	3	4	3	4	0	7	2	1	5	6	1	0	8	1	1	2	1	2	0	1	4	0	1	3	2	1	0	2	2	1	0
YPL116W	0	0	1	0	0	0	0	0	0	0	0	1	0	0	0	0	0	0	0	1	0	0	0	1	0	0	0	0	0	0	0	0	0	1	0	1	1	0	0	0	1	0	2	0	1	3	0	1	0
YPL115C	0	0	0	1	0	0	0	1	0	0	0	0	0	0	0	0	0	0	1	0	0	0	0	1	0	0	0	0	0	0	0	0	1	0	0	0	0	0	1	0	0	0	0	0	0	0	0	1	1
YPL113C	7	9	8	9	1	5	6	16	8	4	3	1	0	3	3	2	6	4	4	0	3	1	1	2	0	0	0	2	2	0	1	1	0	1	0	4	4	4	1	2	2	0	0	3	0	1	2	1	2
YPL111W	0	0	0	0	0	0	0	0	1	0	0	0	0	1	0	1	0	0	0	0	0	0	1	0	0	1	0	1	0	0	0	1	1	0	0	0	1	0	0	1	1	2	0	0	0	0	0	0	1
YPL110C	0	1	0	1	0	0	0	1	1	1	0	3	0	2	2	0	1	0	0	0	0	2	2	3	1	1	3	0	2	0	2	2	0	4	0	1	1	4	4	2	1	2	0	3	1	0	4	6	0
YPL107W	0	0	0	0	0	0	0	0	2	0	1	0	0	2	1	0	0	0	0	0	0	1	0	0	0	0	0	0	0	0	0	0	1	2	2	0	0	0	4	2	0	1	0	0	0	1	0	0	1
YPL099C	1	0	1	1	0	0	1	1	0	0	0	0	0	0	0	0	0	1	0	1	0	0	0	0	0	0	0	0	1	0	0	1	1	1	1	0	1	0	1	0	2	4	1	0	0	0	0	1	3
YPL096W	1	0	0	0	1	2	1	0	0	0	0	2	0	0	2	1	1	0	0	0	0	0	0	2	1	0	0	1	1	0	0	0	0	0	0	2	1	1	1	0	0	4	1	1	2	2	2	3	0
YPL093W	0	0	2	0	0	0	0	0	0	0	0	0	0	0	0	0	0	0	0	0	0	1	0	0	0	0	0	0	0	0	0	0	0	0	0	0	0	0	0	0	0	0	0	0	0	0	0	0	0
YPL092W	0	1	4	1	6	2	1	1	2	2	3	4	2	5	3	1	5	5	7	2	6	1	1	6	6	2	0	2	5	0	8	0	2	2	0	4	2	2	0	2	3	0	1	1	1	3	1	1	1
YPL088W	1	1	5	0	0	0	0	0	0	1	1	2	1	1	0	0	0	0	0	1	0	3	2	3	3	6	2	0	4	0	2	2	0	0	0	1	2	0	1	1	3	1	1	0	2	1	5	2	0
YPL081W	0	0	1	0	0	1	0	1	0	0	0	0	0	0	0	0	0	0	0	0	0	0	0	0	0	0	2	0	0	0	0	2	1	0	0	1	0	0	0	0	0	0	0	1	1	0	2	0	3
YPL079W	0	1	0	1	0	1	2	1	3	1	0	0	0	1	1	0	0	0	3	2	0	0	1	1	0	0	1	0	0	1	0	3	1	0	1	2	0	2	3	2	1	3	2	2	4	1	2	1	1
YPL078C	0	0	0	0	0	0	0	0	0	0	0	0	1	1	0	1	0	1	0	0	0	2	0	1	0	0	0	0	0	0	0	1	0	1	0	0	2	0	0	2	0	1	2	0	0	0	0	0	0
YPL067C	1	3	0	0	1	0	0	1	0	1	2	1	1	1	1	2	1	3	1	1	1	2	1	1	5	1	0	2	1	1	1	2	0	3	6	2	1	1	1	2	0	2	1	2	2	3	1	1	1
YPL065W	1	0	0	0	1	0	0	0	0	0	0	0	0	0	0	0	0	0	0	1	0	0	0	0	0	0	1	0	0	0	0	0	1	0	0	0	0	0	0	0	0	0	1	1	1	1	1	4	3
YPL064C	0	0	0	0	0	0	0	1	0	0	0	0	0	0	2	0	0	0	0	0	0	0	0	0	0	0	0	0	0	2	0	1	0	0	0	0	1	0	0	1	0	0	0	0	1	0	0	0	1
YPL063W	0	0	0	0	0	0	0	0	0	0	0	0	0	1	0	0	0	0	0	0	0	0	0	0	0	0	0	0	0	1	0	0	0	0	0	0	0	0	0	1	1	0	0	0	1	0	0	1	0
YPL060W	1	4	1	2	6	1	1	1	2	0	2	2	1	0	0	0	1	1	1	0	1	2	1	3	0	2	0	2	1	0	2	1	1	0	1	0	1	0	2	1	2	2	2	1	3	1	1	0	0
YPL054W	1	0	3	1	0	1	0	0	2	0	1	1	2	0	1	0	0	0	1	0	0	2	2	0	0	2	0	0	0	1	2	1	0	0	0	1	2	4	3	3	7	5	2	2	3	0	4	1	1
YPL051W	1	0	1	1	1	0	2	0	1	0	0	2	2	2	1	1	1	0	0	0	0	2	5	3	2	5	4	2	3	2	0	1	1	0	0	0	1	0	2	1	0	0	3	3	1	0	0	0	4
YPL048W	0	0	0	0	0	0	0	0	0	0	0	1	0	1	0	0	0	0	0	0	0	0	0	1	0	0	1	0	0	0	0	0	0	0	0	1	0	0	0	2	0	0	0	0	0	0	0	0	0
YPL047W	0	1	0	0	0	0	0	0	0	0	0	0	1	0	0	0	0	0	0	0	0	0	0	0	0	1	1	1	0	0	1	0	1	0	0	0	0	0	0	0	0	1	1	0	0	0	1	0	0
YPL045W	0	0	0	0	0	0	0	0	0	0	0	0	0	0	0	0	0	0	0	0	0	0	0	0	0	0	0	0	1	0	0	0	0	0	0	0	1	0	0	0	0	0	0	0	0	0	0	0	1
YPL042C	0	0	0	2	0	0	0	0	0	0	0	0	0	1	0	0	0	0	0	0	0	0	0	0	3	0	0	0	0	0	0	1	0	0	0	0	0	0	0	0	0	0	0	0	0	0	0	0	0
YPL032C	3	0	0	0	1	2	5	7	1	1	2	3	1	2	1	3	0	0	0	1	3	1	2	0	1	9	0	0	0	1	0	0	1	1	1	2	1	1	0	0	1	1	2	0	0	1	1	1	1
YPL030W	0	0	0	0	0	0	0	0	0	0	0	0	0	0	0	0	0	0	2	0	0	1	0	0	0	0	0	1	0	0	0	0	0	0	1	0	0	0	0	0	0	2	0	0	2	0	1	0	0
YPL028W	1	0	0	0	1	0	0	0	0	0	1	0	1	1	0	0	0	0	0	0	1	0	1	3	0	0	0	0	1	0	0	0	0	1	0	1	2	0	0	1	7	0	4	0	3	0	1	1	0
YPL023C	0	0	0	0	0	0	0	0	0	0	0	0	0	0	0	0	0	0	0	0	0	0	1	1	0	0	0	1	0	0	0	0	0	0	0	0	0	0	0	0	0	0	2	0	0	0	0	2	0
YPL018W	1	0	0	0	1	1	0	0	1	1	1	0	0	0	0	0	1	1	0	2	0	2	0	2	0	0	0	0	1	2	1	2	0	1	0	2	1	1	1	2	0	1	2	1	1	1	1	4	3
YPL014W	1	2	2	4	4	2	2	1	1	0	1	1	2	1	2	1	3	1	4	3	0	1	2	1	0	4	4	3	3	3	5	3	5	1	3	0	1	1	2	1	2	5	1	0	2	2	1	4	2
YPL004C	0	0	0	0	0	0	0	0	0	0	0	0	0	0	0	0	0	0	0	0	0	1	0	1	0	0	0	0	0	1	1	1	0	0	1	0	1	0	0	0	0	1	0	0	0	0	0	0	0
YPR001W	0	2	0	0	2	0	0	1	0	0	0	0	0	0	0	0	0	0	2	1	1	2	1	0	2	0	1	2	6	1	0	2	0	0	0	1	1	1	1	1	3	0	5	4	2	3	1	6	2
YPR007C	2	0	1	1	0	0	0	1	0	1	0	1	0	0	0	0	0	0	0	0	1	0	0	0	0	0	1	1	1	0	0	0	0	0	0	0	0	0	0	0	0	0	1	0	0	0	1	2	1
YPR009W	0	1	1	0	0	1	0	0	0	1	0	0	0	0	0	0	1	0	0	0	0	0	0	0	0	0	0	0	0	0	2	2	1	1	1	1	1	1	2	2	0	2	0	1	1	2	2	0	0
YPR010C	0	1	0	0	0	0	0	0	1	0	0	1	0	1	0	0	0	0	0	0	0	0	0	0	0	0	0	0	0	0	0	0	0	0	0	0	0	0	0	0	0	0	0	0	0	1	0	0	0
YPR010C-A	0	0	0	0	0	0	1	0	0	0	0	0	1	0	1	0	2	1	0	0	1	0	0	0	1	0	0	0	0	0	1	2	0	1	0	0	0	1	0	0	0	0	2	1	3	0	0	0	0
YPR029C	0	1	0	0	0	0	0	0	0	0	0	1	0	0	0	0	0	2	0	0	0	0	0	0	0	0	0	0	0	0	0	0	0	0	0	0	0	0	0	0	0	0	0	1	0	0	0	0	0
YPR030W	0	0	0	0	0	0	0	0	0	0	0	0	0	0	0	0	0	0	0	0	0	0	0	0	0	0	0	1	0	0	0	0	0	0	0	0	0	0	1	0	0	0	1	0	0	0	0	0	0
YPR035W	1	1	1	1	1	4	5	0	2	5	5	3	4	2	6	1	3	1	0	1	2	2	2	1	2	0	3	1	1	0	0	1	2	0	5	1	1	2	0	0	0	0	3	1	1	1	1	0	0
YPR036W-A	0	0	0	0	0	0	0	0	0	1	0	0	0	0	0	0	0	0	0	0	0	0	0	0	0	0	0	0	0	0	1	0	0	0	0	1	0	0	1	0	0	0	0	0	0	0	1	0	1
YPR041W	0	0	0	0	0	0	0	0	0	0	0	0	0	0	0	0	0	0	2	0	0	0	0	0	0	0	1	0	0	0	0	0	0	0	0	0	3	0	0	1	0	0	0	0	0	0	0	0	0
YPR073C	2	0	2	3	1	0	0	0	1	0	1	0	0	0	0	0	0	1	0	0	1	1	0	1	1	1	0	0	1	1	2	2	0	0	2	2	0	1	1	1	1	1	4	0	1	2	0	0	1
YPR074C	0	0	0	0	0	0	0	0	0	0	0	0	0	0	0	0	1	0	0	0	0	0	1	0	0	0	0	0	0	0	0	0	1	0	0	0	0	1	0	0	0	1	0	0	0	0	1	0	1
YPR075C	0	0	0	1	0	0	0	0	0	0	1	0	1	1	2	1	0	0	0	0	0	1	1	1	0	1	0	0	0	0	0	0	1	2	0	0	0	1	0	1	1	1	0	1	0	0	0	0	1
YPR098C	1	0	0	1	0	0	0	0	0	1	1	1	0	1	0	0	0	2	1	0	0	1	0	0	0	0	0	0	0	1	0	0	0	0	0	1	0	0	1	1	1	0	1	3	0	0	0	0	0
YPR100W	0	0	0	0	0	0	0	0	0	0	0	0	0	0	0	0	0	0	0	0	0	0	0	0	0	0	1	0	0	0	0	0	0	0	0	0	0	0	0	0	0	0	0	0	0	0	0	0	0
YPR106W	0	0	0	0	0	0	0	0	0	0	0	0	0	0	0	0	0	0	0	0	0	0	0	1	0	1	0	0	0	0	0	0	0	0	0	0	0	0	0	0	0	0	0	0	0	0	0	0	0
YPR110C	0	0	0	1	0	0	0	0	0	0	0	0	0	0	0	1	0	0	0	0	0	0	0	0	0	0	0	0	0	0	0	0	0	0	0	0	0	0	0	0	0	0	0	0	0	0	0	0	0
YPR111W	0	0	0	0	0	0	1	0	0	0	0	0	0	0	0	0	0	0	0	0	0	0	0	0	0	0	0	0	0	0	0	0	0	0	0	0	0	0	0	0	0	0	0	0	1	1	0	0	2
YPR119W	0	0	2	1	1	0	1	0	0	0	1	0	1	0	0	0	0	0	0	0	0	1	1	1	0	1	0	1	0	0	0	0	3	1	0	0	1	0	2	1	0	0	0	1	0	2	1	0	2
YPR120C	7	6	7	4	5	4	6	10	5	9	9	2	10	11	6	8	10	1	6	3	3	3	13	2	3	4	5	5	4	4	11	3	7	2	2	3	1	9	2	1	5	3	4	2	2	2	3	2	0
YPR140W	0	0	0	0	2	0	0	0	0	1	0	0	1	0	1	1	0	1	0	0	0	0	0	0	0	0	0	0	1	0	0	0	1	1	0	0	1	0	0	0	0	0	0	0	0	0	0	0	0
YPR143W	0	0	0	0	0	0	0	0	1	0	0	0	0	0	0	0	0	0	0	0	0	0	0	0	0	0	0	1	0	0	0	0	0	0	0	1	0	0	0	1	0	0	0	0	0	0	0	0	0
YPR145W	0	7	1	3	2	1	0	0	1	3	1	0	2	0	3	0	1	2	0	2	3	2	2	0	1	2	0	0	1	0	1	1	0	0	1	0	1	0	1	4	0	3	2	3	1	2	0	1	2
YPR151C	0	5	1	1	2	2	0	1	1	2	1	1	0	2	0	0	0	1	1	0	2	0	2	0	0	0	0	0	0	1	1	0	0	2	0	0	0	0	1	0	0	0	0	1	0	0	0	2	0
YPR155C	1	0	0	0	1	0	0	0	0	2	0	0	0	1	1	2	2	0	0	0	0	0	1	2	0	1	1	2	0	0	0	1	0	0	3	1	0	1	2	2	0	1	1	1	1	0	2	0	1
YPR156C	12	6	5	13	5	4	2	3	1	5	6	5	1	7	3	7	8	9	6	2	5	3	4	7	4	4	6	2	1	5	5	5	0	3	1	1	2	4	3	0	1	2	1	1	6	2	5	0	2
YPR158W	0	0	0	0	0	0	0	0	0	0	0	0	0	0	0	0	0	0	0	0	0	0	0	0	0	0	0	1	0	1	1	0	0	1	0	0	1	0	3	1	1	1	0	0	1	1	2	0	2
YPR163C	0	0	0	0	0	0	0	1	0	0	0	0	0	0	0	0	0	0	0	0	0	0	0	0	0	0	0	0	0	0	0	0	0	0	0	0	0	0	0	0	0	1	0	0	0	0	0	0	0
YPR165W	0	0	0	0	0	0	0	2	2	1	0	0	0	0	0	0	0	1	0	0	0	0	0	0	0	0	0	0	0	0	0	0	0	0	1	0	0	1	1	0	0	0	0	1	0	1	1	0	1
YPR182W	0	0	0	0	0	0	0	0	0	0	1	0	0	0	0	0	0	0	0	0	0	0	0	1	0	0	0	0	0	0	0	0	0	0	0	0	0	0	2	0	0	1	0	0	0	0	1	0	0
YPR190C	0	0	0	0	0	0	0	0	0	0	0	0	0	0	0	0	0	1	0	0	0	0	0	1	0	0	0	0	0	0	0	0	0	0	0	0	0	0	0	0	0	0	0	0	0	0	0	1	0
YLL034C	0	0	0	0	0	0	0	0	0	0	0	0	0	0	0	0	0	0	0	0	0	0	0	0	0	0	0	0	0	2	0	0	1	0	0	0	0	0	0	0	0	0	0	2	0	0	0	0	1
YKL143W	0	0	0	0	0	0	0	0	0	0	0	0	0	0	0	0	0	0	1	0	0	0	0	0	0	0	0	0	0	0	0	0	0	0	1	0	0	0	0	0	0	0	0	0	0	0	0	0	0
YCL008C	0	1	0	0	0	0	0	0	0	0	0	0	0	0	1	1	1	0	0	0	0	0	0	0	0	0	1	1	1	0	0	1	2	1	0	0	0	1	1	1	0	1	1	1	0	1	1	2	2
YDR159W	0	1	0	0	0	0	0	0	0	1	0	1	0	1	2	1	2	1	1	0	2	1	0	4	0	1	1	1	2	0	1	0	0	0	0	0	1	4	0	0	0	1	1	1	1	3	1	1	2
YBR114W	0	0	0	0	0	0	0	0	0	0	0	0	0	0	0	0	0	0	0	1	0	0	0	0	0	0	0	0	0	0	1	0	1	0	0	1	0	0	1	0	0	1	0	1	0	2	5	3	1
YDR341C	0	0	0	0	0	0	0	0	0	0	0	0	0	0	0	0	0	0	1	0	1	1	0	0	0	0	0	0	0	1	1	1	1	1	1	1	0	3	5	0	2	2	0	0	0	2	0	3	0
YGR078C	0	0	0	0	0	0	0	0	0	0	0	0	0	0	0	0	0	1	0	1	0	0	2	0	0	0	0	1	1	0	0	0	0	0	0	0	0	0	0	1	0	0	0	0	0	0	0	0	0
YHR135C	0	0	1	0	0	0	0	0	0	0	0	0	0	0	0	0	0	0	0	0	0	0	0	0	0	0	0	0	0	0	0	1	0	0	0	0	0	0	0	0	0	1	0	0	0	0	0	0	0
YJL049W	2	1	0	0	1	2	0	1	0	0	0	1	0	0	1	0	0	2	0	0	0	0	0	0	0	0	0	1	0	0	0	0	0	0	2	1	0	0	0	1	2	1	0	0	0	0	2	0	0
YKR085C	0	0	0	0	0	0	0	0	0	0	0	0	0	0	0	0	0	0	0	0	0	0	0	0	0	0	0	0	1	0	0	0	0	0	0	0	0	0	0	0	0	0	0	1	0	0	0	0	0
YLR002C	0	1	0	2	0	0	0	0	0	0	0	0	0	2	1	1	0	0	0	0	0	0	0	0	0	0	0	0	0	0	0	0	0	1	1	0	0	0	0	0	1	1	1	0	1	0	0	0	0
YLR181C	0	0	0	0	0	0	0	0	0	0	0	0	0	0	0	0	1	0	0	0	0	0	0	0	0	0	0	0	0	0	0	0	0	0	0	0	0	0	0	0	1	2	0	0	0	0	0	0	0
YLR226W	0	0	0	1	0	0	0	1	0	0	0	0	0	0	0	1	0	1	1	0	0	0	0	0	0	0	0	0	0	0	0	0	0	0	0	0	0	0	1	0	0	0	0	0	0	0	2	0	0
YNL181W	0	1	0	0	0	0	0	0	0	0	1	0	0	0	0	0	0	0	0	0	0	0	0	0	0	0	0	0	0	0	0	0	0	2	1	1	1	0	0	0	3	0	2	0	0	1	0	0	2
YNR057C	1	0	1	0	0	0	0	0	2	3	1	1	3	0	1	3	1	4	4	1	4	2	2	3	2	1	3	0	1	2	4	2	0	1	3	1	0	2	1	2	1	0	5	0	2	0	2	0	3
YOR276W	0	0	1	0	0	1	1	0	0	0	0	0	1	0	0	0	0	0	0	0	1	0	0	0	1	0	0	0	0	0	1	0	3	0	0	0	0	0	0	0	0	0	1	0	0	2	0	0	0
YPR178W	0	0	0	0	1	0	0	0	0	0	0	0	0	0	0	0	0	0	0	0	0	0	0	0	0	2	0	0	0	0	0	0	0	0	2	0	0	0	0	0	0	0	0	0	0	0	0	0	0
YBR079C	0	0	0	0	0	0	0	0	0	0	0	0	0	0	0	0	0	1	1	0	0	0	0	0	0	0	0	0	0	0	0	0	0	0	0	0	1	0	1	1	0	0	0	0	0	0	2	0	0
YBR142W	0	0	0	0	0	1	0	1	0	0	0	0	0	0	0	0	1	0	0	0	1	0	1	0	1	1	0	0	0	0	0	0	0	0	0	0	0	0	0	1	0	0	0	1	0	1	0	0	0
YBR169C	0	1	1	0	0	0	0	0	0	0	1	0	0	0	1	0	3	0	0	0	0	0	5	2	3	1	0	1	0	2	0	0	0	0	2	0	1	0	1	0	1	0	0	0	0	0	0	1	1
YBR253W	1	0	0	1	0	0	1	0	0	0	0	3	1	0	0	0	1	1	0	0	0	0	0	0	0	0	1	0	1	0	0	0	1	3	0	0	1	1	0	0	0	1	1	0	10	5	0	2	1
YCL045C	0	1	0	0	0	0	0	0	0	1	0	0	0	0	0	0	0	0	0	0	0	0	0	0	0	0	0	0	0	0	0	0	0	0	0	0	0	0	0	1	0	0	1	0	0	0	1	0	2
YDL116W	0	1	0	0	0	0	0	0	0	0	0	0	0	0	0	0	0	0	0	0	0	0	0	0	0	0	0	0	0	0	0	0	1	0	1	0	0	0	0	0	0	0	0	0	0	0	1	0	0
YDR161W	0	0	0	0	0	0	0	0	0	0	0	0	0	0	0	0	0	0	0	0	0	0	0	0	0	1	0	0	1	0	0	0	0	0	0	1	1	1	0	0	0	0	0	0	0	0	0	1	0
YDR167W	0	0	0	0	0	0	0	0	0	0	0	0	0	1	0	2	1	1	0	0	0	0	0	1	0	3	1	0	2	1	0	0	0	2	0	0	1	2	1	1	1	1	1	2	0	1	3	0	0
YFR024C-A	0	0	0	2	1	1	0	0	1	0	0	0	2	1	0	0	0	5	0	1	1	0	2	2	1	0	1	0	1	0	1	4	3	1	0	1	0	1	1	1	1	0	1	2	1	1	0	0	0
YHR089C	0	0	0	0	0	0	0	0	0	0	0	0	0	0	0	1	0	0	0	0	0	1	0	0	0	0	0	0	0	1	0	0	0	0	1	0	0	0	0	0	0	0	0	0	0	2	2	0	0
YKL023W	0	0	0	0	0	0	0	0	0	0	0	0	0	0	0	0	0	0	1	0	0	0	0	0	0	0	0	0	0	1	1	0	1	0	0	1	0	1	1	1	0	0	1	0	2	1	4	2	0
YML129C	0	0	0	0	0	0	0	0	0	1	0	0	0	0	0	0	0	0	0	0	0	0	0	0	0	0	0	0	0	0	0	0	0	0	0	0	0	0	1	1	0	0	0	1	0	0	0	0	0
YMR144W	0	0	0	0	0	0	0	1	0	0	0	0	1	1	0	0	0	0	0	0	0	0	0	0	0	0	0	0	0	0	0	0	0	0	0	1	0	1	1	1	0	1	2	1	1	1	0	3	0
YOR073W	0	0	0	1	0	0	0	0	1	0	0	0	0	0	0	0	0	0	0	1	0	0	1	1	0	0	0	0	0	0	1	0	0	0	0	0	0	1	1	0	0	1	0	0	0	0	0	0	0
YPL055C	0	0	0	0	0	0	0	0	0	0	0	0	0	0	0	0	0	0	0	0	0	1	0	0	0	0	0	0	0	0	0	0	0	0	0	0	0	0	0	0	0	0	0	1	0	0	0	0	0
YAL064W	0	1	1	0	1	3	0	3	0	1	1	0	2	0	2	0	0	0	1	0	0	0	0	0	0	0	0	1	0	0	0	0	0	0	1	0	0	2	0	0	0	1	0	0	1	1	2	0	0
YBR131W	0	0	0	0	0	1	0	0	0	1	0	0	0	0	0	0	0	0	0	0	0	0	1	0	0	0	0	1	0	0	0	0	0	0	0	0	0	0	0	0	0	0	1	0	0	0	0	0	0
YCR048W	0	0	0	1	0	0	0	0	0	0	0	0	0	0	2	1	0	0	1	0	1	0	0	1	0	0	0	0	1	0	1	0	0	0	0	4	0	0	0	0	0	0	0	0	1	1	0	2	2
YCR072C	0	0	0	0	0	0	0	0	0	0	0	0	0	0	0	0	0	0	0	0	0	0	0	0	0	0	0	0	0	0	0	0	0	0	0	0	0	0	1	1	0	0	0	0	0	0	0	0	0
YCR088W	1	0	0	0	0	0	0	0	0	0	0	0	0	0	0	0	0	0	1	1	0	0	0	0	0	0	0	0	0	0	0	0	0	0	0	0	0	1	0	0	1	0	1	0	0	0	0	0	0
YCR094W	0	0	0	0	1	0	0	0	0	0	0	0	0	0	0	0	0	0	0	0	1	0	0	0	0	0	0	0	0	0	0	0	0	0	0	0	0	0	1	0	0	0	0	0	1	0	0	0	0
YDL117W	0	1	0	0	0	0	1	0	0	2	3	0	1	0	0	0	0	0	0	2	1	0	0	0	0	1	0	1	0	2	0	1	0	0	2	1	0	0	1	2	1	1	1	0	0	2	1	0	1
YDR519W	0	0	1	0	0	0	0	1	1	0	0	0	1	0	0	1	0	0	0	0	0	0	0	0	4	0	0	0	0	0	0	0	0	0	0	0	1	0	1	0	2	1	1	1	0	2	2	0	0
YGL023C	0	1	0	0	0	0	0	0	0	0	0	0	1	1	0	0	0	0	0	0	0	0	0	0	0	0	1	1	0	0	0	0	0	0	0	0	0	0	0	0	0	0	0	1	0	0	0	0	0
YGR173W	0	0	0	0	0	0	0	0	0	0	0	0	0	0	0	0	0	0	0	0	0	0	0	0	0	1	0	0	0	0	0	0	1	0	0	0	0	0	1	0	0	0	0	0	0	0	0	0	1
YHR042W	1	1	0	0	0	0	0	0	0	0	0	0	0	0	0	0	0	0	0	0	0	0	1	0	0	0	0	0	1	0	0	0	0	0	2	1	0	0	0	2	0	0	0	0	0	0	0	0	0
YLR117C	1	0	0	0	0	0	1	0	0	0	0	0	0	0	0	0	0	0	0	0	0	1	0	0	0	0	0	0	1	0	1	1	1	0	0	1	0	0	0	0	0	0	1	0	0	0	0	0	0
YLR129W	1	0	0	0	0	0	0	0	0	0	0	1	2	0	0	0	0	0	0	0	0	0	0	0	0	0	0	0	0	0	0	0	0	2	0	0	0	0	1	0	0	0	0	2	0	0	0	0	0
YLR357W	0	0	0	0	0	0	0	0	0	0	0	0	0	0	0	0	0	0	0	0	0	0	0	0	0	0	0	0	0	0	0	0	0	0	0	0	1	0	0	0	0	0	0	0	0	0	0	0	1
YMR133W	0	0	0	0	0	1	0	0	0	0	0	0	0	0	1	0	0	0	0	0	0	0	0	0	0	0	0	1	0	0	0	0	0	0	0	0	0	0	0	0	0	0	0	0	0	0	0	2	2
YNL166C	0	0	0	0	0	0	0	0	0	0	0	0	0	0	0	0	0	0	0	0	0	0	0	0	0	0	0	0	0	0	0	0	1	0	0	0	0	0	0	0	0	0	1	2	1	0	0	0	0
YOR127W	0	0	0	0	0	0	0	0	0	0	0	0	0	0	0	0	0	0	0	0	0	0	0	0	0	0	0	0	0	0	0	0	0	0	0	0	0	1	0	0	0	0	0	0	1	0	0	1	0
YBL037W	3	0	0	0	0	1	0	0	0	2	1	0	0	0	2	0	0	0	2	0	0	0	1	0	0	1	1	0	0	0	0	1	1	2	0	1	1	0	1	2	0	1	0	1	2	0	0	0	2
YBL014C	0	0	0	0	0	0	0	0	0	0	0	0	0	0	1	0	0	0	0	0	1	0	0	0	0	0	0	0	0	1	0	2	0	1	2	0	0	1	2	1	0	0	0	0	1	0	0	0	5
YBR059C	0	0	0	0	0	0	0	0	0	1	0	0	0	0	0	0	0	0	0	0	0	0	0	0	0	0	0	0	1	0	0	0	0	0	0	0	0	0	0	1	0	1	0	0	0	0	0	0	0
YCL055W	1	0	0	1	0	0	0	0	0	0	0	0	0	0	0	0	0	0	0	0	0	0	1	0	0	0	0	0	0	0	0	0	0	1	0	0	0	1	1	0	0	0	1	0	0	1	0	0	0
YDL173W	0	1	0	0	0	0	0	0	0	0	0	0	0	0	0	0	0	0	1	0	0	0	0	0	0	0	0	0	0	0	0	0	0	0	0	0	0	0	0	0	0	0	0	0	1	0	1	0	0
YDL164C	0	0	0	0	0	0	0	0	1	0	0	0	0	0	0	0	0	0	0	0	0	0	0	0	0	0	0	0	0	0	0	0	0	0	0	0	0	0	0	0	0	0	0	0	0	0	0	0	0
YDR005C	0	0	0	0	0	0	0	0	0	0	0	0	0	0	0	0	0	0	0	0	0	0	0	0	0	0	0	0	0	0	0	0	0	0	0	0	0	0	0	0	0	0	1	0	0	0	0	0	1
YDR168W	0	0	0	0	0	1	0	0	0	0	0	0	0	0	0	0	0	0	0	1	0	0	1	0	0	1	0	0	0	0	0	0	0	0	0	0	0	0	0	0	1	1	0	0	0	0	0	1	0
YDR200C	0	0	0	1	0	0	0	0	0	0	0	0	0	1	1	0	0	0	0	0	0	1	0	0	0	0	0	0	0	0	0	0	2	0	0	0	1	0	1	0	0	0	1	0	0	1	2	0	0
YDR234W	0	1	0	0	0	0	0	1	2	2	1	0	0	0	0	0	0	0	1	0	0	0	0	0	1	1	0	0	0	0	0	0	0	1	0	0	0	0	0	0	0	2	0	0	0	0	2	3	0
YDR365C	0	0	0	0	0	0	0	0	1	0	0	0	0	0	0	0	0	0	0	0	0	1	1	0	0	0	0	0	0	0	0	0	0	1	0	0	0	0	0	0	0	0	1	1	0	0	0	0	2
YDR505C	0	0	0	1	1	0	1	0	0	2	3	1	0	0	0	1	0	0	0	0	3	1	0	0	0	1	1	2	2	0	3	5	0	1	0	0	3	1	0	0	2	1	1	0	1	1	1	1	3
YEL031W	0	0	0	0	0	0	0	0	0	0	0	0	0	0	0	0	0	0	0	0	0	0	0	0	0	0	0	0	0	0	0	0	0	0	0	0	0	0	0	0	0	0	1	0	0	0	0	1	0
YEL006W	0	0	1	0	0	0	1	1	0	1	0	0	0	1	0	1	5	2	0	0	1	0	1	0	1	1	2	0	2	1	3	4	0	0	3	0	0	3	1	2	1	0	4	9	2	0	0	1	3
YFR040W	0	0	0	0	0	0	0	0	0	0	0	0	0	0	0	1	0	0	0	0	0	0	0	0	0	0	0	0	0	0	0	0	0	0	0	0	0	0	0	0	1	0	0	0	1	0	0	0	0
YGL245W	0	0	0	0	0	0	0	0	0	0	0	0	0	0	0	0	0	0	0	0	0	0	0	0	0	0	0	0	0	0	1	0	0	0	0	0	0	0	0	0	1	0	0	0	0	0	0	0	1
YGR261C	0	0	1	1	0	0	0	0	0	0	1	1	1	0	0	1	0	0	0	0	1	0	0	1	1	0	1	0	0	1	0	0	0	0	3	4	2	0	3	2	0	0	1	2	0	0	0	2	2
YIL030C	0	0	0	0	0	0	0	0	0	0	0	0	0	0	0	0	1	0	0	0	0	0	0	0	0	0	0	0	0	0	0	0	0	0	0	0	0	0	0	0	0	0	0	0	0	0	0	1	0
YLR272C	0	0	0	0	2	0	0	0	1	3	0	0	1	2	0	0	0	0	1	0	2	0	0	0	2	1	2	1	0	0	1	0	0	0	1	0	0	0	3	0	1	0	0	0	0	0	1	1	4
YLR442C	0	0	0	0	0	0	0	0	0	0	0	0	1	0	0	0	0	0	1	0	0	0	0	0	1	0	0	0	0	0	0	0	1	0	0	0	0	0	0	0	0	0	0	0	0	0	1	1	0
YML085C	0	0	0	0	1	0	0	0	0	0	0	0	0	0	0	0	0	0	1	0	0	0	0	1	0	0	0	0	1	0	0	0	0	0	0	0	0	0	0	0	0	1	0	0	0	0	1	0	0
YMR214W	1	1	0	0	0	1	0	0	0	3	0	0	0	0	2	0	3	2	0	0	0	1	0	0	1	0	0	0	1	0	1	2	1	1	0	0	2	1	0	0	1	1	1	2	2	0	1	0	1
YMR235C	0	0	0	1	0	0	0	0	0	0	0	0	0	0	0	0	0	0	0	0	0	0	0	0	0	0	0	0	0	0	0	0	0	0	0	0	0	0	0	0	0	0	0	0	1	0	0	1	0
YMR293C	0	1	0	0	0	0	0	0	0	0	1	0	1	0	0	0	0	0	0	0	2	1	0	0	0	0	0	0	1	0	1	0	0	0	0	0	1	1	1	0	1	0	0	0	0	1	0	2	0
YMR304W	0	0	0	1	0	0	0	0	0	0	0	0	0	0	0	0	1	0	0	1	0	0	0	0	0	1	0	0	0	0	0	0	0	0	0	0	0	0	1	0	0	1	2	1	0	1	0	1	0
YMR315W-A	0	1	0	0	0	0	0	0	0	0	0	0	0	0	0	0	1	0	0	0	0	0	1	0	0	1	0	0	0	1	1	0	0	1	1	0	0	0	0	0	0	0	0	0	0	0	0	0	0
YNL214W	0	0	0	0	0	0	0	0	0	0	0	0	0	0	0	0	0	0	0	0	0	0	1	1	0	0	1	0	0	0	0	0	3	1	1	1	0	0	0	1	1	8	4	3	5	0	0	3	2
YNL095C	0	0	0	0	0	0	0	0	0	0	1	1	0	0	0	0	0	0	0	0	0	0	2	0	0	3	1	0	0	0	0	1	1	2	0	0	0	1	1	0	2	0	0	0	1	0	0	0	1
YNR010W	0	0	1	1	0	0	0	0	0	1	0	0	1	0	1	1	1	0	1	0	3	0	0	0	0	0	0	0	1	1	0	0	0	0	0	0	0	0	0	3	0	0	1	1	0	0	1	0	0
YNR029C	0	0	0	0	0	0	0	0	0	0	0	0	0	0	0	0	0	0	0	0	0	0	0	0	0	0	0	0	0	0	0	0	0	0	0	0	0	0	0	0	0	0	0	0	0	0	0	1	0
YOL125W	0	0	0	1	1	1	0	0	1	0	0	1	0	1	0	1	2	1	3	2	0	0	0	0	2	2	4	0	0	0	3	1	0	1	3	1	6	1	0	3	7	3	1	0	2	0	1	0	3
YOR021C	1	0	0	0	0	0	0	0	0	0	0	0	0	0	0	0	0	0	0	0	0	0	0	0	0	0	0	0	0	0	1	0	1	3	0	0	0	1	2	0	0	0	0	0	1	1	0	0	0
YOR347C	0	0	0	1	0	0	0	0	0	0	0	0	0	0	0	0	0	0	0	0	0	0	1	0	0	0	0	0	0	0	0	0	1	3	1	1	0	0	0	0	2	0	1	0	0	1	0	1	3
YBL075C	0	0	2	0	1	1	0	0	0	1	0	0	0	0	0	0	0	0	0	0	0	0	0	0	0	1	0	0	0	0	0	0	0	0	0	0	0	0	0	0	0	1	0	0	0	2	0	0	0
YBR021W	0	0	0	0	0	0	1	0	0	0	0	0	0	0	0	0	0	0	0	0	0	0	0	1	0	0	0	0	0	0	0	0	0	0	0	1	0	0	0	2	0	1	0	0	0	1	1	0	0
YBR041W	0	0	2	0	0	0	0	1	0	0	0	0	0	0	0	0	0	0	0	0	0	0	2	0	0	0	0	0	0	1	0	0	0	0	0	0	0	0	0	0	0	1	0	0	0	0	0	0	1
YBR081C	1	1	0	1	0	0	0	0	0	0	0	0	0	0	1	0	0	1	0	0	0	0	0	1	0	0	0	0	2	0	0	0	0	1	0	0	0	0	0	0	0	1	0	0	0	0	0	0	1
YBR236C	0	0	0	0	0	0	0	1	0	0	0	0	0	0	0	0	0	0	0	0	0	0	0	0	0	0	0	0	0	0	0	0	0	0	0	0	0	0	0	0	0	0	0	0	0	1	1	0	0
YCR063W	0	0	0	1	0	0	0	0	1	3	0	0	0	0	0	2	0	1	0	0	0	0	1	1	1	0	0	0	0	0	0	0	0	0	0	0	0	0	0	0	3	0	1	2	1	1	0	0	0
YCR068W	0	0	0	0	1	0	0	1	0	1	0	0	0	0	2	0	0	0	0	0	0	1	0	0	1	0	0	0	0	0	0	3	1	1	0	0	0	0	0	0	0	0	2	1	0	0	0	2	0
YDL219W	0	0	0	0	0	0	0	0	0	1	0	0	0	0	0	0	2	0	0	0	0	0	0	0	0	0	0	0	0	0	0	0	1	0	0	1	1	0	0	0	0	2	1	0	1	4	1	0	0
YDL144C	0	0	0	0	0	0	0	0	0	0	0	0	0	1	0	0	0	0	0	0	0	0	0	0	0	0	0	0	0	0	0	0	0	0	0	0	0	0	0	0	0	0	0	0	0	0	0	0	0
YDR109C	0	0	0	0	0	0	0	0	0	0	0	0	0	0	0	0	0	0	0	0	0	0	0	0	0	0	0	0	0	0	0	0	0	0	0	1	0	0	2	0	0	0	0	0	1	1	0	0	0
YDR169C-A	0	1	1	0	0	0	0	0	2	0	0	0	0	0	0	0	1	0	3	0	0	0	0	0	1	0	1	0	2	0	1	3	1	3	1	1	0	2	1	2	1	2	1	0	1	0	0	1	1
YDR190C	0	0	0	0	0	0	0	0	0	0	1	0	0	0	0	0	0	0	1	1	0	0	0	0	0	1	0	0	0	0	0	0	0	0	0	0	0	0	0	0	0	0	0	0	1	0	0	0	1
YDR318W	0	0	0	0	0	1	0	0	0	0	0	2	1	0	0	0	0	0	0	0	0	0	1	1	0	1	2	0	1	0	1	0	0	0	0	0	1	0	1	0	0	1	1	0	0	3	0	0	0
YDR388W	0	0	0	0	0	0	0	0	0	0	0	0	0	0	0	0	0	0	0	1	0	0	0	0	1	0	0	0	0	0	0	0	0	1	0	0	1	0	0	0	1	0	0	0	0	0	0	0	0
YDR517W	0	0	1	0	0	0	1	0	1	0	1	0	0	0	0	0	0	1	0	0	1	0	0	1	0	1	1	0	1	1	1	1	1	0	0	1	0	1	6	1	0	0	0	1	1	0	1	0	0
YER172C	0	0	0	0	0	0	0	0	0	0	0	0	0	0	0	0	0	0	0	0	0	0	0	0	0	0	0	1	0	0	0	1	0	0	0	0	0	0	0	0	0	0	0	0	1	2	0	0	0
YFL047W	0	0	0	0	0	0	0	0	0	0	0	1	0	1	0	0	0	0	0	0	0	0	0	0	0	0	0	0	0	0	0	0	0	0	0	0	1	0	0	0	0	0	1	0	0	0	0	0	0
YFL034C-A	0	0	0	0	0	0	0	0	0	0	0	0	0	0	0	0	0	0	0	0	0	0	0	0	0	0	0	0	0	0	0	0	0	0	0	0	0	1	0	0	0	0	0	1	0	0	0	0	0
YFL020C	0	0	0	0	0	0	0	0	0	0	0	0	0	0	0	0	1	0	0	0	0	0	0	0	0	0	0	0	0	0	1	0	3	2	1	0	0	0	0	0	0	0	0	0	0	0	1	0	1
YFR010W	0	0	0	0	0	0	0	0	0	0	0	0	0	0	0	0	0	0	0	0	0	0	0	0	0	0	0	0	0	0	0	0	1	0	0	0	0	0	0	0	0	0	0	0	0	0	0	0	0
YFR050C	0	0	0	0	0	0	0	0	0	0	0	0	0	0	0	0	0	0	0	0	0	0	0	0	0	0	0	1	0	0	0	0	0	0	0	0	0	0	0	0	0	0	1	0	0	0	0	0	0
YGL224C	1	0	0	3	1	2	0	0	0	0	0	0	0	0	0	0	0	0	0	0	0	0	0	0	0	0	0	0	0	1	0	0	0	0	0	0	2	1	0	0	0	0	0	1	0	0	2	1	0
YGL005C	0	0	0	2	0	0	1	0	0	2	0	0	1	0	0	2	0	2	0	1	1	1	0	0	0	0	1	0	1	2	1	0	0	0	3	1	0	1	1	1	2	0	1	1	0	1	0	2	1
YIL147C	0	0	0	0	0	0	0	0	0	0	0	0	0	0	0	0	0	0	0	0	0	0	0	0	0	0	0	0	0	0	0	0	0	0	0	0	0	1	0	1	0	0	0	0	0	0	0	0	0
YIL138C	0	0	0	0	0	0	0	0	0	0	0	0	0	0	0	0	0	0	0	0	0	0	0	0	0	1	0	0	0	0	1	0	0	2	0	1	1	0	0	0	0	0	0	0	0	0	0	0	1
YIL095W	0	1	0	0	0	0	0	0	0	0	0	1	0	0	0	0	0	0	0	0	0	0	0	0	1	1	0	0	0	0	0	0	1	1	0	0	0	0	0	0	1	0	1	0	1	0	1	1	0
YJL037W	0	0	0	0	1	3	1	0	0	1	0	0	0	0	0	0	0	0	0	1	1	0	0	0	0	1	1	0	0	2	0	0	1	0	0	0	1	3	3	0	0	0	0	0	0	0	2	0	0
YJR125C	0	0	0	0	0	0	0	0	0	0	0	0	1	0	0	0	0	1	0	0	1	0	0	0	0	0	0	0	1	0	0	0	0	1	0	1	1	0	0	0	0	0	0	1	0	0	0	0	0
YKL068W-A	2	1	1	0	1	0	1	3	1	1	0	0	2	3	0	2	1	1	2	2	3	2	0	1	3	0	0	0	0	1	3	0	5	3	0	0	3	0	8	4	2	2	3	2	2	1	5	4	1
YKL033W	0	0	0	0	0	0	0	0	0	0	0	0	0	0	0	0	0	0	0	0	0	0	0	0	0	1	0	3	0	1	1	2	0	0	0	1	0	1	1	0	1	0	0	1	0	0	1	0	0
YKR078W	1	0	0	0	1	0	0	0	1	1	0	0	0	0	1	0	0	0	2	0	0	0	0	0	0	0	1	0	0	0	0	0	0	1	1	1	0	1	1	1	1	0	0	2	0	0	0	0	0
YKR079C	0	0	0	0	0	0	0	0	0	0	0	0	0	0	0	0	0	0	0	0	0	0	0	0	0	0	0	0	0	0	0	0	1	0	0	0	0	0	0	0	0	0	0	0	0	1	1	0	0
YLL060C	3	1	2	1	1	2	1	3	2	2	1	1	0	0	1	5	0	1	0	4	1	1	2	3	3	3	0	0	1	2	0	1	1	0	0	1	0	4	1	0	0	0	6	0	0	0	0	3	2
YLR163C	0	0	0	0	0	0	0	0	0	0	0	0	0	0	0	0	0	0	0	1	0	0	0	0	0	0	0	0	0	1	0	0	0	0	0	0	0	2	0	0	0	1	1	2	0	0	0	0	0
YLR273C	0	0	0	0	0	0	0	1	0	0	0	0	0	0	0	0	0	0	0	0	0	0	0	0	0	1	0	0	0	0	0	0	0	0	0	1	0	0	0	0	1	1	1	0	1	0	2	0	0
YLR449W	0	0	0	0	1	0	1	0	0	0	0	0	1	0	0	0	0	0	0	0	0	0	0	0	0	1	0	0	1	0	0	0	0	0	0	0	0	0	1	0	0	0	1	0	0	0	1	0	1
YML005W	5	7	4	1	1	3	1	4	0	2	2	0	1	0	0	1	0	0	1	1	1	0	1	0	1	1	0	1	0	0	0	0	0	0	2	0	0	1	0	3	0	0	0	1	0	1	0	1	0
YMR011W	0	0	0	0	0	0	0	0	0	0	0	0	0	0	0	1	0	0	0	0	0	0	0	0	0	0	0	0	0	0	0	1	1	0	0	0	0	2	0	0	0	0	0	0	1	0	1	1	1
YMR071C	0	0	0	0	0	0	0	0	0	0	1	0	0	0	0	0	2	1	0	0	1	0	0	0	0	3	0	0	0	0	0	0	0	0	0	2	0	0	1	0	0	1	1	1	0	1	0	3	3
YMR185W	0	0	0	0	0	0	0	0	0	1	0	0	0	1	0	0	0	0	0	1	1	0	0	0	0	0	0	0	0	0	0	0	1	0	0	1	2	0	0	0	0	0	0	0	0	1	0	1	0
YMR233W	0	0	1	0	0	0	1	0	1	1	0	0	0	0	0	1	2	0	0	0	1	0	0	1	0	1	0	0	2	2	1	2	0	0	1	0	0	1	2	1	2	0	1	0	0	1	0	1	0
YNL252C	1	0	0	0	0	1	0	0	0	0	0	0	0	0	0	0	0	0	1	0	0	0	0	0	0	0	0	1	0	0	0	0	0	0	0	0	0	0	0	0	0	0	0	0	0	1	0	0	0
YNL158W	0	0	0	0	0	0	0	0	0	0	0	0	0	0	0	1	0	0	0	0	0	0	0	0	0	0	0	0	0	0	2	1	1	0	0	1	1	0	1	1	1	3	0	0	3	0	5	1	1
YNR028W	0	0	0	0	0	0	0	1	0	0	0	0	1	0	0	0	1	0	0	0	0	1	0	1	0	0	0	0	0	1	0	0	0	0	0	1	2	1	0	0	0	0	0	0	1	1	0	0	1
YNR052C	0	1	0	0	0	0	0	0	0	0	0	0	0	0	1	0	0	0	0	0	0	0	0	0	0	0	0	0	0	0	0	1	0	0	0	0	0	0	0	0	0	0	0	0	0	0	0	0	0
YOL062C	0	0	0	0	0	0	0	0	0	0	0	0	0	0	0	0	0	0	0	0	0	0	0	1	0	0	0	0	0	0	0	0	0	0	0	0	1	0	0	0	0	0	0	0	0	0	0	0	0
YOR008C-A	0	1	3	2	0	0	1	0	2	1	0	2	2	1	2	0	1	0	1	0	2	1	1	2	1	0	3	1	1	4	2	0	0	0	1	0	1	0	0	1	1	0	0	0	0	0	1	0	0
YOR124C	0	0	0	0	0	0	0	0	1	1	0	0	0	1	0	0	0	0	0	0	0	0	0	1	1	0	0	0	1	1	0	0	2	0	2	0	1	0	0	0	1	2	0	1	2	0	2	0	0
YOR286W	0	0	0	0	0	0	0	0	0	0	0	0	0	0	0	0	0	0	0	1	1	1	0	0	0	0	0	0	0	0	0	2	0	0	0	0	0	0	0	0	0	3	0	0	1	0	1	0	0
YPL243W	0	0	0	0	0	0	0	0	2	1	1	0	0	0	0	1	0	0	1	0	0	0	0	0	0	0	0	0	0	0	1	0	0	0	0	0	0	0	0	0	0	0	0	0	0	0	0	0	0
YPL225W	0	1	0	1	0	0	0	1	1	0	0	0	1	0	0	0	0	1	0	0	0	0	0	0	0	0	0	0	0	0	0	0	0	0	0	0	0	0	1	0	0	1	0	0	1	0	0	0	0
YPL217C	0	0	0	0	0	0	1	0	0	0	0	0	0	0	0	0	0	0	0	0	0	0	0	0	0	0	0	1	0	1	0	1	0	1	0	1	1	0	1	0	0	0	0	0	0	0	0	0	0
YPL007C	0	0	0	0	0	0	0	0	0	0	0	0	0	0	0	0	0	0	0	0	0	0	0	0	1	1	0	0	0	0	0	0	1	1	0	0	1	0	0	0	0	3	1	0	0	1	1	0	0
YPR089W	0	0	0	1	0	0	0	0	0	1	0	0	0	0	0	0	0	0	0	0	0	2	1	0	0	0	1	1	0	0	0	0	0	0	0	0	0	1	1	1	0	0	1	0	1	0	1	0	0
YAL034W-A	0	0	0	0	0	1	0	0	0	0	0	0	0	0	0	0	0	0	2	0	0	0	0	0	0	1	0	0	0	0	0	0	0	0	0	0	2	2	1	0	0	0	0	0	0	0	1	2	0
YAR018C	0	0	0	1	0	0	0	0	0	0	0	0	0	0	0	0	0	0	0	0	0	1	0	1	0	0	0	0	0	0	0	0	0	0	0	0	0	0	0	0	0	0	0	0	0	0	1	1	0
YBL020W	0	0	0	0	0	0	0	0	2	0	0	0	2	0	0	0	0	0	0	0	2	2	0	0	0	0	0	0	1	0	0	0	0	1	1	0	1	1	2	1	1	1	1	0	1	0	0	1	0
YBR058C	0	0	0	0	0	0	0	0	0	0	1	0	0	0	0	0	0	0	0	1	0	0	0	2	0	0	0	1	1	0	1	0	0	0	0	2	1	1	1	0	1	0	0	0	0	0	1	0	1
YBR092C	0	0	1	0	0	1	0	2	1	0	0	0	1	0	0	0	0	0	0	0	1	1	0	9	1	0	1	1	1	3	3	1	0	1	2	1	4	0	1	0	0	1	0	1	0	0	0	1	6
YBR095C	0	0	0	0	0	0	0	0	0	0	0	0	0	0	0	0	0	0	0	0	0	0	1	0	0	0	0	2	0	0	1	1	1	0	0	1	1	0	0	0	0	0	0	0	0	0	0	0	0
YBR165W	0	0	0	1	0	0	1	1	0	0	0	0	2	0	1	0	0	2	2	0	0	0	0	0	1	1	0	0	0	0	0	1	1	1	0	1	1	0	0	0	0	1	2	0	0	0	0	1	0
YBR171W	0	0	0	0	0	0	4	0	0	0	0	2	0	0	0	0	0	0	2	0	2	0	0	0	0	1	0	0	0	0	0	0	0	0	0	0	0	0	0	0	0	0	0	0	0	0	0	0	0
YCR051W	0	0	0	0	0	0	0	0	0	0	0	0	0	0	0	0	0	1	0	0	0	0	0	0	0	0	0	0	0	0	0	0	1	0	0	0	0	0	0	0	0	0	0	1	0	0	0	2	0
YCR066W	0	0	0	2	0	0	0	0	1	0	0	0	0	1	0	0	1	0	0	0	0	0	0	0	0	0	0	0	1	0	0	0	0	0	0	0	0	0	0	1	0	0	0	1	1	1	0	0	1
YDL194W	0	0	0	0	0	0	0	1	0	0	0	0	1	0	0	0	0	0	0	0	0	1	0	0	0	0	0	0	0	0	0	0	0	0	0	0	0	0	0	0	0	0	0	0	0	1	0	2	1
YDL159W	0	0	0	1	0	0	0	1	0	0	0	0	0	0	0	0	0	0	0	0	0	0	0	0	0	0	0	0	0	0	0	0	0	0	0	0	0	0	0	0	0	0	0	0	0	0	0	0	0
YDL148C	0	0	0	0	1	0	0	0	1	0	0	0	0	0	0	0	1	0	0	0	0	0	0	0	0	1	0	0	0	0	0	0	0	0	1	0	0	0	0	0	0	0	0	0	0	0	1	0	0
YDL065C	0	0	0	0	0	0	0	0	1	1	0	0	1	0	0	0	0	0	0	0	0	0	1	2	0	0	1	0	0	0	0	0	0	0	0	3	0	0	0	0	1	3	0	0	0	0	1	1	1
YDL054C	0	0	0	0	0	0	0	0	0	0	0	0	0	0	0	0	0	0	0	0	0	0	0	0	0	0	0	0	0	0	0	0	0	0	0	0	0	1	1	0	1	0	0	1	1	0	1	0	0
YDR013W	0	0	0	0	0	1	1	0	0	1	0	1	0	0	0	0	0	0	0	0	1	0	0	0	0	1	0	0	0	0	0	1	0	0	0	0	0	0	0	1	0	0	0	3	0	0	0	0	0
YDR101C	0	0	0	0	0	0	0	0	0	0	0	0	0	0	0	0	0	0	0	1	0	0	0	0	0	0	0	0	0	0	0	0	0	0	0	0	0	0	0	0	1	0	0	0	0	0	0	0	1
YDR117C	0	0	0	0	0	0	0	0	0	0	0	0	0	1	0	0	0	1	1	0	0	0	0	1	2	3	2	0	0	0	0	0	0	0	0	1	0	2	1	0	0	2	3	0	0	1	1	0	2
YDR281C	0	0	1	0	0	0	0	0	0	0	0	0	0	3	0	0	0	1	0	0	1	1	0	0	0	0	0	0	0	0	0	0	0	0	0	0	0	0	0	0	0	0	0	1	0	1	1	0	0
YDR323C	0	0	0	0	0	0	0	0	0	0	0	0	0	0	1	0	0	0	0	0	0	0	0	0	1	0	2	0	0	0	0	0	0	2	0	0	0	0	0	0	1	0	0	0	0	0	0	0	1
YDR351W	0	0	0	0	0	0	0	0	0	0	0	0	0	0	2	0	0	0	0	0	0	0	0	0	0	0	0	0	0	0	0	1	0	0	0	0	0	0	0	0	0	0	0	0	1	2	0	0	0
YDR361C	0	1	0	1	0	0	0	0	0	0	0	0	0	0	0	0	0	1	0	0	1	0	0	0	0	1	0	0	0	0	0	0	0	0	0	0	0	0	0	0	0	0	0	0	1	1	0	1	0
YDR422C	0	0	0	0	0	0	0	0	0	0	0	0	0	0	0	0	0	0	0	0	0	2	1	0	0	0	1	0	0	0	0	0	0	0	1	3	0	1	0	0	0	1	1	0	0	1	3	1	1
YDR513W	2	0	0	1	0	0	0	2	0	2	1	0	2	2	0	0	1	0	3	0	0	0	0	1	1	0	2	1	0	0	1	0	1	1	1	1	0	1	0	0	1	0	1	1	2	0	1	0	2
YDR528W	0	0	0	0	0	0	0	0	0	0	0	0	0	0	0	1	1	0	1	0	0	0	0	0	0	0	0	0	0	0	1	1	1	0	0	1	0	0	0	0	0	0	0	0	1	1	0	0	0
YEL046C	1	0	0	0	0	0	0	1	1	0	0	0	0	0	0	1	0	0	0	0	0	0	0	0	0	0	0	0	0	0	0	0	0	0	0	0	0	0	0	1	0	0	0	1	0	0	0	0	0
YER114C	1	0	0	0	0	0	0	0	0	0	0	0	0	1	0	0	0	0	0	0	0	0	0	0	0	0	0	0	0	0	0	0	0	0	0	0	0	0	0	2	0	0	0	0	0	0	0	0	0
YER116C	0	0	0	0	0	0	0	0	0	0	0	0	0	0	0	0	0	0	0	0	0	1	0	1	0	0	0	0	0	1	0	0	0	1	1	0	1	0	0	1	1	0	0	0	1	0	1	0	1
YER188C-A	1	2	4	0	0	0	0	2	1	0	0	0	0	1	0	0	1	0	0	0	1	0	0	0	1	0	1	0	0	0	1	0	0	4	1	0	0	1	0	0	0	0	1	0	1	0	2	1	0
YFL024C	0	1	0	0	0	0	0	1	0	0	1	0	0	0	0	1	0	0	0	0	0	1	0	0	0	0	0	1	1	0	0	0	0	0	1	1	0	0	0	0	0	2	0	0	0	0	0	0	0
YFR038W	0	0	0	0	0	0	0	0	0	0	0	0	0	0	0	0	0	0	0	0	0	0	0	0	0	0	0	1	0	1	0	0	0	1	0	0	0	0	0	0	0	0	1	0	0	0	0	0	0
YGL219C	0	1	0	0	1	0	0	0	0	0	0	0	0	0	3	0	0	0	0	0	2	0	0	0	0	1	0	0	0	1	0	0	0	0	0	0	0	0	0	0	0	0	0	0	0	2	0	2	0
YGL151W	0	0	0	0	0	0	0	0	0	1	0	0	0	0	0	0	2	0	1	0	0	0	0	0	1	0	0	0	1	0	0	0	0	0	0	0	0	1	0	0	0	0	0	1	0	1	0	0	0
YGR006W	1	0	0	0	0	0	1	0	1	0	0	0	0	0	0	0	0	0	0	0	1	1	0	0	0	0	0	1	0	0	0	1	0	1	0	0	0	2	2	0	0	1	0	1	1	2	0	0	2
YGR181W	1	4	2	3	0	1	1	0	1	0	1	0	0	1	0	0	0	0	0	2	0	0	0	0	0	0	0	0	0	1	0	1	1	0	0	0	0	2	0	1	2	1	0	0	2	0	0	0	0
YGR197C	0	1	0	0	0	0	0	2	0	1	0	1	0	1	0	0	0	0	0	0	1	0	0	0	0	1	2	0	2	0	0	0	0	1	0	5	1	1	0	1	1	2	0	1	1	2	0	0	1
YGR243W	2	0	0	2	1	0	0	0	1	1	0	0	0	0	1	1	2	0	0	1	3	1	1	0	1	0	0	2	1	1	0	0	1	0	1	0	0	0	1	1	0	1	0	1	1	0	0	1	1
YGR276C	0	1	1	1	0	0	0	0	0	0	0	0	0	2	0	1	0	0	0	0	0	1	0	1	1	0	0	0	1	0	0	0	0	0	0	0	1	1	0	0	0	0	0	1	0	0	0	1	0
YHL044W	2	0	2	0	1	0	0	1	0	0	0	1	1	1	2	1	3	1	1	0	1	1	1	0	1	3	1	2	1	0	0	1	2	0	1	2	1	1	1	1	1	3	1	1	2	3	1	2	1
YHL038C	0	0	0	0	0	0	0	0	0	0	0	0	0	0	0	0	0	0	0	0	0	0	0	0	0	1	0	0	0	0	0	0	0	0	0	0	0	0	0	0	0	0	0	0	0	0	1	0	0
YHR003C	0	0	0	0	0	0	0	0	1	0	0	0	0	0	1	0	0	0	0	1	1	0	1	0	1	0	0	0	0	1	2	1	0	0	1	1	1	0	0	0	0	1	0	1	0	0	0	1	0
YHR080C	0	0	0	0	0	0	1	0	0	0	0	0	0	0	1	0	0	0	0	0	0	0	0	0	1	0	0	1	0	0	0	0	1	1	0	2	4	0	3	2	0	1	0	0	0	1	0	0	1
YHR193C	0	0	0	0	0	1	1	0	1	0	0	0	0	0	0	0	0	0	0	0	0	0	0	0	0	0	0	0	0	0	0	1	1	0	0	0	0	0	0	0	0	1	0	0	0	0	0	0	0
YHR197W	0	0	0	1	0	0	0	0	0	0	1	0	0	0	0	0	0	0	0	0	0	0	0	0	0	0	0	0	1	0	0	0	0	0	0	0	0	0	0	0	1	0	0	0	0	0	1	0	2
YHR206W	0	0	0	0	1	0	0	0	0	0	0	1	0	0	0	0	0	1	0	0	0	0	0	0	0	0	1	0	0	1	0	0	0	0	0	0	0	0	0	0	0	0	0	0	0	0	0	0	0
YIL157C	1	2	0	0	0	1	0	0	0	0	0	0	0	0	0	0	1	0	1	0	1	1	1	0	0	0	0	1	0	0	0	0	0	0	0	0	0	0	0	0	1	0	0	0	0	0	0	1	0
YIL156W-B	0	1	1	0	0	0	0	0	0	0	1	1	0	2	0	0	0	0	0	0	0	1	1	1	1	1	0	1	1	0	0	2	1	0	0	1	1	4	0	2	0	0	2	1	2	0	0	1	0
YIL153W	0	0	0	0	0	0	0	0	0	0	0	0	0	1	0	1	0	0	0	0	1	0	0	0	0	0	0	1	0	0	0	0	0	0	1	2	0	2	1	1	0	0	0	0	2	0	1	0	0
YIL078W	0	0	0	0	0	0	0	0	0	0	0	0	0	0	1	0	1	0	0	0	0	2	0	0	0	0	0	0	0	0	0	0	0	0	0	0	0	0	0	1	0	0	0	0	0	0	2	0	0
YIR039C	1	0	0	0	0	0	0	0	0	1	1	0	0	0	0	0	0	0	1	0	1	3	1	1	0	0	0	1	2	0	0	2	1	4	0	0	2	2	1	2	3	2	2	3	1	4	0	2	2
YJL109C	0	0	0	0	0	0	0	0	0	0	0	0	1	0	0	0	0	1	0	0	0	0	0	0	0	0	0	0	0	0	2	0	0	1	0	0	0	0	0	0	0	0	0	3	1	0	1	0	1
YJL061W	0	0	0	0	0	0	0	0	0	0	1	0	0	0	0	0	1	0	0	0	1	0	1	2	0	0	2	0	0	1	1	0	0	0	0	0	1	0	0	0	2	0	0	2	1	0	0	0	0
YJL033W	0	0	0	1	0	0	0	0	0	3	0	0	0	0	0	0	0	0	0	0	0	0	0	0	0	0	0	0	0	0	0	0	0	0	0	0	0	0	1	0	0	0	0	0	0	0	0	0	0
YJR005W	1	0	0	0	0	0	1	0	0	0	0	0	0	0	0	1	1	0	1	0	0	0	0	0	0	0	0	1	0	0	0	1	0	0	0	1	0	1	0	0	0	0	1	0	0	0	1	1	1
YJR031C	0	0	0	0	0	0	0	1	0	0	0	0	0	0	0	0	0	0	0	0	0	0	0	0	1	0	0	0	0	2	0	0	0	0	2	0	0	0	0	0	2	1	0	0	0	0	3	1	1
YJR107W	1	0	0	0	0	0	0	1	1	0	2	1	0	0	1	0	1	1	2	1	0	1	0	2	1	1	1	2	1	1	0	3	4	1	6	5	1	1	0	1	1	2	4	2	2	2	2	3	2
YJR118C	0	0	0	1	1	0	0	0	0	0	0	1	1	1	0	2	0	0	0	0	0	1	0	0	0	0	0	0	0	0	0	0	1	0	1	1	0	0	0	1	2	0	0	0	0	0	0	1	3
YKL179C	0	0	0	0	0	0	0	0	0	1	0	0	1	0	0	0	0	0	0	0	0	0	0	0	0	0	0	0	0	0	0	0	0	0	0	0	0	1	0	0	0	0	0	0	0	0	0	1	0
YKL168C	0	1	0	0	0	0	0	0	0	0	0	0	0	0	1	0	0	0	0	0	0	0	0	0	0	0	0	0	0	0	0	0	0	0	1	0	0	0	0	0	0	0	0	0	1	0	1	1	0
YKL058W	0	0	0	1	0	0	0	0	0	0	0	0	0	0	0	0	0	0	0	1	0	0	0	0	0	1	0	0	0	0	0	0	0	0	0	0	0	0	0	1	0	0	0	1	0	0	0	1	0
YKL057C	0	0	0	0	0	0	0	0	0	0	0	0	0	0	0	0	0	0	0	0	1	0	1	0	0	0	0	0	0	0	0	0	0	0	0	0	0	0	0	0	0	0	0	0	0	0	0	0	0
YLL015W	0	0	0	0	1	0	0	1	0	1	0	0	1	0	2	0	0	1	1	0	0	0	1	0	1	1	0	0	0	0	0	0	3	1	1	0	1	0	0	0	1	0	0	0	2	0	0	0	0
YLL013C	0	0	0	0	0	0	0	0	0	0	0	0	0	0	0	0	0	0	0	0	0	0	0	0	0	0	0	0	0	1	0	0	1	0	0	0	0	0	1	1	0	0	1	0	0	0	0	1	0
YLR026C	0	0	1	0	0	0	0	1	0	0	0	0	0	0	0	0	0	0	1	0	0	0	0	0	0	1	0	0	0	0	0	0	0	0	0	0	1	0	0	0	0	0	0	0	0	0	0	0	0
YLR065C	0	0	0	0	0	0	1	0	0	0	0	0	0	0	0	1	0	0	0	0	1	0	0	0	0	0	1	1	0	0	2	2	0	0	0	2	0	1	1	0	1	0	0	1	0	1	0	0	0
YLR116W	0	1	0	0	0	0	0	0	0	0	0	0	0	0	0	0	0	1	0	0	0	1	0	0	0	1	0	0	1	0	0	0	0	1	1	0	0	1	0	0	0	0	0	0	0	0	1	0	0
YLR126C	0	0	0	0	0	0	0	0	0	0	0	0	1	0	0	0	0	0	0	0	1	0	1	0	0	0	0	0	0	0	0	0	0	0	0	0	1	0	0	0	1	0	0	0	0	0	0	0	0
YLR283W	1	3	0	0	2	0	2	2	4	3	2	3	4	4	1	0	3	2	7	1	1	3	2	1	1	0	3	0	1	1	3	4	0	1	1	2	4	0	0	2	0	3	0	2	3	2	1	0	2
YLR290C	0	0	0	0	0	0	0	0	0	0	0	0	0	1	0	1	0	1	0	0	1	0	0	1	0	0	0	0	0	0	0	0	0	0	0	0	1	0	1	0	0	0	0	1	0	0	1	0	1
YLR326W	0	1	0	1	2	0	0	0	1	1	0	0	0	0	0	0	0	2	0	1	0	2	0	2	0	0	0	0	0	0	1	1	1	0	0	0	0	0	0	0	1	1	0	0	0	0	1	1	2
YLR371W	0	1	0	0	0	0	0	0	0	0	1	0	0	0	0	0	0	1	0	0	1	0	1	0	0	0	0	0	0	1	0	0	0	0	0	1	1	0	0	1	0	0	0	0	0	1	0	0	0
YLR455W	0	0	1	0	0	0	0	0	0	0	0	0	0	0	0	0	0	0	0	0	0	1	0	0	0	0	0	0	1	0	0	0	0	0	1	0	1	0	0	0	1	0	1	0	1	0	0	0	0
YML111W	0	0	0	0	1	1	0	0	0	1	1	1	2	0	0	0	0	0	0	0	1	0	3	0	1	2	2	2	0	0	0	1	0	0	0	1	0	0	0	1	4	2	0	2	1	2	3	5	4
YML043C	0	0	0	0	0	0	0	0	0	0	0	0	0	0	1	0	2	0	0	0	0	0	1	0	0	0	0	0	0	0	0	0	0	0	0	0	0	0	0	0	0	0	0	0	0	0	0	0	2
YML010W	0	0	0	1	0	1	0	0	0	0	0	0	0	1	0	0	0	0	0	0	0	0	0	0	0	0	0	0	0	0	0	0	0	0	0	0	0	0	0	1	0	0	0	0	0	0	0	1	1
YML001W	0	0	2	0	0	0	0	0	0	0	0	0	0	0	0	1	0	0	0	0	0	0	0	0	0	0	0	0	0	0	0	0	1	0	0	1	0	1	0	0	0	0	0	0	2	1	0	0	4
YMR218C	0	0	0	0	0	0	0	0	0	0	0	0	0	0	0	0	0	0	0	0	0	0	0	1	1	0	0	0	0	1	0	0	0	0	0	0	0	0	1	0	2	0	2	1	0	0	0	0	2
YMR221C	0	0	0	0	0	0	1	0	1	0	0	0	0	0	0	0	0	0	0	0	0	0	0	1	0	0	0	0	0	0	0	0	0	0	0	0	0	0	0	0	0	0	0	0	0	1	0	0	0
YMR238W	0	0	0	0	0	0	0	1	1	0	0	0	1	0	0	0	0	0	1	0	1	0	0	1	0	0	0	1	0	0	0	0	0	1	0	0	0	0	0	0	0	0	0	0	0	0	0	0	0
YMR285C	0	1	0	0	0	1	0	0	0	0	0	0	0	0	2	0	1	0	0	0	2	0	0	0	0	0	1	0	1	1	0	0	0	0	3	2	1	0	0	2	0	1	0	0	1	0	0	0	0
YMR287C	0	0	0	0	0	1	2	0	0	0	0	0	1	1	0	0	0	0	1	0	0	0	1	1	1	0	0	0	0	1	0	0	0	0	0	1	0	0	0	0	0	0	0	0	0	0	0	0	0
YMR313C	0	0	0	0	0	0	0	0	0	0	0	0	0	0	0	0	0	0	0	0	0	0	0	0	0	0	0	0	0	0	0	0	0	1	1	0	0	0	0	0	0	0	0	1	1	1	0	0	0
YNL321W	0	1	0	0	0	0	0	0	0	0	0	0	0	1	0	0	0	0	0	0	0	0	0	0	0	0	0	0	0	0	0	0	0	0	0	0	0	0	0	0	0	0	0	0	0	0	0	0	0
YNL090W	0	0	0	0	0	0	0	0	0	0	0	0	0	0	0	0	0	0	0	0	0	0	0	0	0	0	0	0	0	0	0	0	0	0	0	0	0	1	0	0	1	0	0	0	0	0	1	1	0
YNL062C	0	0	0	0	0	0	1	1	0	0	0	0	0	0	1	0	0	0	0	0	0	0	1	0	0	0	0	0	0	0	0	0	0	0	0	0	0	0	0	0	0	0	0	0	0	0	0	0	0
YOL098C	0	0	0	0	0	0	0	0	1	0	0	1	0	0	0	0	0	0	0	0	1	0	0	0	0	1	0	0	0	0	0	1	1	0	0	1	0	0	0	0	1	0	1	1	1	1	1	0	1
YOR002W	0	0	0	0	0	0	0	0	0	0	0	0	0	0	0	0	0	2	3	0	0	0	0	0	0	0	0	0	0	0	2	1	1	0	0	0	2	1	1	0	0	2	0	0	0	1	0	1	1
YOR008C	0	0	0	0	0	0	1	1	0	0	0	0	0	0	2	0	0	0	0	0	1	0	1	0	2	0	2	0	1	0	0	0	1	1	0	3	0	1	0	2	1	1	0	0	1	3	2	0	0
YOR046C	0	0	0	0	0	0	0	0	0	0	0	0	0	0	0	0	0	0	0	0	0	0	0	1	0	0	0	1	0	0	0	0	0	0	0	0	2	1	0	0	0	0	1	0	0	0	1	0	0
YOR052C	0	0	0	0	1	1	0	1	0	0	0	1	0	0	0	0	0	0	1	0	1	0	0	0	0	1	0	0	1	0	0	0	0	0	0	0	0	2	0	0	0	1	2	0	2	0	0	1	0
YOR296W	0	0	2	1	2	0	0	3	4	5	0	0	1	2	1	1	0	2	2	1	0	1	0	1	0	0	1	3	2	1	2	1	0	0	4	0	2	3	3	6	0	3	2	1	1	4	0	1	8
YOR367W	0	0	1	0	0	0	0	0	0	0	0	0	0	0	0	0	0	0	0	0	0	0	0	0	1	0	0	0	0	0	0	0	1	1	0	1	1	0	3	0	1	0	1	1	0	0	0	0	1
YPL097W	0	0	0	0	0	1	0	0	1	0	0	0	0	1	0	0	0	0	0	0	0	0	0	1	1	1	1	0	0	0	0	0	2	0	1	1	2	0	0	2	1	1	2	1	0	1	0	0	0
YPL002C	0	0	0	0	0	1	0	0	1	0	0	0	0	0	0	0	0	0	0	0	0	0	0	0	0	0	0	0	0	0	0	0	2	0	0	0	0	0	0	0	0	0	0	0	0	0	0	0	0
YPR062W	0	0	0	0	0	0	0	0	0	0	0	0	0	0	0	0	0	0	0	0	0	0	0	0	0	0	0	0	0	0	0	0	0	0	0	0	0	0	0	0	0	0	0	0	1	0	0	0	0
YPR124W	0	0	0	2	1	1	1	1	1	4	3	0	1	1	0	0	2	1	1	0	0	2	1	2	0	0	1	1	0	3	0	2	2	1	0	0	0	0	1	2	0	0	1	0	0	1	1	1	0
YPR135W	0	0	0	0	0	0	0	0	0	0	0	0	0	1	0	0	0	0	0	0	1	0	1	0	1	0	1	1	0	0	2	1	1	2	1	0	1	1	0	3	1	0	2	1	1	3	1	0	0
YPR137W	0	0	0	0	0	0	1	0	0	0	0	0	0	0	0	0	0	0	0	0	0	0	0	0	0	0	1	0	0	0	0	0	0	0	0	0	0	0	0	0	0	0	0	0	0	0	0	0	0
YAR014C	0	1	0	0	0	0	0	1	0	0	1	0	0	0	0	0	1	0	0	0	0	0	0	0	0	0	0	0	0	0	0	0	0	0	0	0	0	0	0	0	1	1	2	0	1	1	0	0	0
YBL088C	2	2	0	2	0	0	0	0	1	0	3	3	2	0	1	2	1	1	0	0	0	1	0	0	0	0	4	1	0	1	1	1	0	1	0	4	5	1	1	2	2	5	1	0	2	1	3	1	1
YBL050W	0	0	0	0	0	0	0	0	0	0	0	0	0	0	0	0	0	0	0	0	0	0	0	0	0	0	1	0	0	0	0	0	0	2	0	0	0	0	0	0	2	0	0	0	0	0	0	0	0
YBR106W	0	0	1	0	0	0	0	0	0	0	0	0	0	0	0	0	0	0	0	0	0	0	0	0	0	0	0	0	0	0	0	0	0	0	0	0	0	0	0	0	0	0	0	0	0	0	1	0	0
YBR252W	0	0	0	0	0	0	0	0	0	0	0	0	0	0	0	0	0	0	1	0	0	0	0	0	0	0	0	0	0	0	0	0	0	0	0	0	0	1	0	0	0	0	0	0	2	1	0	0	0
YBR260C	0	0	0	0	0	1	0	1	0	0	0	0	0	0	0	0	0	0	0	0	0	0	1	2	1	0	1	0	0	0	0	0	0	1	0	0	0	0	0	1	1	0	0	0	1	3	0	1	0
YDL234C	0	0	0	0	1	0	0	0	0	0	0	0	0	0	0	0	0	2	0	0	0	2	0	2	0	0	0	0	0	0	1	0	0	0	0	0	0	0	1	0	0	0	0	0	1	0	0	0	0
YDL156W	0	0	0	0	0	0	0	0	0	0	0	0	0	0	0	1	0	0	1	0	0	0	0	0	0	0	0	0	0	1	0	0	0	0	0	0	0	0	0	0	0	0	1	0	0	0	0	0	0
YDL007W	0	0	0	0	0	0	0	1	1	0	0	0	0	0	0	0	0	0	0	0	0	0	1	0	0	0	0	0	0	0	0	1	0	0	0	0	0	0	0	0	1	1	2	0	0	0	0	0	0
YDR060W	0	0	0	0	0	0	0	0	0	0	0	0	0	0	0	0	0	0	0	0	0	0	0	0	0	1	0	0	0	0	0	0	0	0	0	0	0	0	0	0	0	1	0	0	0	0	0	0	0
YDR069C	0	0	0	0	0	0	0	0	0	0	1	0	0	0	0	0	0	0	0	0	0	0	0	0	0	0	0	0	0	1	0	0	1	0	0	0	1	0	0	0	1	0	0	0	1	3	0	3	1
YDR076W	0	1	0	0	2	0	1	0	0	2	1	0	0	0	0	0	2	1	0	0	1	0	0	1	1	1	1	0	0	0	0	1	0	0	1	0	0	0	0	0	0	1	1	0	0	0	0	0	0
YDR120C	0	0	0	0	0	0	0	0	0	0	0	0	0	0	0	0	0	0	0	0	0	0	0	0	0	0	0	1	0	0	0	0	0	0	0	0	0	2	0	1	0	0	0	1	0	0	0	0	0
YDR238C	0	0	0	0	0	0	0	0	0	0	0	0	0	0	0	0	0	0	0	1	0	0	0	1	0	0	0	0	0	0	0	0	0	0	1	0	1	1	0	0	0	1	2	0	0	0	0	1	0
YDR298C	0	0	1	0	0	0	0	0	0	0	0	0	0	0	0	0	1	0	1	0	0	1	0	0	1	0	0	0	0	0	0	0	0	0	0	0	0	0	0	0	0	1	0	0	0	0	0	0	0
YDR347W	0	0	0	0	0	1	0	0	0	0	0	0	1	0	0	0	0	0	0	0	0	0	0	1	0	0	0	0	0	0	0	0	2	0	0	0	0	0	0	0	0	1	0	0	0	0	0	0	0
YDR405W	0	0	0	0	0	0	0	0	0	0	0	0	0	0	0	0	0	0	0	0	0	0	0	0	0	0	0	0	0	0	0	0	0	1	0	0	1	0	0	0	0	0	0	0	0	0	0	1	1
YEL048C	0	0	0	0	0	0	0	0	0	0	0	0	0	0	1	0	0	0	0	0	0	0	1	0	0	0	0	1	0	0	0	0	1	3	2	1	2	0	0	1	1	0	0	0	0	0	1	1	0
YER100W	0	0	0	0	0	0	0	0	0	0	0	0	0	0	0	0	0	0	0	0	0	0	0	0	0	0	0	0	0	0	0	0	0	0	0	0	0	0	0	0	1	0	0	0	0	0	0	0	1
YER149C	0	0	0	1	0	0	0	0	1	0	0	0	0	0	0	0	0	1	1	0	0	2	0	0	0	0	1	0	1	0	0	1	1	0	1	1	0	1	0	2	0	0	0	1	0	0	0	0	1
YFL002C	1	1	3	1	0	0	0	1	1	1	0	0	1	0	1	1	0	1	0	0	1	3	0	0	3	0	0	0	2	2	1	0	0	0	0	0	2	0	3	0	1	0	2	1	2	0	2	0	2
YGL247W	0	0	1	0	1	1	0	2	2	0	1	0	0	0	0	0	0	0	0	1	0	0	0	0	0	0	0	0	0	0	0	0	1	0	0	0	0	0	2	0	0	0	0	0	0	0	0	0	0
YGL202W	0	1	0	0	0	0	0	0	4	3	1	0	0	0	0	0	1	0	0	0	1	0	1	0	1	0	0	0	1	0	0	0	0	0	0	0	0	0	0	1	0	0	0	2	0	0	0	0	0
YGL160W	0	0	0	0	1	0	0	0	0	1	0	0	0	0	0	0	0	0	0	0	1	0	1	0	0	0	0	1	1	1	2	0	0	0	0	0	1	0	0	2	1	3	1	0	0	1	0	1	0
YGL108C	0	0	0	0	0	0	0	0	0	0	1	1	1	0	0	0	0	0	0	1	0	0	0	0	0	0	1	0	0	0	0	1	2	0	2	0	0	0	0	0	0	0	0	0	1	4	0	0	0
YGL082W	0	0	0	1	0	0	0	0	0	0	0	0	1	0	0	0	0	0	0	0	0	0	0	0	0	0	0	0	0	0	0	2	0	2	0	0	0	1	0	1	0	0	0	0	0	2	1	1	0
YGL049C	0	0	0	0	0	0	0	1	2	0	0	0	0	0	0	0	0	1	0	1	1	0	0	0	0	1	0	0	1	0	1	0	1	0	0	1	2	2	1	1	0	0	1	0	1	0	3	3	0
YGL027C	1	0	1	1	1	0	0	0	2	0	0	0	2	1	0	0	2	0	0	0	0	1	0	0	0	2	0	0	0	0	1	1	0	0	0	0	1	1	0	1	1	0	1	0	0	0	0	0	3
YGR030C	1	0	1	2	0	0	0	2	0	0	1	1	0	0	0	0	2	0	0	0	0	0	1	0	1	2	1	0	0	1	1	0	0	1	0	0	0	0	0	1	0	0	1	0	0	2	0	0	0
YGR159C	0	0	0	0	0	0	0	0	0	0	0	0	0	0	0	0	0	0	0	0	0	0	0	0	0	0	0	0	0	1	0	0	2	0	0	0	0	0	0	0	0	0	0	0	0	0	1	0	0
YGR165W	0	0	0	1	0	0	0	0	0	0	0	0	0	0	0	0	0	0	0	0	0	0	1	0	0	0	1	0	1	0	0	0	0	0	0	0	0	0	0	0	0	1	0	1	1	0	0	2	0
YGR204W	0	0	0	0	0	0	0	0	0	0	1	0	0	0	1	1	1	0	0	0	0	0	1	0	3	1	0	0	1	1	2	0	1	0	0	0	1	0	2	0	1	0	0	1	0	1	0	0	0
YGR225W	1	0	0	0	0	2	1	0	0	0	0	0	0	0	0	0	0	0	0	0	0	0	0	0	0	0	0	0	0	0	0	0	0	0	0	0	0	0	0	0	1	0	0	0	0	0	0	0	0
YGR262C	0	0	0	0	1	0	1	0	0	0	0	1	0	0	0	0	0	1	0	0	0	0	2	0	0	2	2	1	0	1	1	2	0	2	0	0	1	1	1	3	3	0	1	7	1	1	1	1	3
YGR287C	3	2	2	0	2	1	4	0	2	3	1	1	0	2	0	1	0	1	3	0	1	1	1	0	2	0	0	4	1	1	0	2	0	0	5	0	2	2	0	4	2	2	1	0	1	5	3	1	0
YIL143C	0	0	0	0	0	0	0	0	1	0	0	0	0	0	0	0	0	0	0	0	0	0	0	1	0	0	0	0	0	0	1	0	0	0	0	0	0	0	0	0	0	1	0	1	0	0	0	0	0
YIL120W	1	0	0	1	1	0	0	0	2	0	0	0	0	1	1	0	0	3	0	0	0	0	0	0	2	0	0	1	0	1	2	0	1	0	0	1	2	1	1	4	0	1	0	2	1	2	0	2	4
YIR037W	0	0	0	0	0	0	0	1	0	0	1	0	0	0	0	0	0	0	0	1	0	0	0	1	1	0	0	0	0	0	0	0	0	0	0	0	1	1	3	0	0	2	0	0	0	0	1	1	0
YJL216C	0	0	0	1	1	0	0	1	2	0	1	0	0	1	0	0	0	2	1	1	0	1	2	0	0	0	0	2	2	0	0	0	0	0	1	2	0	0	2	1	1	1	6	0	1	1	0	4	5
YJL172W	0	0	0	0	0	0	0	0	0	0	0	0	0	0	0	0	0	0	0	0	0	0	0	0	0	0	0	0	0	0	0	0	0	0	0	0	0	0	0	0	0	0	0	0	0	0	0	0	0
YJL164C	0	0	0	0	0	0	0	0	0	0	0	0	0	0	0	0	0	0	0	0	0	0	0	0	0	0	0	0	0	0	0	0	0	0	0	0	0	0	1	1	0	0	0	0	0	0	0	0	0
YJL122W	0	0	0	0	0	0	0	0	0	0	0	0	0	0	0	0	0	2	0	0	0	0	0	0	0	0	0	0	0	0	0	0	0	0	0	0	0	0	0	0	0	0	1	0	0	0	0	0	1
YJL092W	1	0	0	0	0	1	0	0	0	0	0	0	0	0	0	0	0	1	1	1	0	1	0	0	0	0	0	0	0	1	1	0	0	0	0	0	0	1	0	0	0	0	0	0	0	0	0	0	0
YJL034W	0	0	0	0	0	0	0	0	1	0	0	0	0	0	0	0	0	1	0	0	0	0	0	0	0	1	0	0	0	0	0	0	0	0	1	0	0	0	0	1	0	0	0	0	2	1	0	1	2
YJL020C	1	0	0	1	0	0	0	0	0	0	0	0	3	0	0	1	0	1	0	1	0	0	0	2	0	0	0	0	0	1	1	2	0	0	1	1	1	0	0	1	1	0	1	0	3	0	0	0	0
YJR088C	1	0	0	1	0	2	1	0	1	0	1	1	0	0	1	1	1	0	0	0	0	0	0	0	2	0	1	0	0	1	0	1	0	1	0	0	1	0	0	0	0	1	0	1	0	1	2	3	1
YKL126W	0	0	0	0	0	0	0	1	0	0	0	0	0	0	0	0	0	0	0	0	1	0	0	0	1	0	0	0	1	0	0	0	0	0	0	0	0	0	0	0	0	0	2	0	0	0	0	0	0
YKL080W	0	0	0	0	0	0	1	0	0	0	0	0	0	1	0	0	0	1	0	0	0	0	0	0	0	0	1	0	1	0	1	2	1	0	2	1	0	0	0	1	0	0	0	2	2	1	1	3	0
YKR025W	1	0	0	0	0	0	0	0	0	1	1	0	0	0	0	0	0	0	0	0	0	0	0	0	0	0	0	0	0	0	0	0	0	0	0	0	0	0	0	0	0	0	0	0	0	0	1	0	0
YKR086W	0	0	0	0	0	0	0	0	0	0	0	0	0	0	0	0	1	0	0	1	0	0	0	0	0	0	0	0	0	0	0	1	0	0	0	0	0	0	1	0	0	0	0	0	0	0	1	0	1
YKR098C	0	0	0	0	0	0	0	0	0	0	0	0	0	0	0	0	0	0	0	0	0	0	0	0	0	0	0	0	1	0	0	0	1	0	0	0	0	0	0	0	0	1	0	0	0	0	0	0	1
YLL028W	0	0	1	0	3	0	0	0	2	1	2	0	1	0	1	1	0	1	3	1	1	1	2	0	1	6	7	0	3	0	3	3	1	3	4	1	5	3	1	1	10	1	0	1	5	3	0	1	2
YLR143W	0	0	0	0	0	1	0	0	0	0	0	0	0	0	0	0	0	0	0	0	0	0	0	0	0	0	0	0	1	0	0	0	0	0	0	0	1	0	0	0	0	1	0	0	0	0	0	1	1
YLR229C	0	0	0	0	0	0	0	0	0	0	0	0	0	0	0	0	0	0	0	0	0	0	0	0	0	0	0	0	0	0	0	0	0	0	0	0	0	0	0	0	0	0	0	0	0	0	0	0	0
YLR250W	0	0	0	0	0	0	0	0	0	0	0	0	0	0	0	0	0	0	0	0	0	0	0	0	0	0	0	0	1	1	0	0	0	0	0	0	1	0	0	0	0	0	1	1	2	0	0	1	1
YLR270W	0	2	0	2	0	0	0	0	1	0	0	1	0	3	0	0	0	1	1	0	0	0	0	0	0	0	0	1	2	1	0	0	0	0	0	1	0	0	0	0	0	0	1	0	0	0	0	0	0
YLR337C	1	0	0	0	0	0	0	0	0	0	0	0	0	0	0	0	0	0	0	0	0	0	0	0	0	0	0	0	0	0	0	0	0	1	0	0	0	2	0	0	0	1	0	0	0	0	1	0	0
YLR378C	0	0	1	0	0	0	0	0	0	0	0	0	0	1	0	0	1	0	0	1	0	0	0	0	0	0	1	0	0	0	0	0	0	0	0	0	0	0	0	1	2	0	1	1	1	0	0	2	1
YLR392C	1	1	0	2	2	0	0	0	1	0	0	0	0	1	0	0	0	0	0	1	0	0	1	0	0	0	1	0	0	0	1	0	1	0	0	1	1	1	0	0	3	0	0	2	1	1	1	0	0
YLR405W	0	0	0	0	0	1	0	0	0	0	0	0	0	0	2	0	1	0	0	0	1	0	1	0	0	0	0	1	0	0	0	0	0	0	0	0	0	0	0	0	0	0	0	0	1	0	0	0	0
YLR429W	0	1	1	0	1	0	0	0	0	0	0	0	0	0	0	0	0	1	0	0	0	1	0	0	0	1	5	0	0	2	0	0	1	1	2	1	0	1	0	1	1	0	0	0	1	4	0	0	1
YLR457C	0	0	0	0	0	0	0	0	0	0	0	0	0	0	0	0	1	0	1	0	0	0	0	0	0	0	0	0	0	0	0	0	0	0	0	0	0	0	1	1	0	0	0	0	0	1	0	2	1
YML117W	0	0	0	2	0	0	1	0	0	0	0	0	0	0	1	0	0	0	0	0	0	0	0	0	0	0	0	0	0	0	0	0	1	0	0	0	0	0	1	0	0	0	0	0	0	0	0	0	1
YML116W	3	0	2	0	0	1	0	0	0	0	1	3	1	0	0	0	0	0	0	0	0	1	4	1	0	1	1	1	1	1	1	2	0	1	0	1	1	0	1	0	2	1	1	0	1	1	4	5	2
YML035C	0	0	0	0	0	0	0	1	0	0	0	0	0	0	0	0	0	0	0	0	0	0	0	0	0	0	0	0	0	0	2	0	0	0	0	1	0	0	0	0	0	0	0	0	1	0	0	0	1
YMR019W	0	0	2	1	0	1	1	0	0	0	1	0	0	0	0	0	0	0	1	0	0	0	0	0	0	0	0	0	0	0	0	0	0	1	1	0	0	0	0	0	0	0	0	0	0	2	0	1	0
YMR073C	0	3	0	1	0	0	0	2	0	0	0	0	0	0	0	0	0	0	1	0	0	0	0	0	0	2	0	1	1	0	0	0	1	0	1	0	0	0	0	0	0	0	0	0	0	0	0	1	0
YMR093W	0	0	0	0	0	2	0	0	0	0	0	0	0	0	0	0	0	0	0	0	1	0	0	0	0	0	1	0	0	0	0	0	0	0	0	1	1	0	0	0	0	1	1	2	0	0	0	0	0
YMR127C	1	0	1	0	0	1	0	0	0	0	0	0	0	0	0	0	0	0	0	0	0	0	0	0	0	0	0	1	1	0	0	1	0	0	0	0	0	0	0	0	1	0	1	1	0	0	0	0	1
YMR275C	0	0	0	0	0	0	1	1	0	0	0	1	1	0	0	0	0	1	0	0	0	0	0	2	0	0	0	0	0	0	0	0	0	0	0	0	0	0	0	0	0	0	0	0	0	0	0	0	0
YNL317W	0	0	0	0	0	0	0	0	1	0	0	0	0	0	0	0	0	0	0	0	1	0	0	0	0	0	0	0	0	0	0	0	0	0	0	1	0	1	0	0	0	0	0	0	0	0	0	0	0
YNL243W	0	0	0	0	0	0	0	0	0	0	0	0	0	0	0	0	0	0	0	0	0	0	0	0	0	0	0	0	0	0	0	0	0	0	0	1	0	0	0	0	0	0	0	0	0	0	0	1	0
YNL142W	0	0	0	0	0	0	0	0	0	0	0	0	0	0	0	2	2	0	0	0	0	2	0	0	0	0	0	0	0	0	1	0	0	0	0	1	0	1	3	1	0	0	0	1	0	0	0	4	2
YNL052W	1	0	0	1	1	1	0	0	0	0	0	0	1	0	0	1	0	0	0	0	0	0	0	0	0	0	1	0	0	1	0	0	0	1	0	0	0	0	2	0	0	0	0	4	0	0	0	1	2
YNR047W	0	0	0	0	0	0	0	0	0	0	0	0	0	0	0	0	0	1	0	0	0	0	0	0	1	0	0	0	1	0	0	0	0	2	0	0	0	1	0	0	0	0	0	0	0	0	0	1	1
YOL089C	0	1	0	0	0	0	0	0	0	1	0	0	0	0	0	0	1	0	0	0	1	0	1	0	0	0	0	0	1	0	0	2	0	0	0	0	0	0	0	0	0	0	0	0	0	0	0	1	2
YOL019W-A	0	0	0	1	1	0	0	0	0	0	1	0	0	0	0	0	1	0	1	0	0	1	0	0	0	0	0	1	0	0	2	1	1	0	1	0	0	1	0	3	2	1	0	1	2	1	2	1	4
YOR080W	0	1	0	2	0	0	0	0	0	0	0	1	1	2	0	0	2	7	1	3	2	3	3	2	3	4	1	1	0	1	0	1	3	1	2	0	0	2	0	0	0	0	0	0	2	2	1	0	1
YOR144C	0	0	0	0	0	0	1	0	0	0	0	0	0	0	0	0	0	0	0	0	1	0	0	0	1	0	0	0	0	0	0	0	1	0	0	0	0	1	1	0	0	1	0	0	0	0	0	0	1
YOR158W	1	0	1	0	0	0	0	0	0	0	0	0	0	0	0	0	0	0	0	0	0	0	0	0	0	1	0	0	0	0	0	0	0	0	0	1	1	0	0	0	1	0	0	0	0	0	1	1	2
YOR329C	0	0	0	1	0	0	0	0	0	0	0	0	0	0	0	0	0	0	2	0	1	0	0	0	0	0	1	0	0	1	0	0	0	0	0	0	0	0	0	0	0	0	2	0	0	0	0	0	0
YOR380W	0	0	0	0	0	0	0	0	0	0	0	0	0	0	1	0	0	0	3	2	0	0	2	0	0	0	1	0	0	1	4	1	3	0	0	0	0	2	3	1	2	1	2	0	2	1	2	2	1
YPL158C	1	0	0	0	1	1	1	0	0	0	0	0	0	1	0	0	0	0	1	0	0	0	0	0	0	0	0	0	0	0	0	0	1	0	0	1	0	0	0	0	0	0	0	0	0	0	0	0	0
YPL140C	0	0	0	0	1	0	0	0	0	0	0	0	0	0	0	0	0	1	0	1	1	0	0	0	0	0	1	0	0	1	1	0	2	0	0	0	0	0	2	1	0	0	0	4	1	1	1	2	0
YPL108W	0	0	0	2	1	0	0	2	0	0	0	0	0	1	0	0	0	0	0	0	1	0	0	0	0	0	1	0	0	0	0	0	1	0	0	2	0	0	0	0	0	1	0	0	0	0	0	0	0
YPL105C	0	0	0	0	0	0	0	0	0	0	0	0	1	0	0	1	0	0	0	0	2	0	0	0	0	1	0	0	0	0	1	0	0	0	0	0	0	0	0	0	0	0	0	0	0	0	0	0	1
YPL100W	0	1	0	0	0	0	0	0	0	0	0	0	0	2	0	0	0	0	0	0	0	1	0	0	2	0	1	0	0	0	0	0	1	0	0	1	0	0	0	0	0	0	0	0	0	0	1	0	0
YPR144C	0	0	0	1	0	0	0	0	0	0	0	0	0	1	0	0	0	0	0	0	0	0	0	1	0	0	0	0	0	0	1	2	0	1	0	0	0	1	0	1	0	0	1	0	0	2	0	0	0
YPR181C	0	0	0	0	0	0	0	0	0	0	0	0	0	0	0	0	0	0	0	0	0	0	0	0	0	0	0	0	0	0	0	0	0	1	0	0	0	0	1	0	0	1	1	0	0	0	0	0	0
YPR189W	0	0	0	0	1	0	0	0	0	0	0	0	0	0	0	1	0	0	0	0	0	1	0	0	1	1	0	0	0	0	1	0	0	0	0	1	0	0	0	0	0	0	1	0	0	0	0	0	3
YPR191W	0	0	0	0	0	0	0	0	0	0	0	0	0	0	0	0	0	0	0	0	0	0	0	0	0	0	0	0	0	0	0	0	0	0	0	1	0	0	0	0	0	0	0	0	0	0	0	0	0
YAL019W	0	0	0	1	0	0	0	0	0	0	0	0	0	0	0	1	0	1	0	0	0	0	1	0	0	1	0	0	0	0	0	1	0	0	0	1	2	0	0	1	0	0	0	0	0	0	0	0	0
YBL005W	1	0	0	0	0	0	0	0	1	0	0	0	0	0	0	0	0	0	0	0	2	0	1	0	0	0	0	0	0	0	0	0	1	0	0	0	0	1	0	0	4	1	0	2	0	1	0	0	0
YBR053C	0	0	0	0	0	0	0	0	0	0	0	0	0	0	0	1	0	2	0	0	0	0	0	0	0	0	1	0	0	0	1	2	0	0	1	1	0	0	0	0	0	0	1	0	0	0	0	3	1
YBR103W	2	2	0	1	1	2	1	1	1	0	0	3	1	0	0	0	0	0	0	1	1	1	2	0	0	0	0	0	0	1	0	2	3	0	0	0	0	0	0	1	0	0	0	1	0	0	0	1	0
YBR128C	0	0	0	0	0	0	0	0	0	0	0	1	0	0	0	3	0	1	1	0	0	1	0	0	0	0	3	0	0	1	0	0	0	0	0	0	0	0	2	0	1	0	1	1	0	0	0	1	1
YDL238C	0	0	0	0	0	1	0	0	0	0	0	0	0	0	0	0	1	0	0	0	0	0	0	0	0	0	0	1	0	0	0	0	1	1	1	0	0	1	0	1	1	1	0	1	0	1	1	0	1
YDL193W	0	0	0	0	0	0	0	0	0	0	0	0	1	0	0	0	0	0	0	0	0	1	0	1	0	0	0	0	0	0	0	0	0	0	0	1	0	0	0	0	0	0	1	0	1	0	0	0	1
YDL177C	0	0	0	0	0	1	0	0	1	1	0	2	0	0	0	1	1	2	2	2	1	0	1	1	0	0	1	1	1	3	1	1	0	2	0	2	6	0	0	0	2	0	2	0	1	4	5	0	1
YDL176W	1	0	0	0	0	0	0	0	0	0	0	0	0	0	0	0	1	1	0	1	0	0	0	1	0	0	0	0	0	0	1	0	0	0	0	1	0	0	0	1	0	1	2	0	0	2	1	0	1
YDL115C	3	2	0	2	0	0	0	0	0	0	0	0	0	0	0	0	0	0	0	0	0	0	1	0	2	1	0	0	0	0	0	1	0	0	3	0	0	1	0	1	1	0	1	0	0	0	1	1	3
YDL093W	0	0	0	0	0	0	0	0	0	0	0	0	2	0	0	0	0	0	0	0	2	0	0	0	0	0	0	0	0	0	0	0	0	0	0	0	0	0	2	2	0	0	2	0	0	0	0	0	0
YDL075W	0	0	1	0	0	1	0	0	1	0	1	0	0	0	0	0	0	0	0	0	0	0	0	0	0	0	0	0	0	0	0	0	1	0	0	0	0	0	0	0	0	0	0	0	0	0	0	0	0
YDR055W	0	0	2	0	0	0	0	0	0	0	0	0	1	0	0	1	0	0	0	0	0	0	0	0	0	0	0	0	0	0	0	0	0	0	1	1	1	1	1	2	0	1	1	2	2	0	1	2	2
YDR084C	0	0	0	1	0	0	1	1	1	0	0	0	0	0	0	0	2	0	0	0	1	0	0	0	0	1	0	0	0	0	1	0	0	1	0	0	0	0	0	1	1	0	0	0	1	0	0	1	1
YDR170C	0	0	0	0	2	0	0	0	0	0	0	0	0	0	0	0	0	0	0	0	0	1	0	0	0	1	1	1	0	0	1	0	0	0	1	1	1	2	0	0	0	0	1	0	0	0	1	0	1
YDR251W	1	1	0	0	0	0	0	0	1	0	1	0	0	0	1	0	0	1	1	0	1	0	1	0	0	1	0	0	0	0	0	0	0	2	0	0	0	0	1	0	0	0	0	0	2	0	0	0	0
YDR267C	1	0	0	1	0	0	0	0	0	1	2	1	0	1	1	0	1	0	1	1	1	0	2	1	2	1	1	1	0	0	1	0	1	0	0	1	0	0	3	0	2	0	0	1	1	1	0	0	2
YDR273W	0	0	0	0	0	0	0	0	0	0	0	1	0	0	0	0	1	1	0	0	1	0	1	0	1	0	0	0	0	2	0	0	0	1	1	0	1	0	1	1	1	0	2	0	1	0	0	1	2
YDR333C	0	0	0	0	0	0	1	0	0	0	0	0	0	0	0	0	0	0	0	0	0	0	0	0	0	0	0	0	0	0	0	0	0	0	0	0	0	0	0	0	0	1	0	0	2	0	2	0	0
YDR358W	0	0	1	0	0	0	0	0	0	1	0	0	0	0	0	0	0	0	0	0	0	0	0	0	2	0	0	1	0	0	0	0	1	0	0	0	0	0	0	0	0	0	0	0	1	0	0	0	1
YDR387C	0	0	0	0	0	0	1	0	0	0	0	0	0	2	0	0	1	0	1	0	0	0	0	0	0	0	0	0	0	0	1	0	0	0	0	0	0	0	0	1	0	0	0	0	0	1	0	0	0
YDR394W	0	0	0	0	0	0	0	0	0	0	0	0	0	0	0	0	0	1	0	0	0	0	0	0	0	0	1	1	0	0	0	0	0	0	1	0	0	0	0	0	0	0	0	0	0	0	0	0	0
YDR496C	0	0	0	0	0	0	0	0	0	0	1	0	0	0	1	0	0	0	0	0	0	0	0	0	0	0	0	1	0	0	1	0	0	0	0	0	0	0	0	0	0	0	0	0	1	1	1	0	0
YEL013W	0	0	0	0	0	0	0	0	0	0	0	0	0	0	0	0	0	0	0	0	0	0	0	0	1	0	1	0	1	0	0	1	1	1	1	0	1	0	0	0	1	0	2	0	0	1	0	4	0
YER017C	0	0	0	0	0	0	0	0	1	1	0	1	0	0	0	0	0	0	0	0	0	0	0	2	0	0	0	1	0	0	0	0	0	1	0	1	0	0	0	0	0	0	1	0	0	1	0	0	0
YER019W	3	0	0	0	2	2	0	0	1	2	1	2	2	0	1	6	2	1	1	0	7	3	3	0	2	2	4	7	2	0	2	1	4	0	5	4	0	1	1	1	3	0	0	1	0	0	1	0	0
YFR034C	1	0	0	0	0	0	0	0	0	0	0	0	0	0	0	0	0	0	0	0	0	0	0	0	0	0	0	0	0	1	1	0	0	0	0	0	0	0	0	0	0	0	1	0	0	0	1	0	0
YGL248W	1	0	0	0	0	0	0	0	0	0	0	1	0	0	0	0	0	0	0	0	0	0	0	1	0	0	0	2	5	0	0	1	3	1	1	3	0	1	3	2	0	1	2	1	0	2	0	0	1
YGL221C	0	0	0	0	0	1	0	0	1	0	1	0	0	0	0	0	0	0	0	0	0	0	0	0	1	0	0	0	1	0	0	0	0	0	1	1	0	0	0	0	0	0	0	0	0	0	0	0	0
YGL161C	2	0	0	0	0	0	0	1	0	0	1	1	0	1	0	0	0	0	0	0	0	1	0	0	1	1	0	1	0	0	0	0	1	0	0	0	0	1	1	1	0	0	0	0	1	1	1	0	1
YGL122C	0	0	0	1	0	0	0	0	0	0	0	0	0	0	0	0	0	0	0	0	1	0	0	0	0	0	0	0	0	0	0	0	0	0	0	0	1	1	0	0	0	0	0	0	0	0	0	0	0
YGR002C	1	0	0	1	0	0	1	0	0	0	1	0	1	0	0	0	0	0	0	0	0	0	0	0	0	0	0	0	0	0	0	0	0	0	1	0	0	0	0	0	2	0	0	1	1	2	0	0	0
YGR007W	0	1	0	0	0	0	0	1	0	0	0	0	0	0	0	0	0	0	1	2	0	0	0	2	0	0	1	1	0	0	0	1	0	0	0	0	1	0	0	0	0	0	3	2	0	0	3	0	0
YGR072W	0	0	0	0	0	1	0	0	0	2	0	0	0	2	0	1	0	0	0	0	1	0	0	1	0	0	0	1	0	1	0	0	1	1	1	0	0	1	0	0	0	0	0	0	0	0	0	0	1
YHR088W	0	0	0	0	0	0	0	0	0	0	0	0	0	0	0	0	0	0	0	0	0	0	0	0	0	0	0	0	0	0	0	1	0	0	0	1	0	0	0	0	1	0	0	1	1	0	0	0	1
YHR133C	0	0	0	0	0	0	0	1	0	0	0	0	1	0	0	0	0	0	1	1	1	0	2	0	0	3	1	0	0	1	0	0	0	0	1	0	2	0	0	1	1	2	1	1	1	4	1	1	0
YHR144C	0	0	0	1	1	0	0	0	0	0	1	0	1	1	3	0	0	0	0	0	0	1	0	0	0	0	0	0	0	0	0	0	1	0	0	0	0	0	0	0	0	0	0	0	0	1	0	0	0
YIL101C	0	0	0	0	0	0	0	0	0	0	0	0	0	0	0	0	0	0	0	0	0	0	0	0	0	0	0	0	0	1	0	1	0	0	0	0	1	1	1	2	0	0	0	0	0	0	1	1	0
YIL006W	0	0	0	1	0	0	0	0	0	0	0	0	0	0	0	0	0	0	0	0	0	0	0	0	0	0	2	0	0	0	0	0	0	0	0	0	1	0	0	0	0	0	3	0	1	1	0	0	1
YJL194W	0	0	0	0	0	0	0	0	0	1	0	0	0	0	0	0	0	0	0	0	0	0	0	0	0	0	0	0	0	0	0	1	1	0	0	0	1	0	0	0	0	0	0	0	1	1	1	1	1
YJL137C	1	0	0	0	0	1	0	1	2	0	2	1	1	1	0	0	1	0	1	0	3	0	1	0	1	0	0	2	0	0	1	0	1	1	0	1	0	0	0	0	1	0	0	0	0	0	0	1	0
YJL126W	0	0	0	0	0	0	0	0	0	3	0	0	0	0	0	1	0	0	1	0	0	0	0	0	0	0	0	0	2	0	0	1	0	1	0	0	1	1	0	0	0	0	0	0	1	6	7	2	0
YJL054W	0	0	0	0	0	0	0	0	1	0	0	0	0	0	0	0	0	0	1	1	1	0	0	0	0	0	0	0	1	2	0	1	0	0	0	0	0	0	0	0	0	0	0	0	0	0	1	0	0
YJR080C	0	0	0	0	0	0	1	0	0	0	0	0	0	0	0	0	1	0	0	0	1	0	0	0	1	0	0	0	1	0	1	0	0	0	0	1	2	0	2	1	0	1	1	0	0	1	0	1	0
YJR097W	1	0	0	0	0	0	0	1	0	0	0	0	0	0	1	1	0	0	0	0	0	0	0	0	0	0	1	0	0	1	0	0	0	0	1	0	0	0	0	0	0	0	0	0	0	1	1	1	0
YJR117W	0	1	0	0	0	0	0	0	0	0	0	0	1	0	0	0	0	0	0	0	0	0	0	0	0	0	0	0	0	0	0	0	0	0	0	0	1	0	0	0	0	0	0	0	0	1	0	0	1
YKL172W	0	0	0	0	0	0	0	0	0	0	0	0	0	0	0	0	0	0	0	0	1	0	0	0	0	0	0	0	0	0	0	0	0	0	0	0	0	0	0	0	0	0	1	3	0	0	0	0	1
YKL020C	0	0	0	0	2	0	0	0	0	0	0	0	0	0	2	0	0	0	0	0	0	1	0	0	0	0	0	0	0	0	0	0	0	0	0	0	1	2	0	0	1	2	0	0	0	0	0	0	0
YKL017C	0	2	1	1	1	1	1	1	0	1	0	0	0	0	1	0	0	0	0	1	1	0	1	0	1	0	0	1	1	0	1	1	0	0	0	0	1	0	0	1	2	2	0	0	0	3	0	1	0
YLR008C	0	0	0	0	1	1	1	1	0	0	0	0	0	0	1	0	1	0	0	0	0	0	0	1	0	0	0	0	0	0	0	0	0	1	0	0	0	0	0	0	1	0	0	0	1	1	1	0	1
YLR106C	0	0	0	0	0	0	0	1	0	0	0	0	0	0	0	0	0	0	0	0	1	0	0	0	0	0	0	0	0	0	0	0	0	0	0	1	0	0	0	0	0	0	0	0	0	0	0	0	0
YLR172C	0	0	0	0	1	0	0	0	1	0	0	0	0	0	0	0	1	0	0	0	0	0	0	0	1	0	0	0	0	1	0	0	0	1	1	0	0	0	0	0	0	1	1	0	0	0	0	0	0
YLR292C	0	0	0	0	0	0	0	0	0	1	2	0	0	0	0	0	0	0	0	2	0	0	1	1	0	0	1	1	1	1	1	2	0	1	0	0	0	0	1	0	1	0	1	0	0	0	2	0	0
YLR368W	0	0	0	0	2	0	0	0	0	0	2	0	0	0	0	0	0	1	1	0	0	1	0	0	0	2	0	1	0	0	0	1	0	0	2	0	0	0	0	0	0	0	0	0	0	1	2	1	0
YLR370C	0	0	0	0	0	0	0	0	0	0	0	0	0	0	0	0	1	0	0	0	0	0	0	0	0	1	0	0	0	0	0	0	0	0	0	0	0	0	0	0	0	0	0	0	0	0	0	0	0
YLR387C	0	0	0	0	0	0	0	0	0	0	0	0	0	0	0	1	0	0	0	0	0	0	0	0	0	0	0	0	1	0	0	0	0	0	0	0	0	0	0	0	0	1	1	0	1	0	0	1	0
YLR447C	0	0	0	0	0	1	0	0	1	0	0	0	0	0	0	0	0	0	0	0	0	0	0	0	0	0	0	0	0	0	0	0	0	1	1	0	1	0	0	0	1	0	0	0	1	0	0	0	0
YMR003W	0	0	0	0	0	0	0	0	0	0	0	1	0	0	0	0	0	1	1	0	0	0	0	0	1	0	1	0	1	0	1	1	0	0	0	0	0	0	0	0	0	0	0	0	2	0	0	0	0
YMR027W	1	1	0	0	0	0	0	0	0	0	0	0	0	0	0	0	0	0	1	0	0	0	0	0	0	0	0	0	0	0	0	0	0	0	0	0	0	0	0	1	1	0	0	1	0	1	0	0	0
YMR061W	0	0	0	0	0	0	0	0	1	0	0	0	0	0	0	0	0	0	0	0	0	0	1	0	0	0	0	0	0	0	0	0	0	0	0	0	0	0	0	0	0	0	1	0	0	0	0	0	0
YMR086W	1	0	0	0	0	0	0	0	0	0	0	0	0	0	0	0	0	0	0	0	0	0	0	0	0	0	0	0	0	1	1	0	1	0	2	2	1	0	1	1	5	1	2	3	6	6	1	0	2
YMR110C	0	0	0	0	1	0	0	0	2	0	0	0	1	0	0	0	0	0	0	0	0	0	0	0	0	0	0	0	1	0	0	1	1	0	0	0	0	0	1	0	0	0	0	0	0	0	0	0	0
YMR136W	0	0	0	0	0	0	0	0	0	0	0	0	0	0	0	1	0	0	0	0	0	0	0	0	0	0	0	0	0	0	0	0	0	0	0	0	0	0	0	0	0	0	0	0	0	0	0	0	0
YMR137C	0	0	0	0	0	0	0	0	0	0	0	0	0	0	0	0	0	0	0	0	0	0	0	0	0	0	0	0	0	0	0	0	0	0	0	0	0	0	0	0	0	0	0	0	0	0	0	0	0
YMR150C	1	1	0	0	0	1	3	0	0	0	1	0	1	0	2	4	0	0	0	0	1	0	0	0	0	0	0	0	0	0	0	2	0	0	2	0	0	0	0	0	0	0	0	0	1	0	1	0	0
YMR210W	0	0	0	0	0	0	0	0	0	0	0	0	0	0	0	0	0	0	0	0	0	0	0	0	0	0	0	0	0	0	1	0	0	0	1	1	1	0	0	0	0	0	0	0	0	0	1	0	0
YMR256C	0	0	0	0	0	0	0	0	0	0	0	0	0	0	0	0	0	0	1	0	0	0	0	0	0	0	0	0	0	0	0	0	0	0	0	0	0	0	0	0	0	0	0	0	0	0	0	0	0
YMR264W	0	0	0	0	0	0	0	0	0	0	0	0	0	0	0	0	1	0	1	0	0	0	3	0	1	0	0	0	0	0	0	0	1	0	0	2	1	1	1	1	2	3	1	2	2	0	0	0	1
YMR271C	0	0	0	0	0	0	0	1	1	0	1	0	0	0	1	0	1	1	1	0	0	0	0	1	0	0	0	0	0	0	1	0	0	0	0	0	0	0	0	0	0	0	0	2	1	0	0	0	0
YNL311C	0	1	0	0	0	1	0	1	0	0	0	0	0	1	0	0	0	0	0	1	0	0	1	0	0	0	1	0	0	0	0	0	0	0	0	1	0	0	0	0	0	0	0	0	0	0	0	0	0
YNL290W	0	0	0	0	0	0	0	1	0	0	0	0	0	0	0	0	0	0	0	0	0	0	1	0	0	0	0	0	0	2	0	2	0	0	1	2	0	0	0	0	0	0	0	0	0	0	0	0	0
YNL286W	0	0	0	0	0	0	0	0	0	0	0	0	0	0	0	0	0	0	0	0	0	0	0	0	0	0	0	0	0	0	0	0	0	0	0	0	0	0	0	0	0	0	0	0	0	0	0	0	0
YNL271C	0	0	0	0	0	0	0	1	0	0	1	0	0	0	1	0	0	1	0	0	0	0	0	0	0	0	0	0	0	0	0	0	0	2	0	0	0	0	0	0	0	1	0	1	0	1	0	0	0
YNL248C	1	0	0	0	0	0	0	0	1	0	0	1	0	0	0	0	1	0	0	0	0	0	0	0	0	0	0	0	0	1	0	1	1	1	0	0	0	0	0	0	0	1	0	0	1	0	1	0	0
YNL156C	1	1	0	0	0	0	0	0	1	0	0	1	0	0	0	1	2	1	0	4	4	0	0	0	2	2	0	0	0	0	0	0	1	0	0	4	0	0	0	0	1	0	1	0	0	0	0	0	3
YNL126W	0	1	0	0	0	0	0	0	0	1	0	0	0	0	0	0	0	0	0	0	0	0	0	0	0	0	0	0	0	0	0	0	0	0	0	0	0	0	0	2	0	0	0	0	0	0	1	1	0
YNL087W	1	0	0	0	0	0	0	0	0	0	1	0	1	0	0	0	1	0	0	0	0	0	0	0	0	0	0	0	0	0	0	0	1	0	0	0	0	0	0	0	0	0	0	0	0	0	1	0	0
YNL069C	0	0	0	0	0	1	0	0	0	0	1	0	0	0	0	0	0	0	0	0	0	0	0	0	0	0	0	0	0	0	0	0	0	0	2	1	0	0	0	1	1	2	1	1	3	1	0	0	0
YNL032W	0	0	0	0	0	0	0	1	1	0	0	0	0	1	0	0	0	0	0	0	0	1	1	2	0	0	0	0	0	0	0	0	1	0	0	1	0	1	0	0	0	0	0	0	0	0	1	1	0
YNR048W	0	0	0	2	0	0	0	0	0	0	0	0	0	1	0	0	0	0	0	1	0	0	0	1	1	0	1	0	0	0	0	1	0	0	0	0	0	0	0	0	0	0	0	1	0	0	0	2	0
YOL164W-A	0	0	0	0	1	0	0	0	1	0	1	0	0	0	0	0	3	1	0	1	1	0	0	0	0	4	0	2	2	0	1	2	1	3	2	5	2	0	0	0	0	2	2	0	0	1	1	3	4
YOL102C	0	0	0	0	0	2	0	0	0	0	0	0	0	0	0	0	0	0	1	0	0	0	1	0	0	0	0	0	0	0	0	1	0	0	1	0	2	0	0	0	0	1	0	0	0	0	0	0	0
YOR014W	0	0	0	0	0	0	0	0	0	0	0	0	1	0	0	1	0	0	2	0	0	0	0	0	1	0	0	0	0	0	0	1	0	0	0	0	1	1	0	0	0	0	0	0	1	0	0	0	0
YOR022C	0	0	0	0	1	0	0	2	0	0	0	0	0	0	1	3	1	6	2	2	2	1	1	1	1	1	0	0	0	0	1	1	0	1	1	1	2	1	1	1	1	4	1	3	2	1	1	6	0
YOR117W	1	1	0	0	0	0	0	0	0	0	0	0	0	0	0	0	0	0	0	0	0	1	0	0	0	0	0	0	0	0	0	0	0	0	0	0	1	0	0	0	0	0	0	0	1	0	0	0	0
YOR125C	0	0	0	0	0	0	0	0	1	0	0	0	0	0	0	0	0	0	0	0	0	0	0	0	1	0	2	2	0	1	0	2	1	0	0	0	0	0	2	1	1	2	0	0	0	0	1	0	0
YOR168W	0	2	0	0	0	0	0	0	0	0	0	0	0	0	0	0	0	0	0	0	0	0	0	0	0	2	0	0	0	0	0	0	0	0	0	0	0	0	0	0	0	0	0	0	1	0	0	0	0
YOR202W	0	0	0	0	0	0	0	0	1	0	0	0	0	0	0	0	0	0	0	0	0	0	0	0	0	0	1	0	0	0	1	0	0	0	0	0	0	0	0	0	0	0	0	0	0	0	0	1	0
YOR209C	0	0	0	0	0	0	0	0	0	0	0	0	0	0	0	0	0	0	0	0	0	0	0	0	1	0	0	0	0	0	0	1	0	0	0	0	0	0	0	0	0	0	0	0	0	1	0	0	0
YOR247W	0	0	0	1	0	1	0	0	0	0	0	0	0	0	0	1	0	0	0	0	0	0	1	0	0	0	0	1	0	0	0	0	0	0	1	0	0	0	1	1	1	3	0	1	0	2	1	0	3
YOR321W	0	3	0	0	1	0	0	0	0	1	0	1	1	0	0	0	0	2	0	2	0	0	0	0	0	2	0	0	0	4	3	0	0	1	0	0	0	2	2	0	0	0	0	0	0	0	0	0	0
YOR373W	0	0	0	0	0	0	0	0	0	0	0	0	2	0	0	0	0	0	0	0	0	0	0	0	0	0	0	0	0	0	0	0	0	0	0	0	0	0	1	0	0	1	0	0	0	0	0	0	1
YPL264C	0	0	0	0	1	2	0	0	0	1	0	0	0	0	0	1	0	0	0	0	0	0	0	0	1	0	1	0	0	0	0	1	2	0	1	0	0	0	1	1	1	2	1	0	0	0	1	0	0
YPL149W	0	0	0	0	0	0	0	0	0	0	1	0	0	0	1	0	0	0	0	1	1	0	0	0	0	0	0	0	1	0	2	0	0	0	0	0	1	1	1	0	2	1	2	1	0	3	2	2	2
YPL139C	0	0	0	0	0	0	0	0	0	0	0	0	0	0	0	0	0	0	0	0	0	0	0	0	0	0	0	0	1	0	0	0	0	0	0	0	0	0	1	0	0	1	0	0	0	0	1	0	0
YPL118W	0	0	0	0	0	1	1	0	0	1	0	0	0	0	0	0	0	0	0	0	0	0	0	0	1	2	0	0	1	1	0	0	0	0	0	0	0	0	2	0	0	0	0	0	0	0	0	0	0
YPL021W	0	1	1	0	0	0	0	0	0	0	0	1	0	0	0	0	1	0	0	1	0	0	0	2	1	1	1	0	0	0	3	0	0	0	0	0	1	3	3	0	0	0	0	2	2	0	1	1	1
YPR036W	0	0	0	0	0	1	0	0	0	0	0	0	0	0	0	0	0	0	0	0	0	0	0	0	0	0	0	0	0	0	0	0	0	0	0	0	0	0	0	0	0	0	0	0	1	0	1	0	0
YPR043W	0	0	0	0	0	0	0	0	0	0	0	0	0	0	0	0	0	0	0	0	0	0	0	0	0	0	0	0	0	0	1	0	0	0	0	0	0	3	0	0	0	0	0	0	0	1	0	0	1
YPR055W	0	0	0	0	0	0	0	0	0	0	0	0	0	0	0	1	0	1	0	0	0	0	0	0	1	0	0	0	0	0	0	0	1	0	0	0	0	0	0	0	0	0	1	0	0	0	0	0	0
YPR104C	0	0	0	0	0	0	0	0	0	0	0	0	0	0	1	0	0	0	0	0	0	0	1	1	0	0	0	0	0	0	1	0	0	0	0	0	0	0	2	1	0	2	0	1	0	1	0	1	0
YAL047C	0	0	1	1	0	0	0	0	0	1	0	0	0	0	0	0	0	0	0	0	0	0	1	1	0	0	1	0	0	0	0	1	0	0	0	0	0	1	0	0	0	0	0	0	0	0	0	0	0
YAL032C	0	1	0	0	0	1	0	0	0	0	0	1	0	1	1	1	0	0	0	0	0	0	0	0	0	0	0	0	3	0	0	0	3	0	0	0	1	0	0	0	0	0	0	1	0	0	0	1	0
YAL026C	0	0	0	0	0	0	0	0	0	0	0	0	0	0	0	0	0	0	0	0	0	1	0	0	0	0	1	0	0	1	0	1	0	0	0	0	0	0	0	0	0	0	0	0	0	1	0	0	0
YAR007C	0	0	0	0	0	0	1	0	0	0	1	0	0	0	0	0	0	0	1	0	0	0	0	0	0	0	0	0	0	0	0	0	0	1	0	0	1	1	0	0	0	0	0	0	0	0	0	1	0
YBL103C	0	0	0	0	0	0	0	0	0	0	0	0	0	0	0	0	0	0	0	0	0	0	0	0	0	0	0	0	0	0	0	0	0	0	0	0	0	0	0	0	0	0	0	0	0	0	0	0	0
YBR033W	2	0	0	0	0	0	0	0	1	2	0	0	0	0	0	0	0	0	1	0	1	0	1	0	0	1	0	0	0	0	1	0	0	0	4	0	2	1	2	5	1	3	0	2	2	3	3	1	2
YBR057C	0	0	0	0	0	0	1	0	0	0	0	0	0	0	0	0	0	0	0	0	0	0	0	0	0	0	0	0	0	0	0	0	1	0	1	0	1	0	0	0	0	1	1	0	0	0	0	0	0
YBR200W	0	0	1	0	0	0	0	0	1	0	1	0	0	0	0	1	2	0	0	2	3	3	3	0	2	1	2	7	3	0	1	2	2	0	3	2	1	1	2	2	3	3	3	1	5	1	3	1	2
YBR287W	0	0	0	1	0	0	0	0	0	0	0	1	0	1	1	0	0	0	0	0	0	0	1	0	0	0	0	0	0	0	1	0	0	0	0	0	0	0	2	1	1	1	0	0	0	1	1	0	0
YCL048W-A	1	0	0	0	0	0	0	0	0	1	0	0	0	0	0	0	0	0	0	0	0	0	0	0	0	1	1	1	0	0	0	0	0	0	0	0	1	0	0	0	0	0	1	1	0	0	0	2	3
YCR036W	0	0	0	0	1	0	0	0	0	0	1	0	0	0	0	0	0	0	0	0	0	0	0	1	1	0	1	0	0	0	0	0	0	0	0	0	0	0	0	1	0	1	0	1	1	1	1	0	3
YCR081W	1	0	0	0	2	0	0	0	2	1	0	2	0	0	0	0	2	0	1	0	0	0	0	1	0	1	0	1	1	0	0	0	0	1	0	0	0	0	0	0	1	0	0	0	0	0	1	3	0
YCR082W	0	0	0	0	0	0	0	0	1	0	1	0	0	0	0	0	0	0	0	1	0	0	0	0	0	1	0	0	0	0	0	0	0	0	1	0	0	0	1	0	2	0	0	0	0	0	0	0	0
YDL225W	0	0	0	2	0	0	0	0	0	1	0	1	0	0	0	0	0	0	0	0	0	1	0	0	0	0	0	0	0	0	0	0	0	0	0	0	1	0	0	0	0	0	0	0	0	0	0	0	0
YDL207W	0	0	0	0	1	0	1	0	0	0	0	0	0	0	0	0	0	0	0	2	0	0	0	0	0	0	0	0	0	1	1	0	2	0	0	1	1	0	0	0	0	0	0	0	1	0	0	0	0
YDL181W	0	0	0	0	1	1	0	0	0	1	0	1	0	0	0	0	1	2	1	0	0	0	0	1	0	0	0	1	0	0	0	0	1	0	3	2	0	2	0	0	1	1	2	1	0	0	0	1	1
YDL142C	0	0	0	0	0	1	0	1	2	0	0	0	0	0	0	1	0	2	0	3	0	1	1	0	0	0	1	2	0	0	0	1	0	0	0	0	1	0	0	0	0	0	0	2	0	2	2	2	1
YDL121C	0	0	0	0	1	0	0	0	0	0	0	0	0	0	0	0	0	0	1	0	1	0	0	0	0	0	0	0	0	1	0	0	2	0	0	0	0	0	0	1	0	0	0	1	0	0	1	0	0
YDR022C	0	0	0	0	0	0	0	0	0	0	0	0	1	0	0	0	0	0	0	0	1	0	0	0	2	0	2	0	2	0	0	0	1	1	0	1	0	0	0	0	0	0	0	0	0	1	3	0	0
YDR058C	0	0	0	0	0	0	0	0	0	0	0	0	0	0	0	1	0	0	1	0	0	0	0	0	0	0	0	0	0	0	1	0	0	0	2	0	0	1	0	1	0	1	1	2	0	0	4	3	0
YDR079W	0	0	0	0	0	0	1	0	0	0	0	0	2	0	1	0	1	0	0	0	0	0	0	0	0	0	0	1	1	0	0	0	0	0	1	0	0	0	0	1	0	1	0	0	0	0	0	0	0
YDR137W	0	1	1	1	0	0	0	3	0	0	1	0	0	0	0	0	0	0	1	0	0	0	0	2	1	0	0	0	0	0	2	2	1	1	2	0	0	1	2	1	1	2	5	1	1	4	0	1	6
YDR188W	0	0	0	0	0	0	0	0	0	0	0	0	0	0	0	0	0	0	0	0	1	0	0	0	1	0	0	0	1	0	1	0	0	0	1	0	0	0	0	1	0	0	0	0	0	0	0	0	0
YDR197W	0	0	0	0	0	0	0	0	0	0	0	0	0	1	0	1	1	0	0	0	0	0	0	0	0	1	0	0	0	0	1	1	1	1	0	1	0	2	0	1	0	1	0	0	1	0	0	0	0
YDR206W	0	0	0	0	1	0	0	0	0	0	0	0	0	1	0	0	0	0	0	0	0	0	0	0	0	0	0	0	0	0	0	0	0	0	0	0	0	0	1	0	0	1	2	1	1	1	0	1	0
YDR226W	0	1	0	0	0	0	0	0	1	0	0	0	0	0	1	0	1	0	0	1	0	0	0	0	0	0	0	0	0	0	0	0	1	0	0	0	0	0	0	0	0	1	0	1	0	0	0	0	0
YDR245W	0	0	0	0	0	0	1	0	0	0	0	0	0	0	0	1	0	0	1	1	0	0	0	0	0	0	0	0	0	0	0	2	0	0	0	0	0	0	0	0	0	0	0	0	1	0	0	0	0
YDR246W	0	0	0	0	0	1	0	0	0	0	0	0	0	1	0	0	0	0	0	1	0	0	0	1	0	0	0	0	0	0	0	0	0	0	0	0	0	0	0	0	0	0	0	0	0	0	0	0	0
YDR302W	0	0	0	0	0	0	0	0	1	0	0	0	1	0	0	0	0	0	0	0	0	0	0	1	2	0	0	0	0	0	0	0	0	0	0	0	0	0	0	0	0	0	0	0	0	0	0	1	1
YDR335W	0	0	0	0	0	0	0	0	0	0	0	0	0	0	0	0	0	0	0	0	0	0	0	0	0	0	0	0	0	0	0	0	0	0	0	0	5	0	1	0	0	1	1	1	2	1	2	2	3
YDR497C	0	0	0	0	0	0	0	0	0	0	0	0	0	0	0	2	0	0	0	0	0	0	0	0	0	0	0	0	0	0	0	0	0	0	0	0	1	0	0	0	0	0	0	0	1	0	0	0	0
YEL011W	0	0	0	0	0	0	0	0	1	0	0	0	2	0	0	1	1	0	0	0	0	1	0	0	0	2	0	1	2	1	0	0	1	0	2	0	1	0	0	1	5	1	3	3	1	5	3	4	2
YER036C	0	0	0	0	1	0	0	0	0	0	0	0	1	0	0	1	0	0	0	0	0	0	0	0	0	1	0	0	0	0	0	1	0	0	0	1	0	1	0	0	1	0	0	1	1	2	1	0	1
YER051W	0	0	0	0	0	0	0	0	1	0	0	0	0	0	0	0	0	0	0	0	0	0	0	0	0	0	0	0	0	0	0	0	0	0	0	1	0	0	0	0	0	0	0	1	0	1	0	1	0
YER139C	0	0	1	0	0	0	0	0	1	0	2	0	0	0	0	1	0	0	0	1	0	0	0	1	1	0	0	0	0	0	1	0	0	0	0	0	0	0	0	0	0	0	0	1	0	0	0	0	0
YGL215W	0	0	0	0	0	0	0	0	0	0	0	0	0	0	0	0	0	0	0	0	0	0	0	0	0	1	0	0	0	0	0	0	0	1	1	0	0	0	0	0	0	0	0	0	0	1	0	0	1
YGL183C	1	1	0	1	1	1	0	1	0	0	0	0	0	1	0	1	0	0	0	1	0	0	0	1	2	0	1	0	1	1	0	0	0	0	0	0	0	0	0	1	0	1	2	1	0	2	0	0	2
YGL166W	0	0	0	0	0	0	2	0	0	0	0	0	0	0	0	0	0	0	0	0	0	0	0	0	0	0	0	0	0	0	0	0	0	0	0	0	0	0	0	0	0	0	0	0	1	0	0	0	0
YGL083W	0	0	0	1	0	0	0	0	0	0	0	0	0	1	0	0	0	0	0	0	0	0	0	1	0	0	1	0	1	1	0	0	0	0	0	0	0	0	1	0	2	1	0	0	0	2	0	1	0
YGL058W	0	0	0	1	0	0	0	0	0	0	0	0	0	0	0	0	0	0	0	0	0	0	0	1	0	0	1	0	0	0	0	0	0	0	0	0	0	0	0	0	0	0	1	0	0	0	1	0	0
YGR096W	0	0	0	0	0	0	1	0	1	0	0	0	0	0	0	0	0	0	0	1	0	0	0	0	0	0	0	0	1	0	0	0	0	0	0	1	0	0	0	0	0	0	1	0	0	1	0	0	0
YGR105W	0	0	0	0	0	0	0	0	0	0	0	0	0	0	0	0	0	0	0	0	1	0	0	0	0	0	0	0	0	0	0	0	0	0	0	0	1	1	0	0	0	0	0	0	1	0	1	1	1
YGR171C	0	0	0	2	0	2	0	2	1	0	1	0	1	2	2	3	0	1	2	4	0	0	1	2	3	2	1	1	2	0	0	5	2	0	1	2	4	4	1	1	2	2	2	0	1	6	13	15	2
YHR161C	0	0	1	0	0	1	0	0	0	0	0	1	0	1	0	0	0	0	0	0	1	0	0	1	0	0	0	0	0	0	0	0	0	0	0	0	0	0	0	1	0	0	0	1	0	1	1	2	1
YIL135C	0	0	0	0	0	0	0	0	0	0	0	0	0	0	0	1	0	0	0	0	0	0	0	0	0	0	0	0	0	0	0	0	0	0	0	0	0	0	0	0	0	0	0	0	0	0	0	0	1
YIL019W	0	0	0	0	0	0	0	0	0	0	0	0	0	0	0	0	0	0	0	0	0	0	0	0	1	0	0	0	0	1	0	0	0	0	0	0	0	0	1	0	0	0	0	0	0	0	0	0	0
YIL014W	0	0	0	0	0	0	0	0	0	0	0	0	0	0	0	1	0	1	0	0	0	0	0	0	0	0	0	0	0	0	0	0	0	0	0	1	0	1	0	1	0	0	0	0	0	0	0	0	0
YIR041W	1	1	0	1	1	0	0	0	1	0	1	1	0	0	1	0	0	1	0	1	1	0	0	0	0	0	1	0	0	0	0	0	0	0	0	0	0	0	0	0	0	1	0	0	0	0	0	0	0
YJL207C	0	0	0	0	0	0	0	0	0	0	0	0	0	0	0	0	0	0	0	0	0	0	0	0	0	0	0	0	0	0	0	0	0	0	0	0	0	0	0	0	1	0	0	0	0	1	0	0	0
YJL003W	0	0	0	2	1	0	0	0	0	0	1	3	0	0	0	0	0	0	0	0	0	1	0	0	0	0	0	3	1	1	0	1	0	2	2	0	0	0	0	1	0	0	0	0	1	1	1	1	0
YJR001W	0	0	0	1	0	0	0	0	0	0	0	0	0	0	0	0	0	0	0	0	0	0	0	0	0	0	0	0	0	0	0	0	0	0	0	0	0	0	0	1	0	0	0	0	0	0	0	0	0
YJR151W-A	1	0	0	0	0	1	1	3	0	0	0	0	0	1	2	1	0	1	0	0	0	0	0	2	2	1	1	1	1	2	0	1	2	3	5	2	2	5	0	0	2	0	0	2	1	2	1	6	0
YJR156C	0	0	0	0	1	1	0	0	0	0	0	1	0	0	0	1	0	0	1	0	0	0	0	0	1	0	0	0	1	0	1	1	0	0	0	0	0	0	1	0	0	0	0	0	0	0	0	0	1
YKL183C-A	0	1	0	0	0	1	0	1	1	0	1	1	3	2	0	0	0	0	0	1	3	0	0	2	3	2	1	1	0	0	1	2	0	0	2	2	0	0	2	1	3	1	7	3	5	2	1	1	0
YKL176C	0	1	0	0	0	0	0	0	0	0	0	0	0	0	1	0	0	0	0	0	0	1	0	0	0	0	0	1	0	0	2	0	0	0	0	0	0	0	0	0	0	0	0	0	0	0	1	1	2
YKL162C	1	0	0	0	1	0	0	0	1	1	0	2	0	0	0	0	0	0	0	0	0	0	0	0	0	0	0	2	0	0	0	1	0	0	0	0	0	0	0	0	0	0	0	0	0	1	0	0	0
YKL157W	0	0	0	0	0	0	0	0	0	1	0	0	0	0	0	0	0	1	0	1	0	0	0	2	0	0	0	2	0	0	0	0	0	0	0	0	2	1	0	1	3	0	0	0	0	0	0	1	1
YKL022C	0	0	0	0	0	0	0	0	0	0	0	0	0	0	0	1	0	0	0	0	0	0	1	0	0	0	0	0	0	0	0	1	1	0	0	1	0	0	1	0	0	0	0	1	0	1	0	0	2
YKL014C	0	0	0	0	0	0	0	0	0	0	0	0	0	0	0	0	0	0	0	1	0	0	0	0	1	0	0	0	0	0	0	0	0	0	0	1	0	0	0	0	0	0	0	0	0	1	1	0	0
YKR008W	1	1	0	0	0	0	0	0	0	1	0	0	0	0	1	0	0	0	0	0	0	0	0	0	0	0	0	0	0	0	0	0	1	1	0	0	0	0	0	0	0	0	0	0	0	0	0	0	0
YKR016W	0	0	0	0	0	0	0	0	0	0	1	0	0	0	0	0	0	1	0	0	2	0	0	1	0	0	0	0	1	1	0	0	0	0	0	0	0	0	0	0	0	0	0	0	2	1	0	0	0
YKR022C	0	1	0	0	0	0	0	0	0	0	0	0	0	0	0	0	0	0	0	0	2	0	1	0	0	2	0	0	1	0	1	0	1	1	0	0	0	0	0	0	0	1	0	1	0	0	0	1	1
YKR071C	0	0	0	0	0	0	0	0	0	1	0	0	0	0	0	0	0	0	1	0	0	0	0	0	0	0	0	0	0	0	1	0	0	0	0	0	0	0	0	0	0	4	0	0	1	0	0	1	0
YLL033W	0	1	0	0	0	0	0	0	0	0	0	0	0	1	0	0	0	0	0	0	0	0	0	0	0	0	0	0	0	0	0	0	0	0	0	0	0	0	0	0	0	0	0	0	0	0	0	0	0
YLL018C	0	0	0	0	0	1	0	0	0	0	0	0	0	0	0	0	0	0	0	0	0	0	0	0	1	0	0	1	0	0	1	0	0	0	0	0	0	0	0	0	0	0	0	0	0	1	0	0	1
YLL006W	0	0	0	0	0	0	0	0	0	0	0	0	0	0	0	0	1	0	0	0	0	0	0	1	1	1	0	0	0	0	0	0	1	0	0	0	0	2	0	1	0	1	0	0	2	0	0	0	1
YLR033W	0	0	0	1	0	0	0	0	0	0	0	0	1	0	0	0	0	0	0	0	0	0	0	0	0	0	0	0	0	0	0	0	0	0	0	0	0	0	0	0	0	0	0	0	0	0	1	0	0
YLR410W	0	0	1	0	0	0	0	0	0	0	0	0	0	0	0	0	0	0	0	0	2	0	0	0	0	0	0	0	1	0	0	0	0	0	0	0	0	0	0	0	0	0	0	0	0	0	0	0	0
YML067C	0	0	0	0	1	1	0	1	1	0	0	1	1	1	1	0	2	1	0	1	1	0	0	0	2	0	0	0	1	1	1	1	2	0	0	0	0	0	1	1	0	1	0	1	1	0	2	1	0
YML057W	0	0	0	1	0	0	0	0	0	2	0	0	0	0	0	0	0	0	1	0	0	0	0	0	0	0	0	0	0	1	0	0	0	0	0	0	0	0	1	0	0	1	0	0	0	0	1	0	0
YML017W	0	0	0	0	0	0	0	0	0	0	0	0	0	0	0	0	0	0	0	0	0	0	0	0	0	0	0	0	0	0	0	0	1	0	0	0	1	0	0	0	0	0	0	0	0	0	0	0	0
YMR079W	0	1	0	0	0	0	0	0	0	0	0	1	0	0	0	0	0	0	0	0	0	0	0	0	0	1	0	1	0	0	0	0	0	0	0	1	0	0	1	0	0	0	0	0	0	0	0	0	1
YMR153W	0	0	0	1	2	0	1	2	0	1	0	0	0	0	0	1	0	0	2	0	0	0	2	1	2	0	0	1	0	2	0	0	2	1	1	0	0	1	0	0	0	0	0	0	0	2	0	0	0
YMR175W-A	0	0	1	0	0	0	0	2	4	1	4	0	2	1	2	0	0	1	1	1	2	0	1	0	1	1	1	3	0	1	1	1	2	1	1	0	0	0	1	0	1	0	1	0	0	0	2	2	1
YMR228W	0	0	0	0	0	0	1	0	0	0	0	0	0	0	0	0	0	0	0	0	0	0	0	0	0	0	0	0	0	1	0	0	0	2	0	0	1	0	0	0	1	1	0	0	0	0	0	0	0
YMR270C	0	0	0	0	0	0	0	0	0	0	1	0	0	0	0	0	0	1	2	0	0	0	0	0	1	0	0	0	0	0	0	0	0	0	2	1	0	1	3	0	0	0	1	0	1	0	2	1	4
YMR303C	1	0	0	0	1	0	0	1	0	0	0	0	0	0	0	0	0	0	1	0	0	0	0	0	0	0	0	0	0	0	0	0	0	0	0	0	0	0	0	0	0	0	0	0	0	0	0	0	0
YMR311C	0	0	0	0	0	0	0	0	0	0	0	0	0	0	0	0	0	0	0	0	0	0	0	0	0	0	0	0	0	0	0	0	0	1	0	0	2	0	0	0	0	1	0	1	1	0	0	0	1
YNL280C	0	0	1	1	0	0	0	0	0	0	0	0	0	0	0	0	0	0	0	0	0	0	2	0	0	0	0	0	1	0	0	0	0	0	0	1	0	0	0	0	0	1	0	0	1	3	0	0	0
YNL277W-A	1	1	0	4	2	0	0	0	1	2	1	1	0	0	0	0	1	1	2	4	1	0	1	0	0	0	1	0	0	0	0	0	1	1	0	0	0	0	0	0	0	1	2	0	0	0	2	0	0
YNL256W	0	0	0	0	0	0	0	0	0	0	0	0	0	0	0	0	0	0	0	0	0	0	0	0	0	1	0	0	0	0	0	0	0	0	0	0	1	0	0	0	0	0	2	0	4	0	0	0	0
YNL237W	0	1	1	3	2	1	2	3	1	4	1	4	1	1	1	1	0	0	1	3	1	2	1	2	2	0	0	0	2	1	2	0	2	3	0	0	0	1	3	2	2	1	6	1	1	4	2	0	0
YNL085W	0	0	0	0	0	1	0	0	0	0	0	0	0	0	0	0	0	1	0	0	0	0	0	0	0	0	1	0	0	0	0	0	0	0	3	0	3	0	0	0	0	0	1	1	0	1	2	2	2
YOL145C	0	0	0	0	0	0	0	0	0	0	0	0	0	0	0	0	0	0	0	0	0	0	0	0	0	0	1	0	0	0	0	0	0	0	0	0	0	0	0	0	0	0	0	0	0	0	0	0	0
YOL071W	1	0	0	0	0	0	0	0	0	0	0	0	0	0	0	0	0	0	0	0	0	0	1	0	0	0	0	0	0	1	0	0	1	0	0	0	0	3	0	0	1	0	1	0	2	1	6	1	2
YOL054W	0	0	0	0	0	1	0	0	0	0	0	0	2	0	0	0	0	1	0	0	1	0	0	1	0	0	1	0	0	1	0	1	1	3	1	0	0	0	0	2	0	2	2	4	0	2	1	0	1
YOL005C	0	0	0	0	0	0	0	0	0	0	0	1	0	0	0	0	0	0	0	0	0	0	0	0	0	0	0	1	0	0	0	0	1	0	0	0	1	1	0	0	0	0	0	1	0	0	1	0	2
YOR039W	0	0	0	0	0	0	0	0	0	0	0	0	0	0	0	0	0	0	0	0	0	0	0	0	0	0	0	0	0	0	0	0	0	0	0	0	0	0	0	1	1	1	1	0	0	1	0	0	0
YOR128C	0	0	0	0	0	0	0	0	0	0	0	0	0	0	0	0	0	0	0	0	0	0	0	0	0	0	0	0	0	0	0	0	0	0	0	0	0	0	0	0	0	0	0	0	0	0	0	0	0
YOR143C	1	0	0	1	0	0	1	0	0	0	0	1	0	0	0	1	2	0	2	1	1	0	0	0	0	1	0	0	1	0	0	0	0	1	0	1	0	0	0	1	0	0	1	1	1	0	0	0	1
YOR197W	0	0	0	2	0	0	0	0	1	0	0	0	0	0	0	0	0	0	0	0	0	0	0	0	1	0	1	0	0	0	0	0	0	1	0	0	0	0	0	0	0	0	0	0	0	0	0	0	0
YOR229W	0	0	0	0	0	2	0	0	0	0	2	0	0	0	0	0	0	0	0	0	0	0	1	0	0	0	1	0	0	0	0	0	3	1	0	1	2	0	0	1	1	1	0	2	1	0	1	1	2
YOR387C	1	0	1	1	0	0	0	4	1	1	1	1	1	0	0	0	1	0	0	1	2	0	1	0	0	1	0	0	2	3	0	0	0	0	0	0	0	0	0	2	0	2	1	0	0	0	2	0	1
YPL229W	1	0	0	0	0	3	0	1	0	0	1	0	0	0	0	0	0	0	0	0	0	0	0	0	0	0	0	0	0	0	0	0	0	0	0	0	0	0	0	0	2	0	0	0	0	0	0	1	0
YPL135W	0	0	0	0	0	0	0	0	0	0	0	0	1	0	0	0	0	0	0	1	0	0	0	0	0	0	0	0	0	1	0	0	0	2	0	0	0	0	0	0	0	2	0	0	0	0	0	1	2
YPR091C	0	0	0	0	0	0	0	0	0	0	0	0	0	0	0	1	0	0	0	0	0	0	0	0	0	0	0	0	0	0	1	1	2	2	0	0	0	0	0	0	0	0	0	0	0	0	1	0	0
YHR150W	0	0	0	0	0	0	0	0	0	0	0	0	0	0	0	0	0	0	1	0	0	0	1	0	0	0	0	0	0	0	0	1	1	0	0	0	0	0	0	1	1	0	0	0	1	0	2	0	0
YIR010W	0	0	0	0	0	0	0	0	0	0	0	0	0	0	0	0	0	0	0	0	0	0	0	0	0	0	0	0	0	0	0	0	0	0	0	0	1	0	0	0	0	0	0	0	0	0	0	0	0
YOR172W	0	0	0	0	0	1	0	0	0	0	0	0	0	1	0	0	0	0	0	0	0	0	0	0	1	0	0	1	0	0	1	0	0	0	0	0	0	0	0	0	1	0	0	0	1	0	0	1	0
YAL010C	0	0	0	0	0	0	0	0	0	0	0	0	0	0	0	0	0	0	0	0	1	0	0	0	0	0	1	0	0	1	0	0	0	0	0	0	0	0	0	0	0	0	0	0	0	0	0	0	0
YBL038W	0	0	0	0	0	0	0	0	0	0	0	0	0	1	0	0	0	0	0	1	0	1	0	0	0	1	0	0	0	0	0	1	0	0	0	0	0	0	0	0	0	0	0	0	0	0	0	0	0
YBL021C	0	0	0	0	0	0	0	0	0	0	1	0	1	0	0	1	1	0	0	0	0	0	0	0	0	0	0	1	0	0	0	0	1	0	0	0	0	2	0	0	0	0	0	0	0	0	0	0	0
YBR163W	1	0	1	2	0	0	0	0	0	1	1	3	1	2	1	0	0	4	3	0	1	1	1	2	1	0	1	2	4	0	2	4	0	0	1	0	1	0	2	0	0	0	2	4	1	1	0	2	4
YBR164C	0	1	1	0	0	0	1	1	0	0	0	0	0	0	0	0	1	1	0	1	0	0	0	0	0	0	0	0	0	0	0	0	0	0	0	0	0	0	0	0	0	0	0	0	0	0	1	0	1
YBR180W	0	0	0	0	0	0	0	1	0	0	0	0	0	1	0	0	0	0	0	0	0	0	0	0	0	0	0	0	0	0	0	0	0	0	0	0	0	0	1	0	0	0	0	0	0	0	0	0	0
YBR192W	0	0	0	0	0	0	0	0	0	0	0	0	0	0	0	1	0	0	0	0	0	0	0	0	0	0	1	0	2	0	0	1	0	0	0	0	0	1	0	0	0	0	0	0	0	0	0	0	0
YCL043C	0	0	0	0	0	0	0	1	0	0	0	0	0	0	0	0	0	0	0	0	0	0	0	1	1	1	0	0	0	0	2	0	0	0	0	1	0	0	0	1	1	5	0	0	2	4	0	2	0
YCR071C	0	0	0	0	0	0	0	0	0	0	0	0	0	0	0	0	0	0	0	0	0	0	0	0	0	0	0	0	0	0	0	0	0	0	0	0	0	0	0	0	0	0	0	0	1	0	0	0	0
YDL244W	0	0	0	0	3	0	0	2	0	0	0	0	0	1	0	0	0	0	0	0	0	0	0	0	0	0	0	0	0	0	0	0	0	0	0	0	0	0	0	0	0	0	0	0	1	0	0	0	0
YDL226C	1	0	0	0	0	0	0	0	1	0	0	0	0	0	0	0	0	0	0	2	1	0	0	0	0	0	0	0	0	0	0	0	0	0	0	0	0	0	0	0	0	0	0	0	0	0	1	0	0
YDL153C	0	0	0	0	0	0	0	0	0	0	0	0	0	0	0	0	0	0	0	0	0	0	2	0	0	0	0	0	0	0	0	0	0	0	0	0	0	0	0	0	0	0	0	0	0	0	0	0	0
YDL112W	0	0	0	0	0	0	1	0	0	0	0	0	0	0	0	0	2	1	2	0	0	0	0	0	0	0	0	0	0	0	0	0	0	1	0	0	0	0	2	2	0	1	1	2	0	0	0	0	0
YDL106C	0	0	0	0	0	0	0	1	0	0	0	0	0	0	0	0	0	0	0	1	0	1	0	2	0	0	0	0	0	0	0	1	0	0	0	0	0	1	0	0	0	0	0	0	0	1	0	3	1
YDL102W	0	0	0	0	0	0	0	0	0	0	0	0	0	1	0	0	0	0	0	0	1	0	0	0	1	0	2	0	0	0	0	0	0	0	2	0	1	0	0	0	0	0	0	0	0	2	3	0	0
YDL030W	0	1	0	0	0	0	2	0	0	0	0	0	0	0	0	0	0	0	0	0	0	0	0	0	0	0	1	0	0	0	0	0	3	1	1	0	1	0	0	2	0	0	2	0	0	0	0	0	0
YDR001C	0	0	0	1	1	0	0	0	0	0	0	0	0	0	0	0	0	0	0	0	0	0	1	0	1	0	2	0	0	0	0	0	0	0	0	0	0	2	0	0	0	1	3	0	0	0	0	1	0
YDR031W	0	1	0	0	0	0	0	0	0	0	0	0	0	0	0	0	0	0	0	0	0	0	0	0	0	0	0	0	0	0	0	0	0	0	0	0	0	0	0	0	0	0	0	0	0	2	0	1	0
YDR034C	0	0	0	0	0	0	0	0	1	0	0	0	0	0	0	1	0	0	0	0	1	0	0	1	0	0	0	1	1	0	2	1	2	0	0	0	0	2	1	0	0	0	0	2	0	0	0	1	0
YDR091C	0	0	1	0	0	0	0	0	0	0	0	0	0	0	0	0	0	0	0	0	0	0	0	0	0	0	0	0	0	2	0	0	0	0	0	0	0	0	0	0	0	2	0	0	0	0	0	0	0
YDR104C	0	0	0	0	1	0	1	0	0	0	0	0	1	0	0	0	0	0	1	1	0	0	0	0	1	0	0	0	0	1	1	0	1	1	2	0	0	0	1	1	2	0	0	1	1	1	0	2	3
YDR135C	0	0	0	1	2	0	1	0	0	0	0	0	0	0	0	0	0	0	0	0	0	0	0	0	0	1	0	0	1	0	0	0	0	0	0	1	0	0	2	0	0	1	0	0	0	0	0	0	1
YDR237W	1	0	0	0	0	0	0	0	0	0	0	0	0	0	0	0	0	0	0	0	0	0	0	0	0	0	0	0	0	0	1	2	0	0	1	0	0	1	1	4	1	0	1	1	2	0	1	9	1
YDR244W	0	0	0	0	0	2	1	0	0	0	0	0	0	0	0	0	0	0	0	0	0	0	0	0	0	0	0	0	1	0	0	0	0	0	0	0	0	0	0	0	0	0	0	0	0	0	0	0	0
YDR322W	0	0	0	0	0	0	0	0	0	0	0	1	0	0	0	1	1	0	2	0	0	0	0	0	0	0	0	0	0	0	1	1	0	0	0	0	0	0	0	0	1	1	0	0	0	1	1	0	0
YDR352W	0	0	0	0	0	0	0	0	0	0	1	1	0	0	0	1	1	0	0	0	0	0	0	1	0	0	0	0	0	0	1	0	0	0	0	0	0	0	0	1	1	0	0	0	0	0	0	0	0
YDR440W	0	0	0	0	0	0	0	1	0	0	0	0	0	0	1	0	0	0	0	0	0	0	0	1	0	1	0	1	2	0	0	1	0	0	0	0	0	0	1	0	0	2	0	0	0	1	1	2	0
YDR477W	0	0	0	0	0	0	0	1	1	0	0	0	0	1	0	0	0	1	3	2	1	0	3	1	0	2	1	2	1	6	1	2	0	0	1	1	2	0	1	0	0	0	1	1	2	1	0	3	1
YDR478W	0	0	0	0	0	1	0	1	0	1	0	0	0	0	1	0	1	0	1	0	1	0	0	0	0	0	0	0	0	0	0	0	0	1	1	0	0	0	0	0	3	1	1	0	1	3	0	0	0
YEL061C	0	0	0	1	0	0	0	0	0	0	1	0	0	0	1	0	0	0	0	0	1	0	0	0	0	0	0	0	0	0	0	0	1	0	0	0	0	0	0	0	0	0	0	1	0	0	0	0	0
YEL056W	0	1	0	1	0	0	0	0	0	0	0	1	0	1	0	0	0	0	0	0	2	0	0	0	0	0	0	0	0	0	0	0	1	0	0	0	0	0	1	0	1	0	0	0	2	0	0	0	0
YEL032W	0	0	0	0	0	0	0	0	0	0	0	0	0	0	0	0	0	0	1	0	0	0	0	0	0	0	0	0	0	0	0	1	1	1	2	1	0	0	0	0	0	0	1	0	0	0	0	0	0
YER094C	0	0	0	0	0	0	0	0	0	0	0	0	0	0	0	1	0	0	0	1	0	0	0	0	0	0	0	0	0	0	0	0	0	0	0	0	0	1	0	1	1	0	3	1	1	0	0	0	0
YER096W	0	0	0	0	0	1	0	0	0	0	2	0	0	0	1	0	0	0	0	0	0	0	0	0	0	0	0	0	0	1	0	0	0	0	0	0	0	0	0	0	0	0	0	1	0	0	1	0	1
YER123W	0	0	0	0	0	0	0	0	0	0	0	0	0	0	0	0	0	0	0	0	1	0	0	0	0	0	0	0	0	0	0	0	0	0	0	0	0	0	0	0	0	0	0	0	0	0	0	1	0
YFL037W	0	0	0	0	0	0	0	0	0	0	0	0	0	0	0	0	0	0	0	0	0	0	0	0	0	0	0	0	1	0	0	0	1	0	0	0	0	0	0	1	0	0	0	0	0	0	0	0	0
YGL091C	0	0	0	0	0	0	0	0	0	0	2	0	0	0	1	0	0	0	0	0	0	0	0	0	0	0	0	1	0	0	0	0	0	1	0	0	0	0	0	0	0	0	0	2	0	0	0	0	0
YGL086W	0	0	0	0	0	0	0	0	0	1	0	0	0	1	0	0	0	0	0	0	1	0	0	1	0	0	0	0	1	0	0	0	1	0	0	0	0	0	0	0	1	2	0	2	1	0	0	0	0
YGL084C	0	0	0	0	0	1	1	0	0	0	0	0	0	0	0	0	0	0	0	0	0	0	0	0	0	0	1	0	0	2	0	0	1	0	0	1	0	0	1	3	1	1	0	0	2	1	2	0	0
YGR038W	0	0	1	0	0	1	0	0	0	0	1	0	0	0	0	0	0	0	0	0	0	0	1	0	4	0	1	2	0	1	0	0	0	0	0	1	0	1	0	0	2	0	0	0	2	1	2	0	0
YGR057C	0	0	0	0	0	0	0	0	1	0	0	0	0	0	0	0	0	0	0	0	0	0	0	0	0	1	0	0	0	1	0	0	0	0	0	0	1	0	0	0	0	1	0	1	2	0	0	0	1
YGR090W	0	0	0	0	0	1	0	0	0	0	0	0	0	0	0	0	0	0	0	0	0	0	1	0	0	0	0	0	0	0	0	0	0	0	0	1	0	0	0	0	0	0	1	1	0	1	0	0	0
YGR118W	0	0	0	0	0	0	0	0	0	0	0	0	0	0	0	0	0	0	0	0	0	0	0	0	0	0	0	0	0	0	0	1	0	0	0	0	0	0	0	0	0	0	0	0	0	0	0	0	0
YGR150C	0	1	0	0	0	0	0	0	0	0	0	0	0	0	0	1	0	0	0	0	0	0	0	0	0	1	0	0	0	0	0	0	0	0	0	1	0	0	0	1	1	2	1	0	0	0	0	1	1
YGR170W	1	0	0	1	0	0	0	0	1	0	1	0	0	0	0	0	1	0	0	0	0	0	0	0	0	0	0	0	0	0	0	0	0	0	1	0	0	1	0	0	1	1	1	0	1	2	0	0	2
YGR267C	0	0	0	0	1	0	0	0	0	0	2	0	1	0	0	0	0	0	0	0	1	0	1	1	1	0	0	0	1	0	0	0	0	1	0	1	0	1	2	1	0	0	0	0	0	1	0	0	1
YGR272C	0	0	0	0	0	0	0	0	0	0	0	0	0	0	0	0	0	0	0	0	0	0	0	0	0	0	0	0	0	0	0	0	0	0	0	0	0	0	0	0	0	0	0	2	0	0	1	0	0
YHL023C	0	0	0	0	0	0	0	0	0	0	0	0	0	0	0	0	0	0	0	0	0	0	0	0	0	0	0	0	0	0	0	0	0	1	0	0	0	0	0	0	0	0	0	0	0	0	1	1	0
YHR064C	0	0	0	0	0	0	0	1	0	0	0	0	0	0	0	0	0	0	0	0	0	0	0	0	0	0	0	0	0	0	0	0	1	0	0	1	0	0	0	0	0	0	0	0	0	0	0	0	0
YHR079C	2	0	0	0	0	0	1	1	0	0	1	0	0	0	2	0	0	0	1	0	0	0	0	0	0	0	0	0	0	1	0	0	0	2	0	0	2	0	0	0	0	0	1	1	0	2	0	1	0
YHR127W	0	0	0	0	1	0	0	0	0	0	0	0	0	0	0	0	0	0	1	0	0	0	0	0	0	0	0	0	0	0	1	0	0	0	0	0	0	0	0	0	0	0	0	0	0	0	0	0	0
YIL037C	0	0	0	0	0	0	0	0	0	0	0	0	0	0	0	0	0	0	0	0	0	0	0	0	0	0	0	0	0	0	0	0	0	0	0	0	0	1	0	0	0	0	0	0	0	0	1	0	0
YJL198W	0	0	0	2	0	1	0	0	0	0	0	0	0	0	0	0	0	0	0	0	0	0	0	0	0	0	0	0	0	1	0	0	0	0	0	0	0	0	0	1	0	0	0	0	0	0	0	0	0
YJL166W	1	0	0	0	0	0	1	0	1	0	0	0	0	0	0	0	0	0	0	0	0	0	1	0	0	0	0	0	1	2	1	1	0	2	0	0	0	0	1	0	0	0	0	0	0	0	0	0	2
YJL140W	0	0	0	0	0	0	0	0	0	0	0	0	0	0	0	0	0	1	0	0	0	0	1	0	0	0	0	0	0	1	0	0	1	4	2	0	0	1	1	0	2	0	1	1	0	1	3	0	0
YJL125C	0	0	0	0	0	0	1	0	1	0	0	0	0	0	0	0	0	0	0	0	0	0	0	0	1	0	0	0	0	0	0	0	0	0	0	0	1	1	0	0	0	0	0	1	1	1	0	0	1
YJL124C	0	0	0	1	0	0	1	0	0	0	0	0	0	0	0	0	1	0	0	0	0	0	0	0	0	1	0	0	0	0	0	0	1	0	1	0	0	0	1	0	0	0	0	0	1	0	1	1	0
YJL091C	0	0	2	0	0	0	0	0	0	0	0	0	0	0	0	0	1	1	0	1	1	0	0	0	0	0	0	0	0	0	0	2	0	0	1	1	0	0	0	0	1	0	0	0	0	0	1	0	0
YJL030W	0	0	1	0	0	0	0	0	0	0	0	0	0	0	0	0	0	0	1	0	0	0	0	0	0	0	1	0	0	0	0	0	0	0	0	0	0	0	1	0	0	0	0	0	0	0	0	0	0
YJL001W	0	0	0	0	0	0	0	0	0	0	0	0	0	0	0	0	0	0	0	0	1	0	1	0	3	1	1	1	0	0	0	0	0	0	0	1	1	0	0	1	0	0	0	0	0	1	0	0	1
YKL215C	2	0	0	0	0	0	0	0	0	0	0	0	0	0	1	0	0	0	0	0	0	0	0	2	0	1	0	0	1	0	2	1	0	0	0	2	1	0	0	2	0	1	0	0	0	0	2	0	1
YKL206C	0	0	0	0	0	0	0	0	0	0	0	0	0	0	0	0	0	0	0	0	0	0	0	1	0	0	0	0	0	0	0	0	0	0	0	0	0	0	0	0	0	1	0	0	0	0	0	1	1
YKL193C	0	0	0	0	0	0	0	0	0	0	0	0	0	0	0	0	0	0	0	0	0	0	1	0	0	0	0	0	0	0	0	0	0	0	0	0	0	0	0	0	0	1	0	0	0	0	0	0	0
YKL187C	0	1	1	0	0	0	0	0	1	0	1	0	0	0	0	0	0	0	0	1	0	0	0	0	0	0	0	0	0	0	0	0	0	1	0	0	0	1	0	0	0	1	0	2	0	2	3	0	3
YKL122C	0	1	0	0	0	0	0	0	0	0	0	0	0	0	0	0	1	0	0	0	0	0	1	0	0	0	0	1	0	0	0	0	0	0	0	0	0	0	0	0	0	0	0	0	1	0	0	0	0
YKL067W	0	0	0	0	0	0	0	0	2	0	0	0	1	2	2	1	1	0	1	1	4	1	0	0	1	0	0	0	0	0	0	0	0	0	0	0	0	0	0	1	2	1	3	1	1	2	0	0	1
YKR030W	0	0	0	1	0	0	0	0	0	0	0	0	0	0	0	0	0	0	0	0	0	0	0	0	0	1	1	0	0	0	0	0	0	1	0	0	0	0	1	0	0	0	0	0	0	0	0	1	0
YKR048C	0	0	0	0	0	0	0	0	1	0	0	2	0	0	0	2	1	0	0	1	0	0	0	0	0	0	0	1	0	0	0	0	0	1	2	0	0	0	0	3	1	0	1	0	0	0	0	0	0
YLL043W	0	0	0	0	0	0	0	0	0	0	1	0	0	0	0	0	0	0	1	0	0	0	1	0	0	1	0	0	0	0	0	0	1	0	0	1	0	0	1	0	2	0	0	1	1	2	2	2	0
YLR138W	0	1	0	0	2	0	0	0	0	0	0	2	1	0	1	0	0	2	0	0	0	0	0	0	0	1	0	1	1	1	0	0	1	0	0	0	2	0	0	1	0	0	2	1	0	2	0	1	1
YLR173W	0	0	0	0	0	0	0	0	0	0	0	1	0	1	0	2	0	0	0	0	0	0	0	0	0	0	1	0	1	1	0	0	1	0	0	0	0	0	0	1	0	1	0	0	1	1	0	0	1
YLR421C	0	0	0	0	0	0	0	0	0	0	0	0	0	0	0	0	0	1	0	1	1	0	0	0	0	0	0	0	0	0	0	0	0	0	0	0	0	0	0	0	0	0	1	0	1	0	0	0	0
YLR454W	0	0	0	0	0	0	0	0	0	0	0	0	0	1	0	0	0	1	0	0	0	0	0	1	0	0	0	0	1	0	0	0	1	0	1	0	1	0	0	0	0	0	0	3	0	0	1	1	0
YML079W	0	1	0	0	1	1	0	0	2	1	0	0	0	0	1	0	0	0	0	0	1	0	2	0	0	1	0	0	0	0	0	1	0	0	0	0	0	1	0	1	0	1	0	1	0	0	1	0	0
YML034W	1	0	0	0	0	0	0	0	0	0	0	0	0	0	0	0	0	0	0	1	0	1	0	0	0	0	0	0	0	0	0	0	0	0	1	0	0	1	0	0	0	0	0	0	0	2	0	1	0
YML032C	1	0	0	0	0	0	0	0	0	0	0	0	1	1	0	2	0	0	0	0	0	0	0	0	0	0	0	0	0	0	0	0	0	0	0	0	1	0	0	0	0	0	0	0	0	0	1	0	0
YML006C	0	0	0	1	0	3	0	3	0	0	1	1	1	0	0	0	0	0	0	0	2	1	2	1	0	1	2	0	1	0	1	1	0	0	1	3	0	0	1	0	0	0	1	0	0	1	0	0	1
YMR068W	0	0	0	0	0	0	0	0	0	0	0	0	0	0	0	0	0	0	0	1	0	0	0	0	0	0	0	0	0	0	0	0	0	0	0	0	0	1	1	0	0	0	0	0	0	0	0	0	0
YMR111C	0	0	1	1	0	0	0	0	1	0	0	1	0	0	1	0	0	0	0	0	0	0	0	0	0	1	0	0	0	0	0	0	0	1	0	0	0	0	0	0	1	0	0	0	0	1	0	0	0
YMR142C	0	0	1	0	0	0	0	0	0	0	0	0	0	0	0	0	0	0	0	0	0	0	0	0	0	0	0	0	0	0	0	0	0	0	0	0	0	0	0	0	0	0	0	0	0	0	0	1	0
YMR161W	0	0	0	2	0	1	0	0	0	2	0	0	1	2	1	0	0	0	0	0	1	0	3	4	1	1	0	1	0	4	5	1	2	1	1	1	0	0	0	4	1	1	0	2	0	2	1	1	1
YMR178W	0	2	0	0	0	0	0	0	0	1	0	0	0	0	0	0	0	0	0	0	0	1	0	0	0	1	0	0	0	0	0	0	2	0	1	0	0	0	0	0	1	0	2	2	0	0	0	0	1
YMR301C	1	0	0	0	0	1	2	1	0	0	0	0	0	0	0	0	1	0	0	1	0	0	0	0	0	0	2	0	0	2	0	1	0	0	1	0	0	0	0	0	1	0	1	1	0	0	1	2	2
YNL287W	0	0	0	0	0	0	0	0	0	0	0	0	0	0	0	0	0	0	0	0	0	0	0	0	0	0	0	0	0	0	0	0	0	0	0	0	0	0	0	0	0	0	0	0	0	0	0	0	0
YNL265C	1	1	0	0	0	0	0	0	0	2	0	2	0	0	0	1	1	0	0	0	2	0	0	0	1	0	0	0	0	0	0	0	0	0	1	0	0	1	2	0	0	0	1	0	1	0	1	0	0
YNL239W	1	0	0	1	0	0	0	0	1	0	0	0	2	1	2	0	1	4	1	2	1	2	3	1	3	0	1	0	0	0	1	2	3	3	1	2	5	0	2	1	1	1	1	5	5	3	4	1	1
YNL194C	0	0	1	2	1	1	1	0	0	2	1	1	1	3	0	3	0	2	2	2	0	0	0	0	0	0	0	0	1	0	0	1	1	2	0	0	0	0	1	1	0	2	1	0	1	0	0	0	0
YNL152W	0	0	0	0	0	0	0	1	0	0	0	0	0	0	0	0	0	0	0	0	0	0	2	2	0	0	2	1	0	0	1	0	0	1	0	0	2	1	0	2	0	1	1	0	0	1	2	1	2
YNL123W	0	0	0	0	0	0	0	0	0	0	0	0	0	0	0	0	0	0	0	0	0	0	0	0	0	0	0	0	0	0	0	0	0	0	0	0	0	0	0	0	0	0	1	1	0	0	0	0	2
YNL099C	0	0	0	0	0	0	0	0	0	0	0	0	0	0	0	0	0	0	0	0	0	0	0	0	0	0	0	0	0	0	0	0	0	0	0	0	0	0	0	0	1	0	0	0	1	0	1	0	0
YNL091W	0	0	0	0	0	0	0	0	0	0	1	0	0	0	0	0	0	0	0	0	0	0	0	0	0	0	0	0	0	0	0	0	0	0	0	0	0	0	0	0	1	0	0	0	1	0	2	0	0
YNL061W	0	1	0	0	3	2	0	0	2	0	0	0	0	0	0	1	0	0	0	1	0	0	0	0	0	0	0	0	0	0	0	0	0	0	0	0	0	0	0	0	0	0	0	0	0	0	0	0	1
YNR020C	0	0	0	0	0	0	0	0	0	0	0	0	0	0	0	0	0	0	0	0	0	0	0	0	0	0	0	0	0	0	0	0	0	0	0	0	0	0	0	0	0	0	0	0	0	0	0	0	0
YNR035C	0	0	0	0	0	1	0	0	0	0	0	0	0	0	0	0	0	0	0	0	0	0	0	0	0	0	0	0	0	0	0	0	0	0	1	0	0	0	1	0	0	0	0	0	0	0	0	0	1
YOR166C	0	0	1	0	1	0	0	0	2	1	1	0	0	1	0	0	1	0	0	2	0	1	1	0	1	0	1	0	2	0	1	0	0	0	0	2	1	0	0	0	1	0	0	0	0	0	1	4	0
YOR272W	0	0	0	0	0	0	0	0	0	0	0	0	0	0	0	0	0	0	1	0	0	0	0	0	1	0	0	0	1	0	0	0	0	0	0	0	0	1	0	0	0	0	0	0	1	1	0	0	1
YOR288C	0	0	0	1	0	0	0	0	2	1	0	0	0	0	0	0	0	0	0	0	1	2	0	0	0	0	1	2	0	0	0	0	0	0	0	0	0	0	0	0	0	1	0	0	2	0	0	2	1
YPL008W	0	0	0	0	0	0	0	0	0	0	0	0	0	0	0	0	0	0	0	0	0	0	0	0	0	1	0	0	0	0	0	0	0	0	0	0	0	0	0	0	0	0	0	0	0	1	0	0	0
YPR011C	0	0	0	0	0	1	0	0	0	0	0	0	1	0	0	0	0	0	1	1	1	0	0	0	0	1	1	2	4	0	0	1	0	0	2	1	0	1	1	2	1	2	1	2	0	2	4	2	0
YPR071W	0	0	0	1	1	2	0	0	2	1	0	1	0	1	3	1	0	0	0	0	3	0	2	1	1	3	2	0	0	2	1	1	0	2	3	2	0	0	0	1	4	0	1	2	2	1	1	1	2
YPR072W	1	1	0	0	0	0	0	0	1	0	0	0	0	0	0	0	0	0	0	1	1	2	0	1	1	0	0	0	0	0	0	1	0	0	0	1	1	1	0	1	0	0	0	2	1	1	0	1	0
YPR079W	0	0	1	0	0	0	0	0	1	0	0	0	0	1	1	0	0	0	0	0	1	0	0	1	0	1	0	1	0	1	0	0	0	0	0	0	0	0	0	0	0	1	0	1	1	0	0	1	0
YPR145C-A	0	0	0	0	0	1	0	0	0	0	1	0	0	0	0	0	0	2	0	0	0	0	0	0	0	1	2	0	0	0	0	0	0	0	0	0	0	2	2	2	0	0	2	1	1	0	1	0	2
YHR059W	0	0	0	0	0	1	1	0	0	0	0	1	0	0	0	0	0	0	0	0	0	0	0	0	0	0	2	0	0	0	0	1	0	0	0	0	0	0	0	0	0	1	0	0	0	1	0	0	0
YMR089C	0	0	0	0	0	0	1	0	1	0	0	0	0	0	0	0	0	1	0	0	0	1	1	0	1	1	0	0	0	0	0	5	0	1	4	1	1	0	0	0	1	2	1	0	6	3	4	0	0
YAL064C-A	3	1	1	0	1	0	1	0	0	1	3	1	1	7	4	2	2	3	3	4	2	0	4	1	1	0	0	2	1	0	1	1	0	2	1	1	1	1	4	2	1	2	3	1	6	2	6	1	2
YAL020C	0	0	0	0	0	0	0	0	0	1	1	0	0	0	1	0	0	0	0	0	0	0	0	0	0	0	0	0	0	0	0	0	0	0	0	0	0	0	0	0	0	0	0	2	0	0	0	0	0
YAL011W	0	0	0	0	0	0	0	0	0	0	0	0	0	0	1	0	0	0	1	0	0	3	0	0	0	0	0	0	0	2	0	0	1	0	0	0	0	0	1	1	1	0	1	0	4	2	0	0	1
YAR002C-A	0	0	0	0	0	0	0	0	0	0	0	0	0	0	0	0	0	0	0	0	0	0	0	2	0	0	0	0	0	0	0	0	0	0	0	1	0	0	0	1	0	0	0	0	0	0	0	0	0
YBL102W	0	0	0	0	0	0	0	0	0	0	0	0	0	0	0	0	0	0	0	0	0	0	0	0	0	0	0	0	0	0	0	0	0	0	0	0	0	0	0	0	0	0	0	0	0	0	0	0	0
YBL008W	0	0	0	0	0	0	0	0	0	1	0	0	0	1	2	0	0	0	0	0	0	2	0	1	0	0	0	0	0	0	0	0	2	0	0	0	0	0	1	0	1	1	0	1	0	0	2	2	1
YBR040W	1	0	0	0	0	0	0	0	0	0	0	0	0	0	0	0	1	0	0	0	0	0	0	0	0	0	0	0	0	0	0	0	0	0	0	0	1	0	0	0	0	0	0	1	1	0	1	0	0
YBR094W	1	0	0	0	0	0	0	0	0	0	0	0	1	0	0	0	0	1	0	0	0	0	0	1	0	0	0	0	0	0	0	0	0	0	0	0	0	0	0	0	0	0	0	0	0	0	0	0	1
YBR102C	0	0	0	2	0	0	0	0	0	0	0	0	0	0	0	0	0	0	0	0	0	0	0	0	1	0	0	0	0	0	1	1	0	0	0	0	0	0	1	0	1	0	2	1	0	1	2	4	0
YBR111C	0	0	0	0	0	1	0	0	0	0	0	0	0	1	1	1	0	0	1	1	1	0	1	1	0	0	1	0	0	0	1	0	0	0	2	0	0	1	0	1	0	0	1	2	1	0	1	3	0
YBR135W	0	0	0	0	0	0	0	0	0	0	0	0	0	0	0	0	0	0	0	0	2	0	0	0	0	0	0	0	0	0	0	0	0	0	0	0	0	0	1	0	0	0	0	0	0	0	0	0	0
YBR138C	0	0	0	0	0	0	0	0	1	0	0	0	0	0	0	0	0	0	0	0	0	0	0	0	0	0	0	0	0	0	0	0	0	1	0	0	0	0	0	0	1	0	0	1	1	0	1	0	1
YBR185C	0	0	0	1	0	0	0	1	0	0	0	0	0	0	0	1	1	0	0	0	1	1	1	0	1	0	0	0	0	0	0	0	0	0	1	0	0	2	0	0	1	0	0	0	0	0	0	0	0
YBR248C	1	1	0	0	0	1	0	0	0	1	0	1	0	0	1	0	0	0	2	0	0	0	0	1	0	0	1	0	1	0	0	0	1	4	0	2	0	1	0	0	0	1	0	1	0	1	0	0	1
YCL037C	0	0	0	0	0	0	0	0	0	0	0	0	0	0	0	0	0	0	0	0	0	0	0	0	0	0	0	1	0	0	0	0	0	0	0	0	0	0	0	0	0	1	0	0	2	0	1	1	1
YCR003W	1	1	1	1	0	0	0	0	2	1	0	1	0	2	0	0	0	0	1	0	0	0	0	1	0	0	0	0	0	0	1	0	0	0	0	0	0	0	1	0	0	0	1	0	0	0	0	0	0
YCR035C	0	0	0	0	0	0	0	0	0	0	1	0	0	0	0	0	0	0	0	0	0	0	0	1	0	1	0	0	0	0	0	0	0	1	1	1	0	0	0	0	0	0	0	0	0	0	0	0	0
YDL209C	0	0	0	0	0	0	0	0	0	0	0	0	0	0	0	0	0	0	0	0	0	0	0	0	0	0	0	0	0	0	0	1	0	0	0	0	0	0	0	0	0	0	0	0	0	1	1	0	0
YDL155W	0	0	0	0	0	0	0	0	0	0	0	0	0	1	0	0	0	0	1	0	0	0	0	0	0	0	0	0	0	0	0	1	1	0	0	1	1	0	0	0	0	0	0	0	0	1	1	0	0
YDL076C	0	0	0	0	1	2	0	0	0	1	0	0	0	0	0	0	2	3	0	0	1	3	1	1	0	0	0	0	3	4	1	1	0	0	0	3	1	0	2	1	1	0	1	2	1	0	5	1	0
YDL013W	0	1	1	0	0	0	0	0	0	0	0	0	0	0	0	0	1	0	0	0	0	0	0	0	0	0	0	0	0	0	0	1	0	0	0	0	0	0	0	0	0	0	0	0	0	0	0	0	0
YDL005C	0	0	1	2	0	0	1	0	0	0	0	0	0	0	0	0	0	0	0	1	0	0	0	0	0	0	0	0	0	1	1	1	0	0	0	0	1	0	0	0	0	0	0	0	0	2	2	1	0
YDR006C	0	0	0	0	0	0	0	0	0	0	0	0	0	0	0	0	0	0	0	0	0	0	0	0	0	0	0	0	0	0	0	0	0	0	0	1	0	0	0	0	2	0	0	0	2	0	0	1	1
YDR040C	0	0	0	0	0	0	1	1	1	0	0	0	1	0	0	0	1	0	0	2	0	0	0	1	0	0	0	0	0	0	1	2	3	0	0	0	0	1	0	1	0	1	0	0	0	1	1	0	0
YDR041W	0	0	0	0	0	0	0	0	0	0	0	0	0	0	1	0	0	0	1	0	0	0	0	0	0	0	0	0	0	0	0	0	0	0	0	0	0	0	0	0	0	0	0	0	1	0	0	0	0
YDR043C	0	1	0	1	0	0	1	0	0	0	0	0	0	1	0	1	0	0	0	0	0	1	0	0	1	0	0	1	2	1	0	0	4	1	1	3	0	0	2	2	1	0	0	2	0	2	2	3	1
YDR143C	0	0	0	0	0	0	0	0	0	0	0	0	0	0	0	0	0	0	0	0	0	0	0	0	0	0	0	0	0	0	0	1	0	0	0	0	0	0	0	0	1	1	1	0	0	0	0	0	0
YDR229W	0	0	0	0	2	0	0	0	0	0	0	0	1	0	0	0	0	1	0	0	0	2	0	0	0	0	0	0	0	0	0	0	0	0	0	1	2	0	1	0	0	2	0	0	0	1	0	0	0
YDR243C	1	0	1	0	0	0	0	0	0	1	0	0	1	0	0	0	0	1	0	0	0	0	0	0	0	0	0	0	0	0	0	0	0	0	0	1	0	0	0	0	0	0	0	0	0	0	0	0	0
YDR306C	0	2	1	1	0	0	0	0	0	1	0	0	0	0	1	1	0	0	0	0	0	0	0	0	0	0	0	1	0	0	0	0	0	1	1	1	0	0	1	0	0	0	0	0	0	0	0	0	0
YDR315C	0	0	0	0	0	0	0	0	0	1	0	0	0	0	0	0	0	0	1	0	0	0	0	0	0	0	0	0	0	0	0	0	0	0	1	0	0	0	0	0	0	0	0	0	0	0	0	0	1
YDR369C	0	0	1	0	0	0	1	1	0	0	0	0	2	0	1	0	1	0	0	0	0	0	1	1	0	0	0	1	2	0	0	0	0	0	0	1	0	1	0	0	1	0	0	2	4	0	0	1	0
YDR459C	0	0	0	0	0	1	0	1	1	2	1	0	1	1	1	0	0	1	0	0	0	0	0	0	2	0	0	0	0	0	0	0	0	1	0	0	0	0	0	0	0	1	0	0	0	0	0	1	2
YDR466W	0	0	0	0	0	0	0	0	0	1	1	0	0	0	0	0	0	1	1	0	0	1	0	0	0	1	0	0	0	0	0	0	0	1	0	0	0	0	0	0	0	0	0	0	1	2	0	1	0
YDR476C	0	0	1	1	0	1	1	3	1	0	0	0	1	1	0	1	1	1	3	0	0	0	2	1	2	3	2	1	2	4	1	1	5	7	1	1	2	0	0	0	6	1	3	0	3	4	4	1	0
YDR483W	0	0	0	1	0	0	0	0	0	0	0	0	0	0	0	0	0	1	0	0	0	0	0	0	0	2	0	0	0	0	0	1	0	0	0	0	0	0	0	0	0	0	1	0	2	0	0	2	0
YER030W	0	0	0	0	0	0	0	2	0	0	1	0	0	1	0	0	0	1	1	0	0	0	0	0	0	0	0	0	1	1	0	0	1	0	0	1	0	1	3	1	0	0	1	0	1	1	0	1	1
YER072W	0	0	0	0	0	0	2	0	0	0	0	2	0	0	0	0	0	0	0	4	0	0	0	0	1	1	0	0	0	0	1	0	1	2	2	0	0	3	1	1	1	6	3	1	1	0	2	2	0
YER083C	0	1	0	0	0	0	0	1	0	0	0	0	0	1	0	0	0	0	0	0	0	0	0	0	0	0	0	0	0	0	0	1	0	0	0	0	0	0	1	0	0	0	0	1	2	1	0	1	1
YGL180W	0	1	0	0	0	0	0	1	0	0	0	0	0	0	1	1	1	0	0	0	1	0	0	0	0	0	1	1	0	0	0	0	2	1	2	1	1	1	0	2	1	0	0	0	0	2	2	1	0
YGL155W	0	0	0	0	0	0	0	0	0	1	0	1	0	0	0	0	0	1	0	0	0	0	0	0	0	1	0	3	0	0	0	0	0	0	0	0	1	2	3	1	0	0	4	0	0	0	0	1	0
YGL141W	0	0	0	0	0	1	0	0	0	1	0	0	0	0	0	0	1	0	0	0	0	0	0	0	0	0	0	1	0	0	0	0	0	0	0	0	0	0	0	0	1	1	0	0	0	1	0	0	0
YGL078C	0	0	0	0	0	0	0	0	0	0	0	0	0	0	0	0	0	0	0	0	0	1	0	0	0	0	0	0	0	0	1	0	0	0	1	0	0	0	1	0	0	0	0	0	1	1	1	1	0
YGR003W	0	4	0	2	1	0	3	0	0	1	0	0	2	0	0	1	0	0	0	0	0	0	1	0	0	0	0	0	1	0	1	0	0	0	0	0	0	0	0	0	0	0	0	0	0	0	1	0	1
YGR027C	0	0	0	0	0	0	0	0	2	0	1	0	0	2	0	1	0	0	0	0	0	1	0	1	0	0	1	0	1	1	0	3	1	1	1	0	1	0	4	1	2	0	0	0	3	0	2	1	1
YGR053C	0	0	0	0	0	1	0	0	0	0	1	0	0	0	0	0	0	0	0	0	0	0	0	0	0	0	0	0	0	0	0	0	0	0	0	0	1	0	0	0	1	0	0	0	0	0	0	1	0
YGR184C	0	0	0	0	0	1	0	0	0	0	0	1	2	2	3	0	0	0	0	0	0	4	1	0	1	0	1	1	0	1	1	1	2	0	0	0	0	1	1	1	0	1	1	0	1	2	2	5	1
YGR186W	1	0	0	1	0	1	0	0	0	0	0	1	0	0	0	0	0	0	0	0	0	0	0	0	0	0	0	0	0	0	0	0	0	0	0	0	0	0	0	0	0	0	0	0	2	0	0	0	0
YGR283C	1	0	0	0	1	0	0	1	0	0	0	0	1	0	0	0	0	0	0	0	1	0	0	0	0	0	0	0	0	0	0	0	0	0	0	0	1	0	0	0	3	0	1	0	1	0	0	1	0
YHL030W	0	0	0	1	0	0	0	0	0	0	0	0	1	0	0	1	0	0	0	0	1	0	0	1	0	0	0	1	0	1	1	1	0	0	1	0	0	0	1	0	1	0	0	0	0	0	0	0	0
YHR028C	0	0	0	1	0	0	0	1	1	2	0	0	0	1	0	1	0	3	0	0	0	0	0	0	0	0	0	1	0	0	1	0	0	1	0	0	2	1	0	0	0	1	0	0	0	0	1	0	0
YHR077C	0	0	0	0	0	0	0	0	0	1	0	0	0	0	1	0	0	0	0	0	0	0	0	0	0	0	0	0	0	0	0	0	0	0	0	2	0	0	0	0	0	0	2	0	0	1	0	0	0
YHR153C	0	1	0	1	0	0	0	0	0	0	0	0	0	0	0	0	0	0	0	0	0	1	0	0	0	1	2	0	0	1	0	0	0	1	1	1	0	1	3	2	1	0	1	0	0	1	0	1	0
YHR183W	0	0	0	0	0	0	0	0	0	0	0	0	1	0	0	0	1	0	0	1	0	0	1	0	0	0	0	0	0	0	0	0	0	0	0	0	0	0	0	0	0	0	0	0	0	0	0	0	0
YIL142W	0	0	0	0	1	0	0	1	0	1	0	0	0	0	1	1	0	0	0	0	0	0	0	0	0	1	1	1	0	0	1	0	0	0	0	1	0	1	0	0	0	0	1	0	0	0	0	0	0
YIL124W	0	1	1	0	0	0	0	0	1	1	0	0	0	0	0	0	0	0	0	0	2	0	0	0	0	3	1	1	0	1	0	0	0	1	0	0	1	0	0	0	0	0	0	0	0	0	0	3	0
YIL112W	0	0	0	0	0	0	0	0	0	0	0	0	0	0	0	0	0	0	0	0	0	0	0	0	0	0	0	0	0	0	0	0	0	0	0	0	0	0	0	0	0	0	1	1	0	2	0	1	0
YIL031W	0	0	0	0	0	0	0	0	0	0	0	0	0	0	0	0	0	0	0	0	0	1	0	0	0	0	1	0	0	0	1	1	0	0	0	0	0	0	0	0	0	0	0	0	0	0	0	0	0
YIR030C	0	0	1	1	0	2	0	0	0	0	0	0	0	2	0	0	1	0	1	0	0	0	0	0	0	0	0	0	0	1	0	0	0	2	1	0	0	0	1	0	2	1	1	0	0	0	0	0	2
YJL155C	0	0	0	0	3	0	0	1	0	0	0	0	1	0	0	0	0	0	0	0	0	0	0	0	0	0	0	1	0	0	0	0	0	0	2	0	0	0	2	0	0	2	1	0	0	0	0	0	0
YJL143W	0	0	0	0	0	0	0	1	0	0	0	0	0	0	0	0	0	1	0	0	0	0	0	0	0	0	0	0	0	0	0	0	0	0	0	0	0	0	0	0	0	1	0	0	0	0	0	0	0
YJL129C	0	0	0	0	0	0	0	0	0	0	0	0	0	0	0	0	3	0	0	0	0	1	1	0	1	0	0	0	0	0	0	1	0	0	0	0	0	2	0	0	1	2	1	0	1	2	0	0	0
YJL127C-B	0	0	1	0	0	0	0	0	0	0	0	0	0	0	0	0	0	0	1	0	0	0	0	0	0	0	2	0	0	0	0	1	0	0	0	0	2	0	0	0	1	1	1	0	1	1	1	0	0
YJL100W	0	0	1	0	1	0	1	1	0	0	1	0	0	0	1	0	0	0	0	0	0	0	1	0	1	0	1	0	1	1	1	4	1	0	2	1	0	0	1	0	1	0	2	4	3	1	0	3	1
YJL096W	0	0	1	0	0	0	0	0	0	2	0	0	0	0	0	0	0	0	0	0	0	1	0	0	0	0	0	1	1	1	0	0	0	0	1	0	0	0	0	0	1	0	0	0	0	1	1	0	0
YJL060W	0	0	0	0	0	0	1	0	0	0	0	0	0	0	0	0	0	0	0	0	0	0	0	0	0	0	0	0	0	0	0	0	0	0	0	0	0	0	0	0	0	0	0	0	0	0	0	0	0
YJL019W	0	0	0	0	0	0	0	0	0	0	1	0	0	0	0	0	0	0	0	1	0	0	0	0	0	1	0	0	0	1	0	0	0	0	0	0	0	0	0	0	0	0	0	0	0	0	0	0	0
YKL173W	0	1	0	0	0	0	0	1	0	2	1	5	0	0	0	2	1	0	1	0	0	1	1	0	0	1	2	1	3	0	1	3	3	0	1	2	1	1	0	2	0	1	8	5	2	0	1	1	1
YKL165C	4	0	1	4	0	2	4	3	0	0	1	3	1	2	2	0	1	1	1	0	1	3	1	0	0	0	1	0	0	0	1	0	0	1	0	0	0	1	1	0	0	0	0	1	0	5	0	0	1
YKL125W	0	0	0	0	0	0	0	0	0	1	0	0	0	0	0	0	0	0	0	0	0	0	0	0	0	0	0	0	0	0	0	0	0	0	0	0	0	0	0	0	0	0	1	0	0	0	0	0	0
YKL103C	2	2	4	2	2	0	4	0	4	0	1	0	1	2	0	0	3	0	2	3	0	0	0	1	0	0	1	1	0	1	0	1	2	3	1	1	1	0	4	1	3	1	3	0	0	0	0	2	1
YKL100C	1	0	0	0	0	0	0	0	0	0	0	0	0	0	0	1	0	0	0	0	0	0	0	0	1	0	0	0	1	0	2	0	0	0	2	1	0	0	0	0	0	0	1	0	0	0	0	0	3
YKL087C	0	0	0	0	0	0	0	0	0	0	0	0	0	0	0	0	0	0	0	0	0	0	0	0	0	0	0	0	0	0	0	0	0	0	1	0	0	0	0	0	0	1	0	0	1	1	0	0	0
YKL064W	0	0	0	0	0	0	0	0	0	1	0	1	0	1	1	0	0	0	0	1	0	0	0	1	1	1	0	0	0	0	0	0	2	1	0	1	1	0	1	2	0	0	1	0	0	0	0	0	0
YKL053C-A	0	0	0	0	0	0	0	0	0	1	0	0	1	0	0	1	1	0	0	0	0	1	1	0	0	0	1	0	2	1	0	0	1	0	1	0	2	3	0	1	3	0	0	6	1	0	1	4	6
YKL041W	0	0	0	0	0	0	0	0	0	0	0	0	0	0	0	0	0	0	0	0	0	0	0	0	0	0	0	0	0	0	0	0	0	0	0	0	0	0	0	0	0	0	0	0	0	0	0	0	0
YKR001C	0	0	0	0	0	0	0	0	0	1	0	0	0	0	2	0	0	0	0	0	0	1	0	0	0	0	0	0	0	0	0	0	0	0	0	0	0	1	0	0	0	0	0	0	0	0	0	0	1
YKR010C	0	0	1	0	0	0	0	0	0	0	0	1	0	0	0	0	0	0	0	0	0	0	2	1	0	0	0	0	0	0	0	0	0	0	0	0	0	0	0	0	0	0	0	0	0	0	0	2	0
YLR061W	0	0	0	1	0	0	0	0	0	0	0	0	0	0	0	0	0	0	0	0	0	0	0	0	0	0	0	0	0	0	0	0	0	0	0	0	0	0	1	0	0	0	0	1	0	0	0	0	3
YLR078C	0	0	1	0	1	0	0	1	0	2	3	1	3	1	0	0	0	1	0	2	1	0	0	3	0	2	1	0	1	0	0	2	0	0	4	3	4	0	1	0	2	2	0	0	1	1	1	1	2
YLR147C	0	0	0	0	0	0	0	0	0	0	1	0	0	0	0	0	0	0	0	1	0	0	0	0	0	0	0	0	0	0	0	0	0	0	0	0	1	0	0	0	0	0	0	0	2	0	0	0	1
YLR215C	0	0	0	0	0	0	0	0	0	0	0	0	1	0	0	0	0	0	0	0	0	0	0	0	0	0	0	0	0	0	0	0	0	0	1	0	0	0	0	0	0	1	0	0	0	0	1	1	0
YLR222C	0	0	0	0	0	0	0	0	0	1	0	0	0	0	0	0	1	0	0	0	2	1	0	0	0	0	0	0	0	0	0	1	0	0	0	1	0	0	0	0	0	0	0	0	0	0	2	0	0
YLR251W	0	1	0	0	1	0	0	0	0	1	0	1	0	2	0	0	0	0	2	1	0	0	0	0	2	0	1	0	1	0	1	0	0	0	0	1	0	0	0	3	0	0	1	0	1	1	2	0	0
YLR330W	0	0	0	0	1	0	0	0	0	0	0	0	0	0	1	0	0	0	0	0	1	0	0	1	0	0	0	0	0	0	0	0	0	0	3	0	1	0	0	0	0	0	0	0	0	0	0	1	0
YLR375W	0	0	0	0	0	0	0	0	0	0	0	0	0	0	0	0	2	0	0	0	0	0	0	0	0	0	0	0	1	0	0	0	0	1	1	0	0	0	0	0	1	0	1	0	0	0	0	1	0
YML037C	0	0	0	3	1	0	0	0	0	0	1	1	0	0	0	1	0	0	0	0	0	2	1	1	2	3	1	0	2	1	0	1	0	0	2	0	2	1	1	1	1	0	1	0	1	1	0	1	0
YML007W	0	0	0	0	0	0	0	0	0	0	0	0	0	0	0	0	0	0	0	0	0	0	0	0	0	0	1	0	1	0	1	0	0	0	0	1	2	1	2	3	1	1	2	0	0	1	1	1	1
YMR171C	0	0	0	0	0	0	0	0	0	0	0	0	0	1	0	0	0	0	0	0	0	0	0	0	0	1	0	0	1	0	0	0	0	0	0	0	0	0	0	0	1	0	0	0	0	0	0	1	1
YMR177W	0	0	0	0	1	1	0	0	1	1	0	0	0	0	0	0	0	1	0	0	3	1	0	3	1	1	0	2	3	0	2	2	2	0	0	0	1	0	1	2	0	0	3	1	2	0	2	3	1
YMR190C	0	0	0	0	0	0	0	0	0	0	0	1	0	0	0	0	0	0	0	1	1	2	1	0	0	0	0	0	0	0	0	0	1	0	0	0	0	0	0	1	1	0	0	0	0	0	0	0	0
YMR209C	0	0	0	1	0	0	0	0	0	0	0	0	0	0	0	1	0	0	0	0	0	0	0	0	0	0	1	0	0	0	0	0	0	1	0	0	0	0	0	0	0	0	0	1	0	0	0	0	0
YMR222C	1	0	0	0	0	0	0	0	0	0	0	0	0	0	1	0	0	0	0	0	0	0	0	1	0	0	0	1	0	1	0	1	0	0	0	0	0	0	0	0	1	1	0	0	0	0	2	0	0
YMR255W	0	0	0	0	0	0	0	0	0	1	2	0	0	0	2	0	0	0	2	0	0	0	1	1	0	0	0	0	0	0	0	1	0	0	0	0	1	1	1	0	0	0	0	0	0	1	0	2	0
YNL267W	0	0	0	0	0	0	0	0	0	0	0	0	0	0	0	0	0	0	0	0	0	0	0	0	0	0	1	0	2	0	1	0	0	1	1	0	0	0	1	0	0	0	0	0	0	0	2	0	0
YNL177C	0	0	0	0	0	0	0	0	0	0	0	0	0	0	1	1	1	0	0	0	0	0	1	0	0	0	1	0	0	0	0	0	0	0	0	0	0	0	0	0	1	1	2	1	0	0	0	1	2
YNL167C	0	0	0	0	0	1	0	0	0	0	0	0	0	0	0	0	0	0	0	1	0	0	0	1	0	0	0	0	0	0	1	0	1	0	0	0	0	0	1	2	0	0	0	0	0	1	2	0	1
YNL081C	0	0	0	0	0	0	0	0	0	0	0	0	0	0	0	0	0	0	0	0	0	0	0	0	0	0	0	0	0	0	0	0	0	0	0	0	0	0	0	0	0	0	0	0	0	0	0	0	0
YOL138C	0	0	1	0	0	0	0	0	0	0	0	0	0	0	0	0	0	0	0	0	0	0	0	0	0	0	0	0	0	0	0	0	2	0	0	0	0	0	0	1	0	0	0	1	0	0	0	0	1
YOL124C	0	0	0	0	1	0	0	0	1	0	0	0	0	0	0	0	0	0	0	0	0	0	0	0	0	0	0	0	0	0	0	0	0	0	0	1	0	0	2	0	0	0	0	0	0	0	0	0	0
YOL107W	0	1	0	0	0	0	0	1	0	0	0	0	0	0	1	0	2	1	0	0	1	0	0	0	0	0	0	0	0	0	0	1	0	0	0	0	0	0	0	1	0	0	0	0	0	2	0	0	0
YOL061W	0	0	0	0	0	0	1	0	0	0	0	0	0	0	0	0	0	1	0	1	0	0	0	0	0	0	0	0	0	0	1	1	0	0	2	2	3	2	2	3	6	2	1	1	0	1	3	2	0
YOL028C	0	0	0	0	0	0	0	1	0	0	0	0	0	0	0	0	0	0	0	0	0	0	0	0	0	0	0	1	0	0	0	0	0	0	0	0	0	0	0	0	0	0	0	1	0	0	0	0	0
YOR018W	0	0	0	0	0	0	0	0	0	2	1	3	0	0	0	0	0	0	0	0	1	1	0	0	0	0	0	0	0	1	0	0	1	1	0	0	0	0	1	1	0	0	0	1	0	0	0	2	1
YOR069W	0	0	0	0	0	0	0	0	2	0	0	0	1	0	0	1	0	0	0	0	2	0	1	0	1	0	1	0	2	0	0	0	1	0	2	0	0	0	0	2	2	0	0	0	1	0	0	1	1
YOR103C	0	0	0	0	0	1	0	0	0	0	0	0	0	0	0	0	0	0	2	0	0	0	0	0	0	0	0	0	1	0	1	0	0	0	1	0	0	0	0	2	0	0	1	0	0	0	0	2	0
YOR123C	0	0	0	0	1	1	2	0	2	0	0	0	2	1	0	0	0	0	0	1	1	1	0	0	0	0	0	0	2	3	0	1	3	1	0	0	0	0	0	0	1	1	0	0	1	1	0	2	0
YOR181W	0	0	0	0	0	0	1	0	0	0	0	0	1	0	0	0	0	0	1	0	0	0	0	0	0	0	0	0	0	0	0	0	0	0	1	0	0	0	0	0	0	0	0	1	0	0	0	0	0
YOR219C	0	0	0	0	0	0	0	0	0	4	0	0	0	1	1	0	1	2	2	0	2	0	0	0	0	0	0	0	2	0	0	0	0	0	0	0	1	5	0	1	1	1	0	0	0	0	1	0	0
YOR259C	0	0	0	0	0	0	0	0	0	0	0	0	0	0	1	0	0	0	0	0	0	0	0	0	0	0	0	0	0	0	0	0	0	0	0	0	1	0	0	0	0	0	0	0	0	0	0	0	0
YOR362C	0	0	2	0	0	0	0	0	0	0	0	0	0	0	1	0	0	0	1	0	0	0	0	0	0	0	0	0	1	0	0	0	0	1	0	0	0	0	1	0	0	0	0	1	0	0	0	0	0
YPL224C	0	0	0	0	0	0	0	0	1	0	0	0	0	0	0	0	0	0	3	1	1	0	1	0	0	1	0	0	1	2	1	0	0	1	0	1	2	4	0	1	2	0	0	2	0	1	1	3	1
YPL211W	0	0	0	0	0	0	0	0	0	0	0	0	0	0	0	0	0	0	0	0	0	0	0	1	0	0	0	0	0	0	0	0	0	0	0	0	0	0	0	0	0	0	0	0	0	0	0	0	1
YPL178W	0	0	1	0	0	0	1	0	0	0	0	0	0	0	0	0	0	0	0	1	0	0	0	0	0	0	0	0	0	0	0	0	0	0	0	0	0	0	0	0	0	0	0	0	0	1	0	0	0
YPL164C	1	0	0	0	0	0	0	1	0	0	0	0	1	0	0	1	0	0	3	3	0	2	1	0	0	1	0	2	0	3	0	2	1	0	0	0	8	3	0	0	5	1	0	0	0	0	0	0	1
YPL134C	0	1	0	0	2	2	0	1	0	1	0	1	1	1	1	0	0	1	0	0	1	2	0	0	1	1	0	3	2	2	6	6	1	0	0	5	1	0	2	0	2	8	3	2	0	4	2	2	1
YPR019W	0	0	1	0	1	0	0	0	0	0	0	0	0	1	0	0	0	0	0	0	0	0	0	2	0	0	0	0	0	0	0	0	0	0	0	0	0	1	1	0	0	0	0	1	0	0	0	0	0
YPR037C	0	3	0	0	0	0	0	0	0	0	2	4	1	3	0	4	1	0	0	0	0	1	1	0	0	0	0	2	0	1	2	0	1	2	2	1	1	4	0	0	0	0	2	2	2	0	2	1	0
YPR056W	0	0	0	0	0	0	0	0	0	0	0	0	0	0	0	0	0	0	0	0	0	0	0	0	0	0	1	1	0	0	0	0	0	0	1	1	0	0	0	0	1	1	0	0	0	0	0	0	0
YPR127W	0	0	0	0	0	0	0	0	0	0	0	0	0	1	0	0	0	0	0	0	0	0	1	0	0	0	0	0	0	0	0	1	0	0	0	0	0	0	0	0	1	0	0	0	1	1	0	1	0
YJR150C	0	0	0	0	0	0	0	0	0	0	0	0	0	0	0	0	0	0	0	0	0	1	0	0	0	0	0	0	0	0	0	0	0	0	0	0	0	0	0	0	1	1	0	0	0	0	0	0	0
YAL031C	0	0	1	2	0	0	2	0	1	0	0	1	0	0	0	0	0	0	0	1	1	0	0	1	1	0	0	0	0	0	0	0	0	0	0	0	0	0	0	0	0	1	0	0	1	0	0	0	0
YAL013W	0	0	0	0	0	0	0	0	0	1	0	0	0	1	0	0	0	0	0	0	0	0	0	0	0	0	0	0	0	0	0	0	0	0	1	0	0	0	0	1	0	0	0	0	0	0	0	0	0
YAR028W	1	0	0	2	0	0	0	1	2	2	1	0	2	0	0	0	0	0	0	2	0	1	0	0	0	0	0	0	0	0	1	1	0	0	1	2	1	1	1	1	0	0	1	0	0	0	1	2	2
YBL033C	0	0	1	0	0	0	0	0	0	0	0	1	0	0	0	0	0	0	0	0	1	0	0	0	0	0	0	0	0	0	0	0	0	0	0	0	0	0	0	1	0	0	0	0	0	0	0	0	0
YBL002W	1	0	0	0	1	0	2	0	0	0	0	0	0	0	0	0	1	0	0	0	1	0	1	0	1	0	0	0	0	0	0	0	1	0	0	0	1	0	0	0	0	0	0	0	0	0	0	1	0
YBR035C	0	1	0	0	0	0	0	0	0	0	0	0	0	0	1	0	0	0	0	0	0	0	0	0	0	0	0	1	0	0	1	0	0	0	0	0	0	0	1	1	0	0	0	0	0	0	0	0	0
YBR120C	0	1	0	0	1	0	0	2	0	0	0	0	0	0	0	0	0	0	1	0	0	0	0	2	0	1	0	0	0	1	1	0	0	0	0	0	0	1	0	0	0	0	0	0	0	0	0	1	0
YBR195C	0	0	2	0	1	0	2	1	0	0	1	1	2	0	2	0	0	1	1	0	0	0	2	0	3	4	0	0	0	0	0	1	1	2	0	1	1	0	2	0	1	0	2	3	2	4	2	2	0
YBR214W	0	0	0	0	0	0	0	0	0	0	1	0	0	1	0	1	0	0	0	0	0	0	0	0	0	0	0	1	0	0	3	1	2	2	1	0	0	0	0	0	1	0	1	2	0	0	0	1	0
YCR031C	0	0	0	0	0	0	0	0	0	0	0	1	0	0	0	0	0	0	0	0	1	1	0	0	0	0	1	0	1	0	0	0	1	1	0	0	0	0	0	0	0	0	0	0	1	1	0	0	0
YDL188C	0	0	0	0	0	0	0	0	0	0	0	0	0	0	0	0	0	0	0	0	0	0	0	1	0	0	1	0	0	0	0	0	0	0	0	0	0	0	0	1	0	0	0	0	0	0	0	0	1
YDR126W	2	0	1	1	0	0	3	1	2	0	2	3	1	1	1	0	0	1	0	0	4	3	0	1	0	0	0	1	0	1	0	1	1	0	1	0	0	0	0	0	1	1	0	2	0	0	0	0	0
YDR141C	0	0	0	0	0	0	0	0	0	0	0	0	0	0	0	0	0	0	0	0	0	0	0	0	1	0	0	0	0	0	0	0	0	0	0	0	0	1	0	0	1	1	0	0	1	1	0	0	0
YDR235W	2	1	0	2	1	1	0	2	2	2	1	4	1	0	0	1	2	1	2	1	1	1	1	7	0	0	1	1	2	3	1	0	0	3	2	0	4	2	1	2	1	1	5	4	2	4	0	2	1
YDR268W	0	0	0	0	2	0	0	2	0	0	0	0	0	1	0	0	0	0	0	1	0	0	0	0	0	0	0	0	2	0	1	0	1	0	0	0	1	0	0	1	1	1	1	0	0	0	0	1	2
YDR454C	0	0	0	0	0	0	0	1	0	0	0	0	0	1	0	0	3	1	0	1	0	3	0	0	0	1	1	2	0	0	1	2	0	0	2	0	0	0	1	2	2	0	2	0	0	1	0	2	2
YEL039C	0	0	1	0	0	1	0	0	0	0	0	0	0	0	0	0	0	0	1	0	1	1	0	0	0	0	0	0	1	0	0	0	0	0	0	0	0	0	0	0	0	0	0	0	0	0	0	0	0
YER110C	0	0	0	0	0	0	0	0	0	0	0	0	0	0	0	0	1	0	0	0	0	0	0	0	0	0	0	0	0	0	0	0	0	0	0	0	0	0	0	0	0	0	0	0	0	0	0	0	0
YFL046W	0	1	0	1	0	0	0	0	0	0	1	0	0	0	1	0	0	1	0	0	0	1	2	0	1	3	0	1	0	0	1	1	1	0	1	1	3	0	1	8	4	6	2	2	1	3	4	2	0
YFL025C	0	0	0	0	0	0	1	0	0	0	0	0	0	0	0	0	0	0	0	0	0	0	0	0	0	1	0	2	0	0	0	0	0	0	1	0	0	2	0	0	1	0	0	0	0	0	1	0	2
YFL018C	0	1	0	1	0	0	0	0	0	1	1	0	0	0	0	0	0	0	0	0	0	0	0	0	0	0	2	0	1	0	0	0	0	0	0	0	0	0	0	0	0	0	0	0	0	0	0	0	0
YFR002W	0	0	0	0	0	0	0	0	0	1	0	0	0	0	0	0	0	0	0	0	0	0	1	0	0	0	0	0	0	0	0	0	0	0	0	0	0	0	1	1	0	0	0	0	1	0	2	0	0
YFR051C	1	0	0	1	0	0	0	0	0	0	0	1	0	0	0	0	1	0	0	0	0	0	0	0	0	0	0	0	0	0	0	0	0	0	0	0	0	0	0	0	0	0	0	1	0	0	1	0	0
YGL234W	0	0	0	0	0	0	0	0	0	0	0	0	0	0	0	0	1	0	0	0	0	0	0	0	0	0	0	0	0	0	0	0	0	0	0	0	0	0	0	0	0	0	0	0	0	0	0	0	0
YGL173C	0	0	0	0	0	0	0	0	0	1	0	0	0	0	0	1	0	0	0	0	0	0	1	0	0	0	0	1	0	0	0	1	0	0	0	0	1	0	0	1	0	1	3	0	1	1	3	1	2
YGL169W	0	0	0	0	0	0	1	0	0	0	0	0	0	0	0	0	0	1	0	0	1	0	0	0	0	0	0	0	0	0	0	1	0	0	0	1	0	0	0	0	0	1	0	1	0	1	1	3	0
YGL107C	0	0	0	0	0	0	0	0	0	1	0	1	0	0	0	0	0	0	0	0	0	1	1	0	0	0	1	0	0	0	1	0	0	0	0	0	1	0	0	1	0	0	0	0	1	0	2	0	1
YGL094C	0	0	1	0	0	0	0	0	0	0	0	1	0	0	0	0	0	0	0	0	1	0	0	0	0	1	0	0	0	0	0	0	0	0	0	0	1	0	1	0	0	0	1	1	1	0	1	0	0
YGL093W	0	0	0	0	0	0	0	0	0	0	0	0	0	0	0	0	0	0	1	0	0	0	0	0	0	1	0	0	0	0	0	0	0	0	0	0	0	0	0	0	0	0	0	0	0	0	0	0	0
YGL066W	0	0	0	0	0	0	0	0	1	0	0	0	0	1	0	0	0	2	1	0	0	0	0	1	1	0	0	0	0	0	1	0	0	0	2	0	0	0	0	1	0	2	0	0	1	0	0	0	0
YGR169C-A	0	0	0	0	0	0	0	0	0	0	0	0	0	0	0	0	0	0	0	0	0	0	0	0	0	0	0	0	0	1	0	0	0	0	0	0	1	1	0	1	0	0	0	0	0	0	1	0	1
YGR185C	0	0	0	0	0	0	0	0	0	0	0	0	0	0	0	0	0	0	0	0	0	0	0	0	0	0	0	0	0	0	0	0	0	0	0	0	0	0	0	0	1	1	0	0	0	0	0	0	0
YGR260W	1	0	0	0	0	0	0	0	0	0	0	0	0	1	0	1	0	0	0	0	2	0	0	0	0	0	1	2	1	0	1	0	2	0	0	1	0	0	0	0	0	1	0	0	0	0	0	0	0
YGR277C	0	0	0	0	0	0	0	0	0	0	0	0	0	1	0	0	0	0	0	0	0	0	0	0	0	0	0	0	0	0	0	0	0	0	0	0	0	0	1	1	0	0	0	1	0	0	0	0	0
YGR285C	0	0	0	0	0	0	0	0	0	0	0	0	0	0	0	0	0	0	0	0	0	0	0	0	0	0	0	0	1	0	0	0	0	0	1	0	0	1	0	1	0	0	0	0	0	0	0	0	0
YHL029C	0	0	0	0	0	0	0	0	0	1	0	0	1	1	0	0	0	0	0	0	0	0	0	0	0	0	0	0	0	0	0	0	0	0	0	0	0	0	0	0	0	0	0	0	0	0	0	0	1
YHR040W	0	0	0	0	0	0	0	0	0	0	0	0	1	2	0	0	0	0	1	0	0	0	0	0	0	0	0	0	0	0	0	0	0	0	0	0	0	0	0	0	0	0	0	0	0	0	0	1	1
YHR045W	1	0	0	0	1	0	1	3	0	0	0	0	0	1	0	0	1	0	0	0	0	0	1	1	0	0	0	1	0	0	0	0	0	1	0	0	0	0	1	1	0	0	0	0	0	0	0	1	2
YHR107C	0	0	1	0	0	0	1	0	0	0	0	0	2	0	1	0	0	3	0	0	0	0	1	0	0	0	1	0	0	0	0	0	0	0	0	0	0	0	0	0	0	0	1	0	0	0	0	1	1
YHR146W	0	1	0	0	0	0	0	0	1	0	0	0	0	0	0	0	0	0	0	0	0	1	0	0	1	0	0	0	0	0	0	0	0	0	0	0	0	0	0	1	0	3	1	1	0	0	0	0	1
YHR192W	0	0	0	0	0	0	0	0	0	0	1	1	0	1	0	0	0	0	0	0	0	2	0	0	0	1	0	0	0	0	1	0	0	0	0	0	0	1	0	0	0	1	1	1	0	0	2	0	1
YIL145C	2	0	1	0	0	1	0	0	0	0	0	0	0	1	0	0	0	0	0	0	0	0	0	0	0	0	0	2	0	0	0	0	0	1	1	0	0	0	0	0	0	0	2	0	0	0	0	1	0
YIL127C	0	0	0	0	0	0	0	0	0	0	0	0	0	0	0	0	0	0	0	0	0	0	2	0	0	0	0	0	0	0	0	0	0	0	0	0	0	0	0	0	0	1	0	0	0	1	0	0	0
YIL123W	1	0	0	0	0	1	0	0	0	0	0	0	0	0	0	0	0	0	0	0	0	0	0	0	0	0	1	0	0	1	0	0	0	0	0	0	0	0	0	0	0	0	0	0	0	0	0	3	0
YIL107C	0	0	0	0	0	0	0	0	0	1	0	0	0	0	0	0	0	0	0	0	0	0	0	1	0	0	0	0	0	0	0	0	0	0	0	0	0	0	0	0	0	1	0	0	0	0	1	0	1
YIL045W	0	1	0	1	0	0	0	0	0	0	0	0	0	0	0	0	0	2	0	0	0	0	0	0	0	0	0	0	0	0	0	0	0	0	0	0	0	0	1	0	1	1	0	1	2	4	2	0	1
YJL208C	0	0	1	0	0	0	0	0	0	0	0	1	0	0	0	0	0	2	0	1	0	0	0	2	0	0	0	1	0	1	0	1	0	0	0	0	1	1	0	2	0	0	0	0	0	0	0	1	1
YJL029C	0	0	0	0	0	0	0	1	0	0	0	0	0	0	0	0	0	0	0	0	0	0	0	1	0	0	0	0	0	0	0	0	0	0	0	1	3	0	0	0	1	0	0	0	0	0	0	1	0
YJL008C	2	0	0	0	0	0	0	0	0	0	0	0	0	0	0	0	0	0	0	0	0	0	0	1	0	0	0	0	0	0	0	1	0	0	0	1	0	0	2	0	0	0	1	0	0	0	0	0	0
YJR036C	0	1	0	0	0	0	0	0	1	0	0	0	0	1	0	1	0	0	0	0	0	0	0	0	1	0	0	0	1	0	0	0	0	0	0	0	0	0	0	0	0	0	0	0	0	0	0	0	0
YJR041C	0	0	1	0	0	1	0	0	0	0	0	0	0	0	0	0	0	1	0	0	0	1	0	0	0	0	0	0	0	1	2	0	0	0	0	2	0	1	0	0	0	0	0	0	1	0	0	0	1
YKL144C	0	0	0	0	0	0	0	0	0	0	0	0	1	0	0	0	0	1	0	0	1	0	0	0	0	0	1	0	0	0	0	0	0	1	0	0	2	0	0	0	0	1	0	1	0	0	1	0	0
YKL113C	0	0	0	0	0	0	0	0	0	0	0	0	0	0	0	0	1	0	0	0	0	0	2	1	0	0	0	0	0	0	0	0	2	1	0	0	0	0	0	0	0	0	0	0	0	0	2	0	0
YKL035W	0	0	0	0	0	0	0	0	0	0	0	0	0	0	0	0	0	0	0	0	1	0	0	0	0	0	0	0	0	0	0	1	0	0	0	0	0	0	0	1	1	2	0	0	1	0	1	0	0
YKL012W	0	1	0	0	0	0	1	0	0	1	0	0	0	0	0	0	0	0	0	0	0	0	1	0	0	0	0	1	0	0	1	1	1	1	0	1	0	1	0	0	0	2	1	1	1	1	3	0	2
YKL005C	0	0	0	0	0	0	0	0	0	0	0	0	0	0	0	0	0	0	0	0	0	0	0	0	1	0	0	0	0	0	0	0	0	0	0	0	1	1	0	0	0	0	1	0	0	0	0	0	0
YKR003W	0	0	0	1	0	0	0	0	0	0	1	0	1	0	0	0	0	1	0	0	0	0	1	0	0	1	0	0	1	0	0	2	1	0	0	2	0	0	0	0	1	2	0	0	0	2	0	0	0
YKR007W	0	0	0	0	0	0	0	0	0	0	0	0	0	0	1	0	0	1	0	0	0	1	0	0	1	1	0	0	0	0	0	0	0	1	0	0	0	0	0	1	0	0	1	0	0	0	0	0	0
YKR088C	0	0	0	0	0	0	1	0	1	0	0	0	0	0	0	0	0	0	0	0	0	0	0	0	0	0	0	0	0	0	1	0	0	0	0	1	0	0	0	0	1	1	1	0	1	2	2	0	2
YLL040C	0	0	0	0	0	0	0	0	0	0	0	0	0	0	0	1	0	0	0	0	0	1	0	0	0	1	0	0	0	0	0	1	0	0	0	0	0	0	0	0	0	0	0	0	0	0	0	0	1
YLL010C	0	0	0	0	0	0	0	0	0	0	0	0	0	0	0	0	0	0	0	0	0	0	0	0	0	0	0	0	0	0	0	0	0	0	0	0	0	0	0	0	0	0	0	0	0	1	0	0	0
YLR040C	0	0	1	0	1	1	1	0	0	0	1	0	2	1	0	1	1	2	2	0	0	1	2	0	1	0	0	2	2	2	0	0	2	2	1	0	0	1	2	0	1	0	1	0	0	1	0	1	2
YLR091W	0	0	1	0	0	0	0	2	0	0	0	1	1	0	0	0	0	1	4	3	2	0	0	1	3	3	5	0	0	6	3	3	3	0	0	1	0	1	1	4	7	1	3	3	4	0	1	4	2
YLR093C	2	0	0	0	0	0	0	1	0	0	0	0	0	0	0	0	0	0	0	0	0	0	0	1	0	0	1	0	0	0	1	0	0	0	0	0	0	0	0	0	1	0	0	0	0	0	1	0	1
YLR158C	0	1	0	0	0	3	1	0	0	1	1	0	1	0	0	1	2	0	0	0	0	2	1	0	0	0	0	1	2	0	1	1	1	0	2	2	1	0	2	0	0	1	0	0	3	4	2	0	2
YLR346C	0	0	0	2	0	2	0	0	0	1	1	0	0	0	0	0	1	0	1	0	0	0	1	0	0	1	0	0	0	0	0	0	0	0	0	0	0	0	0	0	0	1	0	0	0	0	0	0	1
YLR350W	0	2	0	0	1	0	3	4	1	2	0	1	0	2	1	0	2	1	0	0	0	0	0	1	0	0	0	0	0	1	1	0	0	0	0	1	0	0	0	2	0	0	0	1	0	2	1	2	0
YLR407W	0	0	0	0	0	0	0	0	0	0	0	0	0	0	0	0	0	2	0	0	1	1	0	0	0	0	2	0	0	1	0	0	0	0	1	0	0	0	2	1	0	1	0	1	0	0	0	0	0
YML086C	0	1	0	0	0	0	0	0	0	0	0	0	2	0	1	1	0	1	2	0	1	1	0	1	0	0	0	0	0	0	1	0	0	0	0	2	0	0	1	2	1	1	0	0	1	2	4	2	1
YML071C	0	0	2	0	1	0	0	0	0	0	0	1	0	2	2	1	2	0	2	1	0	0	0	2	0	3	0	0	0	1	1	1	0	0	0	1	1	1	1	1	1	2	3	4	2	0	0	2	2
YMR099C	0	0	0	0	0	0	0	0	0	0	0	0	1	0	0	0	1	1	0	0	1	0	0	1	1	0	0	1	0	0	0	1	0	0	0	1	0	1	2	0	2	1	0	0	0	0	1	0	0
YMR202W	1	0	1	0	0	0	0	0	0	0	0	0	1	1	0	0	0	0	0	0	0	0	0	0	0	1	0	0	0	0	0	0	0	0	0	0	11	0	1	1	1	0	1	1	0	2	1	0	0
YMR215W	0	0	0	0	0	0	0	0	0	0	0	0	0	0	0	0	0	0	0	0	0	0	0	0	0	0	0	0	0	0	0	0	0	0	0	0	0	0	0	0	0	1	0	0	1	0	0	0	0
YMR224C	0	0	1	0	0	0	1	0	0	0	0	1	0	1	0	0	0	0	0	0	1	0	1	0	1	0	0	1	0	0	1	0	0	0	1	0	1	4	1	0	2	1	0	0	1	5	0	0	1
YMR231W	0	0	0	0	0	0	0	0	0	0	0	0	0	0	0	0	0	0	0	0	0	0	0	0	0	0	0	0	0	0	0	0	0	0	0	0	0	0	0	0	0	0	0	0	0	0	0	0	0
YMR247C	0	0	0	0	0	0	0	0	0	0	0	0	0	0	0	0	0	0	0	0	0	0	0	0	1	0	0	0	0	0	0	0	1	2	0	0	0	0	0	0	1	0	0	1	0	0	1	0	0
[truncated: 2,642 more rows]
[truncated: 152 more columns]

## Sheet: T2
GENE NAME	-100	-99	-98	-97	-96	-95	-94	-93	-92	-91	-90	-89	-88	-87	-86	-85	-84	-83	-82	-81	-80	-79	-78	-77	-76	-75	-74	-73	-72	-71	-70	-69	-68	-67	-66	-65	-64	-63	-62	-61	-60	-59	-58	-57	-56	-55	-54	-53	-52
YAL068C	1	0	0	2	2	1	1	1	1	1	0	1	0	0	3	0	1	0	0	1	0	1	0	2	0	1	1	1	0	0	0	0	0	1	0	0	0	0	1	1	0	0	0	0	1	0	0	0	2
YAL067C	2	2	3	1	0	2	2	1	0	1	0	0	0	0	4	3	2	2	1	1	1	2	1	0	1	2	0	4	2	9	2	3	4	9	7	1	1	8	7	9	3	4	4	3	2	3	2	4	3
YAL061W	1	4	2	5	0	1	6	0	0	0	1	0	0	1	2	2	3	1	1	0	1	1	0	0	0	0	0	0	2	1	0	0	0	0	0	0	1	0	1	0	0	0	0	0	1	2	0	1	0
YAL060W	0	1	0	0	1	0	1	1	1	3	0	1	1	2	0	1	0	3	3	1	3	1	0	2	1	2	1	1	2	2	2	4	0	0	2	2	2	2	0	1	5	3	1	1	0	0	1	1	1
YAL051W	0	0	0	0	0	0	0	0	0	0	0	0	0	0	0	0	0	0	0	0	1	0	0	0	0	0	0	0	0	0	0	0	0	0	0	0	0	1	1	0	0	0	1	0	0	0	0	0	0
YAL037W	1	2	2	0	1	1	1	1	0	3	0	0	1	2	0	0	3	0	1	0	0	1	1	1	0	1	1	1	0	1	0	2	0	0	0	1	0	2	1	2	2	0	0	2	4	4	0	0	1
YAL036C	0	0	0	0	0	0	0	0	0	0	0	0	0	0	0	0	0	0	0	0	0	0	0	0	0	0	0	0	0	0	0	0	1	0	1	0	0	2	0	0	0	0	0	1	0	0	0	0	0
YAL030W	0	0	0	0	0	0	1	0	0	0	0	0	0	0	0	1	1	0	0	0	0	0	0	0	0	2	0	0	0	0	0	0	0	0	0	0	0	0	0	0	0	0	0	0	0	0	0	0	0
YAL021C	0	0	0	0	0	0	0	0	0	1	0	0	0	0	0	0	0	0	0	0	0	0	0	0	0	0	1	0	0	0	0	0	0	0	1	0	1	1	0	0	1	1	0	0	0	1	0	0	0
YAL018C	0	0	0	0	0	0	0	0	1	0	0	0	0	0	0	0	0	0	0	0	0	0	0	0	0	0	0	0	0	0	0	0	0	1	1	0	0	0	0	0	0	0	1	0	0	0	0	0	0
YAL017W	0	0	0	0	0	0	0	0	0	0	0	0	0	0	0	0	0	0	0	0	0	0	0	0	0	0	1	0	0	0	0	0	0	0	1	0	0	0	0	0	0	1	0	0	0	0	0	0	0
YAL016W	0	1	0	0	1	0	0	0	0	0	0	0	0	1	1	0	0	0	1	1	0	0	0	0	0	0	0	0	0	0	0	0	0	0	0	0	0	0	0	0	1	0	0	1	0	0	1	1	2
YAL012W	0	2	0	0	0	0	1	0	0	0	0	0	0	0	0	0	0	0	0	0	0	0	0	0	0	0	0	0	0	0	0	0	0	0	0	0	1	0	0	2	0	0	0	0	0	0	1	0	0
YAL005C	1	0	0	0	0	0	0	0	0	0	0	0	0	1	0	0	0	0	0	1	0	0	1	1	0	2	0	0	0	3	1	1	3	13	3	1	2	2	2	0	2	1	1	1	2	2	4	3	2
YAL001C	0	0	0	0	0	0	1	0	0	0	1	1	0	0	0	0	0	0	0	0	0	0	0	1	1	0	0	1	0	2	0	0	0	1	0	3	0	1	0	1	0	1	0	1	1	3	1	1	1
YAR003W	0	0	0	0	0	0	0	0	0	0	0	0	1	0	0	0	0	0	0	0	1	0	0	0	0	0	0	1	0	0	0	0	0	0	0	0	1	0	0	0	0	1	0	0	0	1	0	0	2
YAR015W	0	0	0	0	0	0	0	0	0	0	0	0	0	0	0	0	0	0	0	0	0	0	0	0	1	0	0	0	0	0	0	1	0	0	0	1	0	0	0	0	0	0	2	0	0	0	0	0	0
YAR068W	1	0	0	2	3	0	1	2	1	1	1	0	0	1	0	0	0	0	1	0	0	1	0	0	1	2	1	0	0	1	0	0	1	1	0	1	2	0	1	0	0	2	1	0	1	0	1	0	0
YBL111C	12	4	5	2	10	14	13	5	3	0	11	16	8	6	1	5	5	6	5	4	4	5	3	8	7	5	5	6	7	4	3	4	3	1	1	2	2	2	0	2	1	0	0	0	4	2	1	2	0
YBL100W-C	0	1	1	0	0	0	0	2	3	0	1	1	2	0	2	1	2	0	1	0	1	3	6	3	2	3	1	1	0	6	2	3	8	1	1	7	6	0	5	2	0	5	2	1	6	16	7	8	0
YBL099W	0	0	1	0	0	0	0	1	0	0	0	2	0	0	0	0	0	0	0	0	0	0	0	0	0	1	0	2	0	0	0	0	0	0	0	1	2	0	1	1	2	0	0	0	0	0	0	0	0
YBL092W	0	1	0	0	1	0	0	0	0	0	2	0	0	0	0	0	0	0	0	0	0	0	0	0	1	0	0	1	0	1	0	0	1	3	0	0	1	1	1	1	4	0	0	0	1	0	0	0	0
YBL090W	0	0	0	0	0	0	0	0	0	0	0	0	0	0	0	1	0	1	0	0	0	1	0	0	0	0	1	0	0	2	0	0	0	0	0	0	0	1	1	0	0	3	0	0	0	0	0	0	0
YBL086C	0	0	0	0	0	0	0	0	0	6	0	1	0	0	0	1	0	0	0	0	1	0	0	0	0	1	0	0	0	1	0	0	0	0	0	0	0	0	0	0	0	0	0	0	0	0	0	0	0
YBL085W	0	0	0	0	0	0	0	1	0	1	1	0	0	0	0	0	0	0	0	0	1	0	0	0	0	0	0	0	0	0	0	0	0	0	0	0	0	0	0	0	0	0	0	0	0	0	0	0	0
YBL079W	0	0	0	0	0	0	0	0	0	0	0	0	0	0	0	1	1	1	0	0	0	0	0	0	0	0	0	0	0	0	0	0	0	0	0	0	0	0	1	0	1	0	1	0	2	1	0	0	0
YBL076C	0	0	0	0	0	0	0	0	0	0	0	0	0	0	0	0	0	0	0	0	1	0	0	0	0	0	0	0	0	0	0	0	0	0	0	0	0	0	0	0	0	0	0	0	0	0	0	0	1
YBL068W	0	0	0	0	0	1	0	1	1	0	0	1	1	0	1	1	0	0	0	0	0	0	0	1	0	0	0	0	0	0	1	0	0	0	0	0	1	0	0	0	0	0	0	1	0	1	1	1	0
YBL067C	0	0	0	0	0	0	0	0	0	0	0	0	0	0	0	0	0	0	0	0	0	0	0	0	2	0	0	0	1	0	1	1	0	0	0	0	0	3	2	0	1	1	0	1	0	0	0	1	0
YBL056W	1	0	0	0	0	0	0	2	0	0	0	0	1	1	1	1	1	0	0	0	1	0	0	0	1	0	0	0	0	0	0	0	1	0	0	0	0	0	0	0	0	0	0	0	0	0	1	0	0
YBL054W	0	0	0	0	0	0	1	0	0	0	1	0	0	0	2	0	0	0	1	1	1	0	0	0	0	0	1	0	0	0	0	0	0	0	0	0	0	0	0	0	0	0	0	1	0	0	0	0	0
YBL051C	0	1	0	0	0	0	0	0	0	0	0	0	0	0	0	0	0	0	0	1	0	0	0	0	0	0	1	0	0	0	0	0	0	0	0	0	0	0	0	0	0	0	0	0	0	0	0	0	0
YBL043W	0	0	1	0	0	0	0	1	0	0	0	0	0	1	0	0	0	0	0	0	0	0	0	0	1	0	0	0	0	1	0	0	0	0	0	1	0	0	0	0	0	1	2	1	0	1	1	2	1
YBL044W	0	0	1	0	0	0	0	1	0	0	0	0	0	1	0	0	0	0	0	0	0	0	0	0	1	0	0	0	0	1	0	0	0	0	0	1	0	0	0	0	0	1	2	1	0	1	1	2	1
YBL042C	0	1	0	1	0	0	0	0	0	0	0	0	1	0	0	0	0	0	0	0	0	0	1	0	0	3	0	1	0	0	0	1	2	1	2	2	0	0	1	1	0	0	0	1	0	3	0	1	1
YBL041W	0	0	0	0	0	0	0	0	0	0	0	0	0	1	0	0	0	0	0	0	1	0	0	0	0	0	0	0	0	0	0	0	0	0	0	0	0	1	0	0	0	0	0	0	1	1	0	0	0
YBL039C	0	0	0	0	0	0	0	0	0	0	0	0	0	0	0	0	0	0	0	0	0	0	0	0	0	0	0	1	0	0	1	0	0	0	0	0	0	0	0	0	0	0	0	0	0	1	0	0	0
YBL032W	0	0	0	0	0	0	0	0	1	0	0	0	0	0	0	0	0	0	0	0	0	0	0	0	0	0	0	0	1	0	0	0	0	0	0	1	0	0	0	1	0	0	0	0	1	0	0	0	0
YBL031W	0	0	0	1	0	0	0	0	0	0	0	0	0	0	0	0	0	0	1	0	1	0	0	0	0	1	0	0	0	0	0	0	0	0	0	1	0	0	0	0	0	0	0	0	0	1	1	0	0
YBL029C-A	0	0	0	0	0	0	0	0	0	0	0	0	0	0	0	0	0	0	0	0	0	0	0	0	0	0	0	0	0	0	0	0	0	0	0	0	0	0	0	0	0	0	0	0	0	0	1	1	1
YBL028C	0	0	0	0	0	0	0	0	0	0	0	0	0	0	0	0	0	0	0	1	0	0	0	0	0	0	0	0	0	1	0	1	1	0	0	0	0	0	1	0	0	0	0	1	0	0	0	0	0
YBL023C	0	0	0	1	0	0	0	0	0	0	0	1	0	0	0	0	0	0	1	1	0	0	0	2	0	0	1	0	2	1	0	0	0	0	0	0	2	1	2	1	2	2	2	2	7	2	3	2	3
YBL019W	0	2	0	0	2	1	2	3	0	0	0	0	0	1	0	0	1	0	0	1	1	0	3	0	0	1	1	5	0	0	0	1	0	0	0	1	1	1	3	3	0	0	1	0	0	0	0	1	0
YBL018C	0	0	0	0	0	0	0	0	0	0	0	0	0	0	0	0	0	0	0	0	0	0	0	0	0	0	1	1	0	0	0	1	0	0	0	0	0	0	1	0	1	0	0	0	2	0	0	1	0
YBL013W	0	0	0	0	0	0	0	0	0	0	0	0	0	0	0	0	0	0	0	0	0	0	0	0	0	0	0	1	2	0	1	0	0	0	0	0	0	0	0	0	0	0	0	0	0	0	0	0	1
YBL006C	0	0	0	0	0	0	0	0	1	0	0	0	0	0	0	0	0	0	0	0	0	0	0	0	0	1	1	0	1	0	0	0	0	0	1	0	0	0	0	0	0	0	1	0	0	0	0	0	1
YBL004W	0	0	0	0	0	0	0	0	0	0	0	1	0	0	0	0	0	0	0	0	0	0	0	1	0	0	0	0	0	0	0	0	0	0	0	0	0	0	0	0	0	0	0	0	0	0	0	0	2
YBR001C	0	0	0	0	0	0	0	0	0	0	0	1	0	1	0	0	0	1	0	0	0	0	0	0	1	0	0	0	1	0	0	0	0	0	0	0	0	0	0	0	0	0	1	0	1	0	1	0	0
YBR003W	0	0	1	0	0	0	0	0	4	0	0	0	0	0	0	0	0	0	0	0	0	1	0	0	0	1	0	0	0	0	0	0	0	0	0	0	0	0	0	0	0	0	0	0	0	0	0	0	0
YBR004C	0	1	0	0	0	1	0	0	0	0	0	0	0	0	1	0	0	1	0	0	0	0	0	0	0	0	0	0	0	0	0	0	0	0	0	0	0	2	0	0	0	0	0	0	0	1	0	1	1
YBR005W	0	0	0	0	0	0	0	0	0	0	0	0	0	0	0	1	0	3	0	0	0	0	0	0	0	1	0	0	0	1	0	1	0	0	0	1	0	0	0	0	0	1	1	0	0	1	0	0	0
YBR006W	0	0	0	0	0	0	0	0	0	0	1	1	2	0	1	0	0	0	0	0	0	0	0	1	0	0	0	0	0	0	1	1	0	1	0	0	0	0	1	0	0	0	0	1	0	1	0	0	0
YBR007C	6	7	3	5	4	10	7	8	9	5	4	10	0	2	2	6	3	3	0	2	1	7	7	7	3	9	3	2	4	3	0	1	3	3	2	4	0	0	3	2	2	1	2	0	1	1	1	3	2
YBR011C	0	0	0	0	1	0	0	0	0	0	0	0	0	0	0	0	1	0	2	0	0	0	0	0	0	0	1	0	0	0	0	0	0	0	0	0	2	0	0	0	0	2	0	1	0	0	1	2	0
YBR020W	0	1	0	0	0	0	0	0	0	0	0	1	0	0	0	1	0	0	0	0	0	0	0	1	0	0	0	1	1	0	0	0	0	0	0	0	1	0	0	0	1	1	1	0	2	0	1	0	1
YBR023C	0	0	0	0	0	0	0	0	0	0	0	0	0	1	0	0	0	0	0	0	0	0	1	0	0	0	0	0	0	0	0	0	0	0	0	1	0	0	0	0	0	1	0	0	0	0	0	0	0
YBR034C	0	0	0	1	0	0	1	0	0	0	0	0	0	0	1	0	0	0	0	0	0	1	0	0	0	0	0	1	0	0	0	0	0	0	0	0	0	0	0	0	0	0	0	0	0	0	2	0	1
YBR037C	0	0	0	0	0	0	1	0	0	0	1	0	0	0	0	0	0	0	0	0	0	0	1	0	0	0	0	0	0	0	1	0	0	1	1	0	2	1	2	1	1	0	4	0	0	3	1	0	3
YBR043C	0	0	0	1	0	0	0	0	1	0	0	1	0	0	0	0	0	0	0	0	0	0	2	0	0	0	0	0	0	0	0	0	0	1	0	0	1	0	0	0	0	0	0	0	0	0	0	0	0
YBR045C	0	0	0	0	0	0	0	0	0	0	0	0	0	0	0	0	0	0	2	0	0	0	0	1	0	1	1	1	1	0	0	0	0	0	2	0	0	2	0	1	0	0	0	3	5	0	1	0	0
YBR046C	0	1	1	0	0	0	0	0	1	0	0	1	0	1	1	1	0	0	0	0	0	0	0	0	1	0	1	0	0	1	0	0	0	0	0	0	0	0	0	0	0	0	0	0	0	0	1	0	0
YBR080C	0	1	0	0	0	0	1	0	0	0	0	0	0	0	0	0	0	2	0	0	0	1	0	0	0	0	0	0	2	0	0	0	0	1	0	0	0	0	0	0	0	1	0	2	0	0	0	0	0
YBR086C	0	1	0	0	0	0	0	0	0	0	0	0	0	0	0	0	0	0	0	0	0	0	0	0	0	0	0	0	0	0	0	0	2	0	0	0	0	0	0	0	0	0	0	0	0	0	0	0	0
YBR089C-A	7	3	1	1	8	4	2	2	1	2	0	3	1	2	3	1	0	1	3	0	2	0	0	2	2	1	4	2	0	0	1	2	0	1	0	1	0	1	0	1	1	2	2	2	2	1	1	0	1
YBR097W	0	0	0	1	1	0	0	0	1	0	0	0	2	0	0	0	1	0	0	0	0	1	0	0	0	0	0	2	0	1	1	0	0	0	0	1	0	1	1	0	0	0	1	0	0	1	3	0	0
YBR109C	0	0	0	0	0	0	0	0	0	0	0	0	0	1	0	0	0	0	0	0	0	0	0	0	1	1	0	1	0	0	0	0	0	0	0	0	0	0	0	0	0	0	0	0	0	2	0	0	0
YBR122C	0	0	0	0	0	0	0	0	0	0	0	0	0	0	0	0	0	0	0	1	2	0	0	1	0	0	0	0	0	0	0	0	0	0	1	0	1	0	0	1	1	0	0	0	0	0	0	0	0
YBR129C	0	0	0	0	0	0	1	0	0	1	0	0	0	1	0	0	0	0	0	0	0	1	0	0	0	0	0	1	0	0	0	0	0	0	0	0	0	0	0	0	0	0	0	0	0	0	0	0	0
YBR130C	0	0	0	0	0	0	1	0	1	0	0	2	0	0	0	1	0	0	0	0	0	0	0	0	0	0	0	0	0	0	0	0	0	1	0	0	1	0	0	0	0	0	1	0	0	0	0	0	0
YBR136W	1	0	0	0	0	0	0	0	0	0	0	0	0	0	0	0	0	0	0	0	0	0	0	0	0	0	0	0	0	0	0	0	0	0	0	0	0	1	0	0	0	0	1	0	0	0	0	3	1
YBR140C	0	3	0	0	0	0	0	0	0	0	0	1	0	0	0	0	0	0	0	2	0	0	0	0	0	0	0	0	0	0	0	0	0	0	0	0	0	0	0	0	0	0	0	1	0	0	0	0	0
YBR143C	0	0	0	0	0	0	0	0	0	0	0	0	0	0	2	0	0	0	0	0	1	0	0	0	2	0	0	0	0	0	0	0	0	0	0	0	0	0	0	0	0	0	0	0	0	0	1	0	0
YBR146W	0	1	0	0	0	0	1	0	0	0	0	0	0	0	0	0	0	0	0	0	0	0	0	0	0	0	0	0	0	0	0	0	0	0	0	0	0	0	0	0	0	0	0	0	2	1	2	0	0
YBR152W	0	0	1	0	0	0	0	0	0	0	0	0	1	0	0	0	0	0	0	2	0	0	0	0	0	1	1	0	1	1	1	0	0	0	2	0	0	0	0	0	0	1	0	1	0	0	0	1	0
YBR173C	0	0	0	0	0	0	0	1	0	1	0	0	0	0	1	0	2	0	0	0	0	0	0	1	0	0	1	0	2	0	0	0	2	0	1	0	0	1	0	1	0	0	0	0	0	0	0	0	0
YBR196C-B	0	1	0	0	1	0	0	3	2	2	3	1	1	1	2	0	0	0	3	1	0	1	1	0	3	2	3	5	8	8	6	1	11	16	6	2	1	4	3	8	1	4	3	3	2	4	8	5	4
YBR197C	0	0	0	0	0	0	0	0	1	0	0	0	0	0	0	0	0	0	0	0	0	0	0	0	0	0	1	1	3	0	1	0	0	0	0	0	0	0	0	1	0	0	1	0	0	1	0	0	0
YBR203W	0	0	0	0	0	0	0	0	0	0	0	0	0	0	0	0	0	0	0	0	0	0	0	0	0	0	0	0	0	0	0	0	0	0	0	0	0	0	0	0	0	0	0	0	0	0	0	0	0
YBR204C	0	0	0	0	0	0	0	0	0	1	0	0	0	1	1	0	0	0	0	0	0	2	0	0	1	0	0	0	0	0	0	0	0	0	0	0	0	0	0	0	0	0	0	0	0	0	0	0	0
YBR208C	0	0	3	0	1	2	3	1	2	5	3	2	0	0	2	3	1	3	0	0	1	1	2	1	1	0	0	2	0	0	2	0	0	0	0	0	1	0	2	2	1	0	1	0	0	0	0	0	2
YBR211C	0	0	0	0	0	0	0	0	0	0	0	0	0	0	0	0	0	0	0	0	0	0	0	0	0	0	0	0	0	0	0	0	0	0	0	0	0	0	1	2	0	0	0	1	0	0	0	0	0
YBR212W	1	0	0	0	1	0	0	0	0	0	0	0	0	0	0	0	1	1	0	2	0	0	0	0	0	0	0	0	0	0	0	0	0	0	1	0	1	0	0	0	0	0	0	1	0	0	1	0	1
YBR215W	0	0	0	0	0	0	0	0	0	0	0	0	0	0	0	0	0	0	0	0	0	0	0	0	0	0	0	0	0	0	0	0	0	0	0	0	0	0	0	0	0	0	0	0	0	0	0	0	0
YBR219C	0	0	0	0	1	1	0	1	0	2	2	1	2	2	0	1	0	1	1	1	4	2	3	1	1	1	4	0	0	3	0	1	0	3	1	3	3	1	1	0	1	1	3	3	1	2	1	1	4
YBR237W	0	0	0	0	0	0	0	0	0	0	0	0	0	0	0	0	0	0	0	0	0	0	0	0	0	0	0	0	0	0	0	0	0	0	0	0	0	0	0	1	0	0	0	0	0	0	0	0	0
YBR238C	1	0	0	0	1	0	0	1	0	1	2	1	1	0	0	1	0	1	6	3	0	0	0	1	1	0	2	2	1	2	0	1	1	3	1	2	1	1	3	2	0	2	0	2	3	6	0	0	6
YBR240C	0	0	0	0	0	1	1	0	0	1	0	0	0	0	0	2	0	0	0	1	0	0	0	0	0	0	0	0	0	0	0	0	0	0	0	0	0	0	0	0	0	0	0	0	0	0	0	1	0
YBR245C	0	0	0	0	0	1	0	1	0	0	0	0	0	0	0	0	0	0	0	0	0	0	0	0	0	0	1	0	0	0	0	0	0	0	0	0	0	0	0	0	0	3	0	1	0	1	0	1	0
YBR257W	0	0	0	0	0	0	0	1	0	0	0	0	0	0	0	0	0	0	0	0	0	0	0	0	0	1	0	0	0	0	0	0	0	0	0	0	0	0	1	0	0	0	0	0	1	0	0	0	0
YBR262C	0	0	0	0	0	0	0	0	0	0	0	0	0	0	0	0	0	0	0	1	0	0	0	0	0	0	0	0	0	0	0	0	0	0	0	0	0	0	0	0	0	0	0	0	0	0	0	0	0
YBR263W	0	0	0	0	0	0	0	0	0	0	0	0	0	0	0	0	1	1	0	0	0	0	0	0	0	0	0	0	0	0	1	0	0	0	1	0	1	0	0	0	1	0	0	0	0	0	0	0	0
YBR268W	0	0	0	0	0	0	0	0	0	0	0	0	2	0	0	0	0	0	1	0	0	0	0	1	2	0	0	0	1	0	0	0	0	1	0	0	0	0	1	0	0	0	0	0	0	0	0	0	0
YBR274W	0	0	0	0	0	0	0	0	0	0	0	0	0	0	0	0	2	0	0	0	0	0	0	0	0	0	0	1	1	0	0	0	0	0	0	0	0	0	0	0	0	2	0	0	0	0	0	0	0
YBR280C	1	0	0	0	1	0	0	1	0	0	1	0	1	0	0	1	0	0	0	0	0	0	1	0	0	0	0	0	1	1	0	0	0	1	0	1	1	0	1	0	1	0	0	0	1	3	2	4	3
YBR282W	0	0	0	0	0	0	0	0	0	0	0	0	0	0	0	0	0	0	0	0	0	0	0	0	0	0	0	0	0	0	0	0	0	0	0	0	0	0	0	0	0	0	0	0	0	0	0	0	0
YBR283C	1	0	0	0	0	0	0	1	0	0	0	0	0	0	0	0	0	0	0	0	1	0	0	0	0	1	1	0	0	0	0	1	1	0	1	0	0	0	0	0	0	2	1	1	0	0	0	0	0
YBR288C	0	0	0	0	0	0	0	0	0	0	0	0	0	0	0	0	0	0	0	2	0	0	0	0	0	0	0	0	0	0	2	0	0	0	0	0	0	0	0	1	0	0	1	1	1	1	0	0	0
YBR297W	0	0	0	0	0	0	0	0	0	0	0	0	0	0	0	0	0	0	0	0	0	0	0	0	0	0	0	0	0	0	0	0	0	0	0	0	0	0	0	0	1	1	1	0	0	0	0	0	0
YCL073C	1	0	0	1	0	0	1	1	1	1	0	3	0	0	0	1	0	0	2	0	0	1	1	1	0	0	0	0	0	0	1	0	0	0	0	0	0	1	1	1	0	0	0	0	1	1	0	0	0
YCL064C	0	0	0	0	0	0	0	0	0	0	0	0	1	0	0	0	0	0	0	0	0	0	0	0	0	0	0	0	0	0	0	2	1	0	0	0	0	2	3	0	0	5	2	0	1	1	2	1	4
YCL054W	0	0	0	0	0	0	0	0	0	0	0	0	2	0	0	0	0	0	0	0	0	0	0	0	0	0	0	0	0	0	0	0	0	0	0	0	0	1	0	0	0	0	0	0	0	2	0	1	0
YCL051W	0	0	0	0	0	0	0	0	0	1	0	0	1	0	0	0	0	0	0	0	1	0	0	1	2	0	1	0	0	0	1	0	0	1	0	1	0	1	0	0	1	0	1	1	0	0	1	0	0
YCL050C	0	0	0	0	0	0	0	0	0	0	0	0	0	0	0	0	0	0	0	0	0	1	0	0	0	0	0	0	1	0	0	0	0	0	0	0	1	0	1	0	1	0	1	2	0	0	0	0	1
YCL040W	0	0	0	0	0	0	0	0	0	0	0	0	0	0	0	1	0	0	0	0	0	0	0	0	0	0	0	0	0	0	0	0	0	1	0	0	0	0	0	0	0	0	0	0	0	0	0	0	0
YCL027W	0	0	1	0	0	0	0	0	0	1	0	1	0	0	0	0	0	1	2	0	0	1	0	0	0	0	0	0	0	0	1	0	0	1	0	0	2	0	0	1	3	1	1	1	0	1	3	4	3
YCL018W	0	0	0	0	0	0	0	0	0	0	0	0	0	0	0	0	0	0	0	0	1	0	1	0	0	1	0	0	0	0	0	0	0	0	0	0	0	0	0	0	0	0	0	0	0	2	0	0	0
YCL009C	0	0	0	1	0	1	1	1	0	0	0	0	0	1	0	0	0	1	1	0	1	0	0	0	0	2	2	2	0	0	0	1	0	0	1	0	1	0	0	1	0	0	2	0	0	2	1	2	3
YCL001W-B	1	0	2	1	1	0	0	0	0	0	1	0	2	1	0	2	0	1	1	1	2	1	2	3	1	0	1	3	0	0	4	2	0	1	0	1	0	0	3	1	3	0	1	0	3	3	0	4	0
YCR002C	0	0	0	1	0	0	1	0	0	1	1	1	0	0	0	0	0	0	1	0	0	0	0	0	0	0	1	1	0	0	0	0	0	1	1	0	0	0	2	0	0	0	0	0	0	0	0	0	0
YCR010C	1	2	0	0	1	2	3	1	2	2	1	1	2	2	2	0	2	2	4	2	4	2	3	0	1	1	0	5	1	3	5	3	2	2	2	0	1	4	2	7	2	1	3	4	6	2	3	10	6
YCR021C	0	0	2	3	0	0	1	0	0	4	2	0	3	4	4	0	2	2	0	1	4	3	0	0	1	2	2	3	2	1	0	3	1	4	3	9	0	0	1	4	2	4	5	6	7	5	1	3	2
YCR023C	0	3	0	0	0	0	2	1	1	0	0	0	0	1	0	1	0	1	2	1	3	0	1	4	1	2	1	2	0	2	1	1	3	0	1	0	1	1	1	1	1	2	2	2	1	2	3	4	3
YCR028C	2	0	0	0	1	1	0	0	0	1	1	0	0	0	0	0	0	0	0	0	0	0	0	0	0	0	0	0	0	0	0	1	0	0	1	0	0	0	0	0	0	1	0	0	0	1	0	0	0
YCR032W	0	0	0	0	0	0	0	0	0	0	0	0	0	0	0	0	0	0	0	0	0	0	0	0	0	0	0	0	0	0	0	0	0	0	0	0	0	0	0	0	0	0	0	0	1	0	0	0	0
YCR033W	0	0	0	0	0	0	0	0	0	0	0	0	0	0	0	0	0	0	0	0	0	0	0	0	0	0	0	0	0	0	0	0	0	0	0	0	0	0	1	0	0	0	0	0	1	0	0	0	0
YCR034W	0	0	0	0	0	0	0	0	0	0	0	0	0	0	0	0	0	0	0	0	0	0	0	0	0	0	0	0	1	0	0	0	0	0	0	0	0	0	0	0	0	0	1	0	0	0	0	0	0
YCR038C	0	2	2	2	3	1	4	2	4	1	2	0	2	1	0	1	2	1	1	1	1	7	0	2	1	0	1	0	0	0	1	1	1	1	1	0	0	0	0	0	1	0	0	1	0	0	0	0	0
YCR043C	0	0	0	0	0	0	0	0	0	0	0	0	0	0	0	0	0	0	0	0	0	0	0	0	0	0	0	0	0	0	0	0	0	0	0	0	0	0	0	0	0	0	0	0	0	0	0	0	0
YCR047C	0	1	0	0	0	0	0	0	0	0	0	0	0	1	0	0	0	0	0	0	0	0	0	0	0	0	0	0	0	0	0	0	0	0	0	0	0	0	0	0	0	0	0	0	0	0	0	0	0
YCR065W	0	0	0	0	0	0	0	0	0	0	0	0	0	0	0	0	0	0	0	0	0	0	0	0	0	0	0	0	0	1	0	0	0	1	0	1	0	0	0	0	0	2	2	1	0	0	1	0	0
YCR095W-A	0	0	0	0	0	0	0	0	0	0	0	0	1	0	0	0	0	0	0	0	0	0	0	0	0	0	0	0	0	0	0	0	0	0	0	0	0	0	0	1	0	1	0	0	0	0	0	0	1
YCR096C	0	1	0	0	0	0	1	1	0	0	0	1	0	0	1	5	0	1	0	0	0	0	1	0	1	0	1	0	0	0	0	0	0	0	0	0	0	0	0	0	1	0	2	1	0	0	1	0	0
YCR097W	2	0	1	1	3	0	0	0	2	3	2	1	1	4	0	2	1	0	1	1	0	6	3	1	3	2	4	6	2	4	0	1	8	7	4	6	8	9	15	1	12	21	11	8	2	4	11	6	4
YCR100C	4	4	2	1	1	3	1	0	0	3	2	2	2	3	2	0	3	2	1	0	2	3	1	1	0	1	2	0	2	0	2	0	1	1	1	1	3	1	2	0	0	3	1	2	2	5	0	2	3
YCR104W	0	0	0	0	0	0	0	0	0	0	0	0	0	0	0	0	0	0	0	0	0	0	0	0	0	0	0	0	0	0	0	0	1	0	0	0	0	0	0	0	0	0	0	0	0	0	0	1	0
YDL246C	0	0	0	0	0	0	0	0	1	0	1	0	1	0	0	0	1	0	0	0	0	0	0	0	0	1	0	0	0	0	0	0	0	0	2	2	0	0	0	0	0	0	0	0	1	0	0	0	0
YDL245C	0	1	0	1	1	0	1	2	0	0	0	0	0	1	0	0	0	0	0	0	0	0	0	0	0	0	0	2	0	0	0	0	0	0	0	0	0	1	2	1	0	0	0	1	0	0	0	0	0
YDL241W	0	1	0	0	0	0	0	0	0	0	2	1	1	1	1	1	0	0	1	2	0	0	0	0	1	0	0	1	0	1	0	1	0	1	4	1	0	1	2	2	0	3	1	4	1	1	0	4	4
YDL231C	0	0	0	0	0	0	0	0	1	0	0	0	1	0	0	0	0	0	1	1	0	0	0	0	1	0	1	0	0	0	0	0	1	2	0	0	0	0	0	2	1	0	0	0	0	0	0	1	0
YDL230W	0	0	0	0	0	0	0	0	0	0	0	0	0	0	0	0	0	0	0	0	0	0	0	0	0	0	0	1	0	0	1	0	0	0	0	0	0	0	0	0	0	0	0	1	0	0	0	0	0
YDL227C	0	2	0	1	1	2	0	3	3	0	0	2	4	0	0	0	0	0	0	0	1	0	0	0	0	0	0	0	2	0	0	0	0	1	0	1	0	1	0	0	0	0	1	0	1	0	2	1	0
YDL224C	0	0	0	0	1	0	0	0	0	0	0	0	0	0	0	0	0	0	0	0	0	0	0	0	0	0	0	0	0	0	1	0	0	1	0	1	0	0	0	1	1	0	0	0	0	0	0	1	0
YDL220C	0	1	0	0	0	0	0	0	0	0	0	0	0	0	0	1	0	0	0	0	0	0	0	0	0	1	0	1	1	0	2	0	1	0	0	0	0	0	2	0	1	0	1	4	1	3	1	1	0
YDL217C	0	0	2	2	0	0	0	0	0	0	1	0	0	0	0	0	0	2	0	2	0	0	1	0	0	1	1	1	2	0	0	1	0	0	1	0	0	0	0	0	1	1	0	0	0	0	2	1	0
YDL216C	1	0	0	1	0	1	0	0	0	0	0	1	0	1	1	0	1	0	0	0	1	1	1	1	1	0	0	2	2	0	1	0	0	0	0	0	0	0	0	1	1	0	0	1	1	3	3	0	0
YDL211C	0	0	0	0	0	0	1	0	0	0	0	0	0	1	0	0	0	0	0	0	0	0	1	0	0	3	1	0	0	0	0	0	0	0	1	0	0	0	0	0	0	0	0	0	1	0	0	0	1
YDL208W	0	0	0	0	0	0	0	0	0	0	0	0	0	0	0	0	0	0	0	0	0	0	0	0	0	0	0	0	0	0	0	1	0	0	0	0	0	0	0	0	0	0	0	0	0	0	0	0	0
YDL195W	0	0	0	0	0	0	0	0	0	0	0	0	0	0	0	0	0	0	0	0	0	0	0	0	0	0	0	0	0	0	0	0	0	0	0	0	0	0	0	1	0	0	0	0	0	0	0	0	0
YDL183C	0	0	0	1	1	1	0	0	0	1	1	3	1	1	3	1	0	1	3	1	1	3	1	0	5	5	2	1	1	2	2	2	3	6	5	7	5	2	3	0	2	3	4	0	3	1	2	0	1
YDL171C	0	0	0	0	0	0	0	0	0	0	0	0	1	0	0	0	0	0	0	0	0	0	0	0	0	0	0	0	0	0	0	0	0	0	0	1	0	0	0	0	0	0	0	0	0	0	1	0	0
YDL167C	0	0	0	0	2	1	1	1	0	0	0	0	1	1	0	0	0	1	1	0	1	0	0	1	0	0	1	0	0	1	0	1	0	0	0	1	0	0	0	0	1	0	0	0	0	1	0	1	0
YDL166C	1	0	0	0	0	0	0	1	0	0	0	0	0	0	0	0	0	0	0	1	0	0	0	0	0	0	0	0	0	0	0	0	0	0	0	0	0	0	0	0	0	0	0	0	0	0	0	0	0
YDL157C	0	0	0	0	0	0	1	0	0	0	0	0	0	0	0	1	0	0	0	1	1	0	1	0	0	0	0	0	0	0	0	0	0	0	0	0	1	0	0	0	0	0	0	0	0	1	0	0	1
YDL146W	0	1	0	0	0	0	1	0	0	0	0	0	0	0	0	0	0	1	1	0	0	0	0	0	0	1	0	0	0	0	0	2	0	0	1	0	0	0	0	2	1	0	1	2	0	1	0	0	0
YDL143W	0	0	0	0	0	0	0	0	0	0	0	1	0	0	0	0	0	0	0	0	0	0	0	0	0	0	0	0	0	0	0	0	0	0	1	0	0	0	0	0	0	0	0	0	0	0	0	2	1
YDL135C	1	3	0	0	0	1	3	3	2	5	2	1	1	0	1	1	1	1	3	1	1	3	10	3	2	0	7	4	2	3	0	0	3	1	0	1	1	1	4	0	2	1	0	0	2	1	2	1	6
YDL134C	0	1	2	2	1	0	0	1	2	1	1	0	0	0	0	0	1	1	0	1	0	1	1	0	0	0	0	0	1	2	0	2	1	1	1	1	0	1	1	1	0	0	0	0	0	0	1	0	1
YDL125C	0	0	0	0	0	0	0	0	0	0	0	0	0	0	0	0	0	0	0	1	0	0	0	0	1	0	1	0	0	0	2	0	0	0	1	0	1	0	0	0	0	0	1	1	1	0	0	2	0
YDL124W	1	2	0	1	0	0	1	1	0	1	3	1	3	0	4	1	0	1	2	4	0	6	5	1	5	3	1	2	0	1	1	1	2	3	7	2	0	2	3	4	4	5	2	4	6	3	2	6	3
YDL122W	1	0	1	0	0	0	1	1	1	2	0	3	0	1	0	0	0	1	0	0	0	0	0	3	0	0	1	0	1	0	1	0	0	1	1	0	0	1	0	1	0	1	0	0	0	0	0	0	0
YDL104C	1	0	0	0	1	2	1	1	0	0	0	0	0	1	0	0	0	0	1	0	0	0	0	0	1	1	0	0	0	1	0	2	2	0	0	0	1	0	0	2	0	0	0	1	1	4	2	0	1
YDL083C	0	0	0	1	0	0	0	0	1	0	0	0	0	0	0	0	0	0	0	0	0	0	0	0	0	0	0	1	1	0	1	0	1	0	1	0	0	0	1	0	0	0	0	2	0	0	0	0	0
YDL082W	0	0	0	1	0	0	0	0	0	0	0	0	0	0	0	0	0	0	0	0	0	0	0	0	0	1	0	0	0	1	0	0	1	0	0	0	1	0	0	0	0	1	0	0	1	0	1	0	2
YDL081C	0	2	0	0	1	0	0	0	0	0	0	0	0	0	0	0	0	1	0	0	0	0	0	0	0	0	0	0	0	0	0	0	0	0	1	0	0	0	0	0	0	0	0	0	0	0	0	0	2
YDL079C	0	0	0	0	0	2	1	0	0	0	0	0	0	0	0	0	0	0	0	0	0	0	0	0	0	0	0	1	0	1	0	0	1	0	1	1	1	0	1	1	0	1	0	0	0	0	0	2	0
YDL074C	0	0	1	0	0	0	0	0	0	0	0	1	0	0	0	0	0	0	0	0	1	0	0	0	0	0	0	0	0	0	0	0	1	0	0	0	0	0	0	1	0	0	0	0	0	0	0	0	0
YDL069C	2	3	2	1	3	1	1	0	3	2	3	5	1	0	1	2	2	3	1	1	0	0	0	0	1	1	1	1	1	3	0	0	0	0	1	1	1	0	3	1	1	1	1	0	0	0	0	0	0
YDL063C	0	0	0	0	0	0	1	0	0	0	0	1	0	0	0	0	0	0	0	1	0	0	0	0	0	0	1	1	1	0	0	1	0	0	0	1	2	0	2	0	0	1	0	1	0	0	0	1	4
YDL061C	0	0	0	0	1	1	0	0	1	0	0	0	1	0	0	0	0	0	0	0	0	0	0	0	0	0	0	1	0	0	0	0	0	0	0	0	0	0	0	0	0	0	0	0	0	1	0	1	0
YDL055C	0	1	0	1	2	0	1	1	0	1	1	3	3	1	1	1	3	5	3	2	0	2	1	2	0	1	3	2	2	0	2	8	1	5	2	5	2	2	0	1	1	2	0	3	1	2	2	1	3
YDL053C	0	0	0	0	0	0	0	1	0	0	0	0	0	1	0	0	0	0	0	1	0	0	0	0	0	0	0	0	0	0	0	0	0	0	1	1	1	0	0	0	0	1	2	2	1	1	1	0	0
YDL048C	1	0	1	0	1	2	1	0	0	1	0	3	0	1	0	4	6	1	1	0	0	1	1	2	5	1	2	5	2	2	2	0	1	1	1	4	3	3	3	2	2	2	1	1	4	6	7	5	1
YDL037C	0	0	0	0	0	0	0	0	0	0	0	0	0	0	0	0	0	0	0	0	0	0	0	0	0	0	0	0	0	0	0	0	0	0	0	0	0	0	0	0	0	0	0	1	3	0	0	1	0
YDL036C	0	0	0	0	0	0	0	0	1	0	0	0	1	0	0	0	1	0	0	0	0	0	1	0	0	0	2	0	0	0	0	2	0	0	0	0	0	0	1	0	1	0	1	2	1	0	1	1	0
YDL033C	0	0	0	0	0	0	0	0	0	0	0	0	0	0	0	0	0	0	0	0	0	0	3	0	0	0	0	0	1	1	2	2	0	0	2	3	2	1	0	0	0	0	0	1	2	1	0	1	1
YDL029W	0	0	0	0	0	0	0	1	0	0	1	0	0	1	0	0	0	0	0	1	0	0	0	0	0	2	1	0	0	0	0	0	0	0	0	0	0	0	0	0	0	0	0	1	0	1	1	0	1
YDL028C	0	0	0	0	0	0	0	0	0	0	0	0	0	0	0	0	0	0	0	0	0	0	0	0	0	0	0	0	0	0	0	0	0	0	0	0	0	0	0	0	0	0	0	0	0	0	0	0	0
YDL022W	0	0	0	0	0	0	1	0	0	0	0	0	0	0	0	0	0	0	0	0	0	1	0	0	0	0	0	0	0	0	0	0	0	0	0	0	1	0	1	0	0	0	0	0	0	0	0	0	0
YDL020C	0	0	0	0	0	0	0	0	0	0	0	1	0	0	0	0	0	0	0	0	0	0	0	0	0	0	0	1	0	0	0	0	0	0	0	0	0	0	0	0	0	0	0	0	0	0	0	0	2
YDL015C	0	0	0	0	0	0	0	0	0	0	0	0	0	0	0	0	0	0	0	0	0	0	1	0	0	0	1	0	0	0	0	0	0	0	0	0	0	0	0	0	1	0	0	0	0	1	1	0	0
YDL014W	0	0	0	0	0	0	0	0	0	1	0	1	0	0	0	0	0	0	1	0	0	0	0	0	0	0	0	0	0	1	0	0	0	0	0	0	0	0	0	0	0	0	0	0	0	0	0	2	1
YDL003W	0	0	0	0	0	0	0	0	0	0	0	0	0	0	0	0	0	1	1	4	1	1	0	0	0	1	3	1	1	0	1	1	0	2	3	0	2	3	1	0	0	1	1	3	0	0	0	1	0
YDL002C	0	0	0	0	0	0	0	0	2	0	0	0	0	0	0	0	0	0	0	1	1	0	1	0	0	0	1	0	0	0	0	0	0	0	0	0	0	0	0	0	0	0	0	0	0	0	0	0	0
YDL001W	1	0	0	0	0	1	0	0	0	0	0	0	0	1	0	0	0	0	0	1	0	0	1	0	0	0	0	0	0	0	0	0	1	3	2	0	1	0	2	2	0	1	0	0	0	1	0	0	0
YDR004W	0	0	0	0	0	0	0	0	0	0	0	0	0	0	0	0	0	0	0	0	0	0	0	0	0	0	0	0	0	0	0	0	0	0	0	0	0	0	0	0	0	0	0	0	1	0	0	0	1
YDR007W	1	0	0	2	0	0	1	1	0	0	1	0	1	2	0	3	1	1	4	0	1	5	1	0	2	1	1	0	1	1	1	2	1	1	2	0	2	3	0	3	1	0	0	1	0	0	0	1	1
YDR017C	0	0	0	0	1	0	0	0	0	0	0	0	0	0	0	0	0	0	0	1	0	0	0	0	0	1	0	0	0	0	1	0	0	0	0	0	0	0	1	3	1	1	1	0	1	3	0	0	0
YDR025W	0	0	0	0	0	0	0	0	0	0	0	0	0	0	0	0	0	0	0	0	0	0	0	0	0	0	0	0	2	0	0	0	2	0	3	1	0	1	1	1	0	2	2	1	2	0	0	2	4
YDR039C	0	1	0	0	0	0	0	0	0	0	0	0	0	0	1	2	0	0	0	0	1	2	1	3	0	1	3	0	1	0	0	0	1	0	0	0	0	1	1	1	1	1	1	2	0	3	0	1	1
YDR042C	3	1	1	2	3	2	1	1	3	0	2	2	1	2	3	1	2	0	1	3	0	1	0	1	1	1	0	1	1	0	1	0	2	0	1	1	1	0	6	0	1	3	1	0	0	0	0	0	0
YDR047W	1	0	1	1	0	2	0	0	0	0	1	0	2	3	0	0	2	1	2	0	2	0	3	2	3	3	0	0	1	6	1	2	1	1	3	0	1	4	3	1	0	6	7	5	4	5	4	3	3
YDR052C	0	0	0	1	0	0	0	0	0	0	0	0	0	0	0	0	0	0	0	0	0	0	0	0	0	0	0	0	0	0	0	1	0	0	1	0	0	0	0	0	0	0	0	0	0	0	0	1	0
YDR061W	0	0	0	1	0	0	0	0	0	0	0	1	0	0	0	0	2	0	1	0	0	1	0	0	0	0	0	0	1	0	2	0	0	1	2	1	3	1	1	0	2	0	1	0	1	3	1	1	0
YDR062W	0	0	0	0	0	0	0	0	0	0	0	0	0	0	1	0	0	0	0	0	0	0	0	0	0	0	0	0	0	0	0	0	0	0	1	0	0	1	0	0	1	0	0	0	0	0	0	0	0
YDR063W	0	1	0	0	0	0	0	1	0	0	1	0	0	1	0	1	0	1	1	0	1	1	0	0	0	2	0	0	0	0	0	0	0	0	2	0	0	0	2	0	0	0	0	1	0	0	0	1	0
YDR070C	0	0	0	0	0	0	0	0	0	0	0	0	0	0	0	0	0	0	0	0	0	0	0	0	0	1	0	0	0	0	0	0	0	0	0	0	0	0	0	0	0	0	0	0	0	0	0	0	0
YDR072C	0	0	1	1	0	0	0	0	0	1	0	0	0	0	0	0	0	1	0	1	0	0	0	0	1	0	0	0	1	0	0	0	0	2	0	1	0	0	0	0	2	1	2	5	1	1	0	0	1
YDR074W	2	0	0	0	2	0	0	0	1	1	0	0	0	2	0	0	1	0	1	0	0	1	0	2	2	1	2	1	10	7	2	2	1	6	2	3	0	4	0	0	0	2	0	1	0	2	1	0	0
YDR075W	0	0	0	0	0	0	0	0	0	0	0	0	0	0	0	0	1	0	2	0	0	0	0	0	0	0	1	0	1	4	2	0	0	0	2	0	1	0	1	0	1	0	0	2	0	0	0	1	0
YDR080W	0	0	2	1	0	1	0	0	1	0	0	0	0	1	0	0	1	0	0	0	1	0	1	0	0	0	1	0	0	0	0	0	0	0	0	0	0	1	0	0	0	1	0	0	0	0	0	0	0
YDR083W	0	0	0	0	0	0	0	0	0	0	0	0	0	0	0	0	0	0	0	0	0	1	1	0	0	0	0	1	0	0	1	0	0	0	0	1	0	0	0	0	0	3	0	1	0	0	0	1	0
YDR087C	0	0	0	0	0	0	0	0	1	0	1	0	0	0	1	0	0	0	0	0	0	0	0	0	0	0	0	0	0	0	0	0	1	0	1	0	2	0	0	0	0	1	1	0	1	1	0	0	1
YDR089W	0	0	0	0	0	1	0	0	0	0	0	0	0	0	0	0	0	0	0	0	0	0	0	0	0	0	0	0	0	0	0	0	0	0	0	0	0	1	0	0	0	0	0	0	0	0	0	0	0
YDR100W	1	0	2	0	0	0	0	0	0	0	0	0	0	1	0	1	1	0	0	1	0	0	0	1	0	1	0	0	1	0	0	0	0	1	0	0	0	0	0	0	0	0	1	0	0	3	3	0	0
YDR103W	0	0	1	0	1	0	0	1	0	1	1	4	1	2	0	2	1	1	1	2	0	2	3	2	0	2	4	4	0	0	3	1	4	3	1	2	1	1	5	1	1	4	0	4	4	3	4	2	1
YDR110W	0	1	0	0	0	0	0	0	0	0	0	0	0	1	0	0	0	1	1	0	0	1	0	0	0	0	1	1	3	1	0	1	1	1	0	0	0	2	3	2	1	2	0	1	1	1	2	1	2
YDR114C	0	0	1	1	0	0	0	0	0	0	0	0	0	1	0	0	2	1	0	0	0	0	0	0	0	0	0	0	1	0	0	0	1	0	0	0	0	0	0	1	0	0	1	0	3	0	0	0	1
YDR124W	0	2	1	1	0	1	0	2	0	2	0	1	1	0	1	0	0	0	0	2	0	0	2	0	2	0	1	3	2	2	2	0	2	2	3	7	2	0	1	1	5	4	1	2	4	3	5	3	3
YDR129C	0	0	0	0	0	0	0	0	0	0	0	0	0	0	0	0	0	0	0	0	0	0	0	0	0	0	0	0	0	0	0	0	0	1	0	0	0	0	1	0	0	0	2	0	0	1	0	0	2
YDR130C	0	0	0	0	0	0	0	0	0	0	0	0	0	1	0	0	0	1	0	0	0	0	0	0	0	1	1	0	0	0	0	0	0	1	1	0	1	0	0	1	0	0	1	4	2	0	0	2	3
YDR138W	0	0	0	0	0	0	0	0	0	0	0	0	0	0	0	0	0	0	0	0	0	0	0	0	0	1	0	1	0	0	0	0	0	0	0	0	0	0	0	0	0	0	0	1	2	0	1	0	0
YDR156W	0	0	0	0	0	0	0	0	0	0	0	0	0	0	0	0	0	0	0	0	0	0	0	0	0	0	0	0	0	0	0	0	0	0	0	0	1	0	0	0	0	0	0	1	0	0	1	0	0
YDR158W	0	0	0	0	0	0	0	0	1	1	1	1	0	0	0	0	0	0	0	0	0	0	1	0	0	0	0	0	0	0	0	0	1	0	0	1	1	1	0	0	1	1	0	1	0	2	2	0	0
YDR160W	0	0	1	0	0	0	0	1	0	0	0	1	1	0	0	0	0	1	0	1	1	0	0	0	0	0	0	0	1	0	0	0	0	1	0	1	0	0	1	0	0	0	1	1	0	0	0	0	0
YDR164C	0	0	0	0	1	0	0	0	1	0	0	0	0	0	0	1	0	0	0	0	0	0	2	0	0	0	0	0	0	0	2	0	0	0	0	0	0	0	0	2	2	1	2	3	2	4	1	0	1
YDR166C	0	0	0	0	0	0	0	0	0	0	0	0	1	0	0	1	0	0	0	1	0	0	0	0	0	0	0	0	0	0	0	0	0	0	0	0	0	0	0	0	0	0	0	0	1	0	0	1	0
YDR169C	0	0	3	0	0	0	0	1	0	0	0	0	0	0	0	0	0	0	0	0	0	0	1	0	0	1	0	0	0	1	0	1	0	1	0	0	0	0	0	0	1	0	0	0	0	0	0	0	0
YDR172W	0	0	0	0	0	0	0	0	0	0	0	1	0	0	1	0	0	0	0	0	0	1	0	1	0	0	0	0	0	1	0	0	0	0	0	0	0	0	0	0	0	0	0	0	0	0	1	1	0
YDR175C	0	0	0	0	0	0	0	0	0	0	2	0	0	1	1	0	0	0	1	0	0	0	2	0	0	1	1	0	0	0	0	0	1	0	0	0	1	0	0	0	0	0	1	0	1	1	0	1	0
YDR182W-A	2	1	1	4	2	1	2	1	0	2	0	0	1	3	5	3	1	2	2	4	2	3	1	1	0	0	0	0	3	1	1	2	2	1	1	0	0	1	1	1	4	4	1	1	2	0	1	4	1
YDR183W	0	0	0	2	0	1	0	1	1	0	0	1	2	1	1	2	0	0	1	0	1	1	1	3	2	0	0	0	1	3	2	0	7	7	1	0	2	4	5	1	0	1	4	2	7	0	0	4	2
YDR198C	0	0	0	1	0	0	0	0	0	0	0	1	0	0	0	0	0	0	0	0	0	0	0	0	0	0	0	0	0	0	0	0	1	1	0	0	0	0	0	0	0	2	0	1	0	0	0	0	2
YDR225W	3	1	2	0	3	1	1	1	2	1	2	0	0	0	1	1	0	0	0	0	0	0	2	0	0	0	1	1	0	0	0	0	0	0	1	0	0	2	0	0	0	0	0	0	0	0	0	0	0
YDR242W	0	0	1	0	0	0	0	0	0	1	0	0	0	0	0	0	0	0	1	2	0	0	0	0	0	0	0	0	1	0	0	0	0	0	0	0	0	0	0	0	0	0	0	0	0	1	0	0	0
YDR247W	0	0	1	0	0	0	1	0	0	0	1	0	0	0	0	1	0	1	2	0	0	2	1	0	0	3	0	0	0	0	2	0	0	0	4	2	0	0	1	0	0	0	1	1	0	3	0	0	0
YDR253C	0	0	0	0	0	0	0	0	0	0	0	0	0	1	0	0	0	1	0	2	0	1	0	0	1	1	0	0	0	0	0	0	3	0	0	1	1	0	0	0	1	0	0	0	0	0	0	0	0
YDR256C	0	0	0	0	0	0	0	2	1	1	0	0	0	1	1	1	2	2	2	2	0	0	1	2	0	0	1	1	0	0	1	0	1	0	0	2	1	1	0	1	0	0	1	1	1	0	1	0	0
YDR258C	1	0	0	2	0	0	0	0	0	0	1	0	0	0	0	1	0	0	0	0	0	0	0	0	0	0	1	0	0	1	0	0	0	0	0	0	0	0	0	0	0	1	0	0	0	1	0	0	2
YDR260C	0	0	0	0	0	0	0	0	0	1	0	0	0	0	0	0	0	0	1	0	0	2	0	0	0	0	3	0	0	0	0	1	0	0	0	0	0	0	0	1	0	0	0	0	0	0	0	1	0
YDR266C	0	0	0	0	0	0	1	0	0	0	0	0	0	1	0	0	0	0	0	0	0	0	1	0	0	0	0	0	0	0	0	0	0	0	0	0	0	0	0	1	0	0	0	0	0	0	0	0	0
YDR270W	0	0	0	0	0	0	0	0	1	0	1	1	0	0	0	0	0	0	0	0	0	0	1	0	0	0	0	0	0	0	0	0	0	0	0	1	0	0	2	0	1	1	2	0	0	0	0	5	1
YDR277C	0	0	1	1	0	0	2	0	1	0	0	1	1	1	0	0	0	0	0	0	1	2	0	1	1	0	0	0	0	0	1	0	0	0	0	0	0	0	0	0	0	1	1	0	0	1	0	0	0
YDR283C	0	0	0	0	0	0	0	1	0	0	0	0	0	1	0	0	2	0	0	0	0	0	0	0	0	0	0	0	0	0	0	0	0	0	1	0	0	0	0	0	0	0	0	0	0	0	0	0	0
YDR291W	0	0	0	0	0	0	0	0	0	0	0	0	0	0	0	0	0	0	0	0	0	0	0	0	0	0	0	0	0	0	0	0	2	1	1	0	0	0	1	0	0	5	0	1	0	0	2	0	0
YDR296W	0	0	0	0	0	0	0	0	0	0	0	0	0	0	0	0	0	0	0	0	0	0	1	1	0	0	0	0	2	0	0	0	0	0	0	0	0	0	0	0	0	3	0	0	0	0	1	0	0
YDR299W	0	0	0	0	0	0	0	0	0	0	0	0	0	0	0	0	0	0	0	0	0	0	0	0	0	0	0	0	0	0	0	0	0	0	0	0	0	0	0	1	0	0	0	0	0	0	0	0	0
YDR304C	0	1	0	0	0	0	0	1	0	1	1	0	0	1	2	3	3	3	1	2	2	0	0	2	0	4	2	0	1	0	0	2	1	1	1	2	0	0	2	3	2	1	0	0	1	0	4	0	1
YDR305C	0	0	0	0	0	0	0	0	0	0	1	0	0	0	0	0	0	1	0	1	0	0	0	0	0	0	0	0	1	0	0	0	1	0	0	0	0	1	0	0	0	0	1	0	0	2	3	0	0
YDR308C	0	0	0	3	1	0	1	2	0	2	2	0	0	0	2	2	2	0	2	0	2	2	2	1	1	2	1	1	3	1	0	3	0	3	0	2	1	1	3	4	1	0	2	1	2	1	0	0	1
YDR310C	0	0	0	0	0	0	0	0	1	0	0	0	0	0	0	0	0	0	2	0	2	1	0	0	0	0	0	0	0	0	0	0	0	0	0	0	0	0	0	0	1	0	1	2	1	2	2	0	1
YDR312W	0	1	0	0	0	0	0	0	1	0	1	0	0	0	0	0	1	1	0	0	0	0	1	0	0	0	0	1	2	0	0	0	0	0	0	0	0	1	1	0	0	0	0	0	0	1	1	1	0
YDR314C	0	0	0	1	0	2	1	0	0	0	0	1	0	0	2	0	1	1	0	0	0	0	1	0	0	1	0	1	0	1	0	0	0	1	0	0	0	0	0	0	0	0	0	0	1	0	0	0	0
YDR326C	0	0	0	0	0	0	0	0	0	0	0	0	0	0	0	0	0	0	0	0	0	1	0	0	0	0	0	0	0	1	0	0	0	0	0	0	0	0	0	0	0	0	0	0	0	0	0	0	0
YDR331W	0	1	0	0	0	0	2	1	0	0	0	0	0	0	0	0	0	0	0	0	0	0	0	0	0	0	0	0	0	0	0	0	0	2	0	0	0	0	0	1	0	2	0	0	1	0	1	0	0
YDR332W	1	2	3	0	1	1	0	3	2	3	0	3	4	5	1	3	0	3	1	0	1	1	1	2	0	1	0	1	1	0	1	1	0	0	1	1	0	2	2	4	1	1	2	0	1	1	2	0	1
YDR343C	2	4	0	4	4	1	2	1	3	0	1	0	1	1	1	2	0	2	2	2	3	3	1	2	0	0	3	2	4	0	0	2	2	5	2	1	1	2	6	0	2	4	0	3	1	1	1	3	3
YDR357C	0	0	0	0	1	0	0	1	0	0	0	2	0	0	1	0	0	0	0	0	0	0	0	0	0	1	1	1	0	1	0	2	0	0	0	1	1	0	0	0	0	0	0	0	0	0	0	0	0
YDR364C	0	0	0	0	1	0	0	0	0	0	0	0	0	2	0	0	1	0	0	1	0	0	0	0	0	0	0	1	0	0	0	0	0	1	2	1	1	0	1	0	1	1	0	1	0	1	1	1	2
YDR368W	1	0	0	0	3	1	0	0	0	0	0	0	0	0	0	0	0	1	0	0	0	0	0	0	0	0	1	0	0	0	0	0	0	0	1	0	0	0	0	0	0	0	0	0	1	0	0	0	2
YDR373W	0	0	0	0	0	0	0	0	1	0	0	0	0	1	0	0	0	0	0	0	0	0	1	0	2	1	0	0	0	0	0	0	0	0	0	0	0	1	1	1	0	0	0	2	0	0	0	0	0
YDR377W	0	1	0	0	0	0	0	0	0	0	0	0	0	0	0	0	0	0	0	0	0	0	0	0	0	0	0	1	0	0	1	1	1	0	0	0	0	0	0	0	0	0	0	0	1	0	0	0	0
YDR382W	0	0	0	0	0	0	0	0	0	1	0	0	1	0	0	0	0	0	0	0	0	0	0	2	0	0	0	1	0	0	0	0	2	1	0	1	0	0	0	0	0	0	1	0	0	0	0	0	0
YDR383C	1	1	4	3	0	1	0	1	1	0	0	0	0	1	1	6	10	1	2	6	1	1	2	0	3	5	8	1	2	0	1	0	1	2	1	3	0	0	0	0	1	1	0	0	0	3	0	0	0
YDR384C	1	0	0	0	0	0	0	1	2	0	1	1	1	1	0	0	0	0	0	0	1	1	0	0	0	0	1	0	1	0	0	2	0	2	0	2	0	0	0	0	0	0	0	1	1	1	2	0	0
YDR386W	1	1	0	0	0	0	1	0	2	2	1	2	1	0	0	1	0	1	3	1	0	1	1	2	3	0	0	1	0	3	2	0	1	0	0	1	0	0	2	1	2	1	1	1	1	0	0	2	0
YDR389W	2	0	2	4	3	0	1	1	1	2	1	0	0	0	0	1	0	1	3	0	1	1	2	0	0	0	1	0	0	0	0	1	0	0	0	0	0	1	0	0	0	0	2	0	0	0	0	4	0
YDR390C	0	0	1	0	0	0	0	0	0	0	0	0	1	0	0	0	0	0	0	0	0	1	0	0	1	0	1	0	0	0	0	0	1	0	0	0	0	0	0	0	0	0	0	1	3	0	1	0	3
YDR399W	0	0	0	0	0	0	0	0	0	1	0	0	0	1	0	1	0	3	0	0	0	1	1	0	0	0	1	0	1	1	0	1	0	2	2	0	1	1	3	2	0	1	0	2	8	0	0	1	3
YDR403W	0	0	1	0	0	0	0	0	1	0	0	0	0	0	0	0	0	0	1	1	0	0	1	0	0	0	0	0	0	0	0	0	1	0	0	1	0	0	1	0	0	0	0	0	1	0	0	0	2
YDR408C	0	1	0	0	0	0	0	0	0	0	0	0	1	0	0	0	0	0	0	0	0	0	0	0	0	0	0	0	0	0	0	0	0	0	0	0	0	0	0	0	0	1	1	1	0	1	2	1	1
YDR410C	0	0	0	0	0	0	0	0	0	0	0	0	0	0	0	0	0	0	0	0	0	0	0	0	1	0	0	1	0	0	0	0	0	0	0	1	0	1	1	0	0	1	0	0	0	0	0	0	0
YDR411C	0	0	0	0	0	0	0	0	0	0	0	0	0	0	0	0	0	0	1	0	0	0	0	1	0	0	0	0	0	0	0	0	0	0	0	0	0	0	0	0	0	0	0	0	0	0	0	0	0
YDR414C	0	1	0	0	0	0	0	0	0	0	0	0	0	0	0	0	0	0	0	0	0	0	0	0	0	0	0	0	0	1	0	0	3	0	0	1	1	0	0	0	2	0	1	0	1	1	1	0	0
YDR416W	0	0	0	0	0	0	1	0	0	0	0	0	0	0	0	0	0	0	0	0	0	0	0	0	0	0	0	0	1	0	0	0	0	0	0	0	0	0	0	0	0	0	0	0	0	0	0	0	1
YDR421W	0	0	0	1	1	0	0	0	0	0	0	0	1	1	1	0	1	0	1	0	0	0	0	0	1	1	0	0	0	0	0	0	1	0	0	1	0	0	0	0	0	0	1	1	2	0	1	1	0
YDR427W	0	0	0	0	0	0	0	0	0	0	1	0	0	0	0	1	0	0	0	0	0	0	0	0	0	0	0	0	0	0	0	0	0	0	0	0	0	0	0	0	0	0	0	1	0	0	0	0	0
YDR434W	0	0	0	0	0	0	0	0	0	1	0	0	0	0	0	0	0	0	0	0	0	0	0	0	0	0	0	0	0	0	0	0	0	0	0	1	0	0	0	0	0	0	0	1	1	0	0	0	0
YDR436W	0	0	1	0	0	0	0	0	1	0	0	0	0	0	0	0	0	0	0	0	1	0	3	0	1	0	1	1	0	0	0	2	0	3	0	0	1	1	2	1	1	0	0	0	0	1	1	2	1
YDR444W	0	1	0	0	0	0	0	0	0	0	0	1	0	0	3	0	3	0	1	0	0	0	0	0	0	1	0	0	0	0	1	0	0	0	0	2	0	4	0	0	0	0	1	1	4	0	0	0	3
YDR447C	1	0	0	0	1	0	1	1	0	1	0	1	0	1	0	1	0	1	0	0	0	1	1	0	1	1	0	1	1	0	0	1	0	1	0	1	1	1	1	0	0	1	0	0	1	0	0	0	2
YDR452W	0	0	0	0	0	0	0	0	0	0	0	0	0	0	0	0	0	0	0	0	0	0	0	0	0	0	0	0	0	1	0	0	0	0	0	1	0	0	0	0	0	0	0	0	0	0	0	0	0
YDR456W	0	0	0	0	0	0	0	0	0	0	0	0	0	1	0	0	1	0	1	0	0	0	0	0	0	0	0	1	0	2	2	1	0	4	0	1	1	2	0	2	0	2	2	4	0	1	2	3	0
YDR457W	0	0	1	0	0	0	1	0	0	0	0	1	0	0	0	0	0	1	0	0	0	0	1	0	0	0	0	1	0	0	0	0	0	0	0	0	0	0	0	0	0	0	0	0	0	0	0	0	0
YDR458C	0	1	0	1	0	0	0	0	0	0	0	0	0	0	0	0	0	0	0	1	1	0	1	0	0	0	0	0	0	0	1	1	0	1	0	1	1	0	1	0	1	0	0	2	1	1	0	1	0
YDR461W	1	0	1	0	0	0	0	0	0	0	1	0	0	0	0	0	0	1	0	0	0	1	0	0	0	1	1	0	0	1	2	0	0	0	0	0	1	0	1	0	0	0	0	0	0	1	0	0	0
YDR462W	0	0	0	0	0	0	0	0	0	0	1	1	0	0	0	0	0	0	0	0	0	0	0	0	0	0	1	0	0	0	0	0	0	0	0	0	0	0	1	0	0	0	0	0	0	0	0	0	0
YDR463W	0	0	0	0	0	0	0	0	0	0	0	0	0	0	0	0	0	0	0	0	0	0	0	0	0	0	0	0	0	0	1	0	0	0	0	0	1	0	0	1	0	0	0	0	0	0	0	0	2
YDR464W	0	0	0	0	0	0	0	0	0	0	0	0	2	0	0	0	1	0	0	0	0	0	0	0	0	1	0	0	0	0	0	0	0	0	0	0	0	0	0	0	0	2	0	3	1	0	0	0	0
YDR495C	1	0	0	0	1	0	1	0	0	1	0	1	2	1	1	0	1	0	0	2	0	1	0	0	0	0	1	1	2	6	0	1	0	0	0	1	1	0	1	0	1	0	0	0	0	2	1	0	0
YDR500C	0	0	0	0	0	0	0	0	0	0	0	0	0	0	0	0	0	0	0	1	1	0	0	0	0	0	0	0	1	0	0	0	0	0	0	0	0	0	1	0	0	0	1	0	0	0	0	0	0
YDR501W	0	0	0	0	0	0	0	0	0	0	0	0	0	0	0	0	0	0	0	1	0	0	0	0	0	0	0	1	0	1	0	0	0	0	0	0	0	0	0	0	0	1	0	0	0	0	0	0	1
YDR502C	0	0	0	1	1	0	0	0	0	0	1	0	1	0	0	0	2	3	0	2	1	0	0	1	3	2	0	0	1	0	1	0	1	1	1	2	0	1	2	3	2	1	3	0	0	1	0	2	4
YDR510W	0	0	0	0	0	0	0	1	0	1	0	0	0	1	0	0	0	0	1	0	1	0	0	0	0	0	0	2	0	0	0	0	1	0	0	0	0	0	0	1	0	0	0	1	0	0	0	0	0
YDR520C	0	0	0	0	0	0	0	0	0	0	0	0	0	0	0	0	0	0	0	0	0	0	0	0	0	0	0	0	0	3	4	0	0	1	0	0	0	1	0	1	0	0	1	2	0	1	1	0	2
YDR523C	1	0	2	2	0	2	1	3	0	0	0	0	1	0	0	0	1	0	0	0	0	0	1	0	1	0	0	0	1	0	0	0	0	0	0	0	0	0	0	0	0	0	0	0	0	0	0	0	0
YDR533C	5	5	4	4	0	1	10	10	9	8	3	2	8	1	4	5	4	2	6	2	3	4	0	4	1	0	3	1	2	1	4	0	1	3	0	0	1	0	0	0	2	0	0	2	0	0	0	1	3
YDR538W	0	0	1	0	0	0	0	1	0	3	0	0	1	1	0	0	1	1	0	0	1	0	0	0	0	3	0	4	0	0	0	1	3	3	0	0	0	1	2	2	0	1	0	0	3	1	1	0	3
YEL071W	0	1	9	3	3	1	1	0	1	6	5	2	1	2	2	2	2	0	1	1	1	0	1	3	2	1	0	0	2	0	4	0	1	2	0	0	0	2	3	2	1	0	0	5	2	0	0	0	0
YEL070W	0	0	0	0	0	0	0	0	1	0	0	0	0	0	0	0	0	0	0	0	0	0	0	1	2	0	0	1	0	0	0	2	0	1	0	0	0	0	0	0	0	0	0	0	0	0	0	0	0
YEL069C	2	2	6	4	1	3	3	3	1	3	6	4	1	3	3	4	3	7	7	2	1	2	1	4	1	2	5	11	4	0	8	1	2	1	1	4	5	2	3	7	3	3	5	1	2	0	4	3	1
YEL060C	0	1	0	0	0	1	2	0	1	0	3	2	0	1	1	2	0	2	0	0	0	0	0	0	0	0	1	0	0	1	0	0	2	0	1	0	1	1	1	0	2	0	0	2	1	1	1	0	1
YEL059C-A	0	1	0	0	0	0	0	0	0	0	0	0	0	0	0	0	0	0	0	0	0	0	0	0	0	0	0	0	0	0	0	0	0	0	1	1	0	0	0	0	1	0	0	1	0	1	1	2	0
YEL058W	0	0	0	0	0	0	0	0	0	0	0	0	0	0	0	0	0	0	1	0	0	0	0	0	0	0	0	0	0	0	0	0	0	0	2	0	0	0	1	0	0	2	1	1	0	2	2	1	0
YEL055C	0	0	0	0	0	0	0	0	0	0	0	0	0	2	1	0	0	0	0	0	0	0	0	0	0	1	1	1	0	0	0	2	0	0	2	0	0	0	0	0	0	0	0	0	0	0	0	1	0
YEL054C	0	0	0	0	0	0	0	3	0	0	0	0	0	0	0	1	0	0	0	0	0	1	0	0	0	0	0	0	0	0	0	0	0	0	3	2	0	0	1	0	1	1	2	1	1	2	0	0	8
YEL047C	0	0	0	0	0	0	0	0	1	0	0	0	0	0	0	0	0	1	0	0	0	0	0	0	0	1	0	3	0	0	0	0	0	0	0	0	0	0	0	0	2	1	0	1	0	0	0	2	0
YEL041W	1	1	0	1	2	2	0	0	1	0	1	0	1	0	1	1	0	1	0	0	0	2	0	2	0	1	0	3	0	0	0	2	0	1	0	3	2	1	0	3	2	1	5	1	2	2	5	7	2
YEL040W	0	0	0	1	0	0	0	0	1	0	0	0	1	0	0	0	1	0	0	1	0	0	0	0	0	0	1	0	0	0	0	0	0	0	0	0	0	1	5	1	1	1	2	1	2	4	2	3	1
YEL029C	1	0	1	0	0	1	2	3	1	1	1	3	1	3	1	0	2	4	1	0	1	0	1	0	3	1	0	1	0	2	1	1	1	0	2	3	2	2	1	4	3	1	4	7	5	5	5	1	2
YEL027W	0	0	0	1	0	0	0	0	0	0	0	0	0	0	0	0	0	0	1	0	0	0	0	0	1	1	0	0	1	0	0	0	1	1	0	1	1	0	0	0	3	0	0	3	2	1	0	0	0
YEL021W	0	0	0	0	0	0	0	0	0	0	0	0	0	0	0	1	0	1	0	0	0	0	0	0	0	0	0	0	0	0	0	0	0	1	0	2	0	1	0	0	0	1	1	1	1	1	1	1	0
YEL018W	0	0	1	0	0	0	2	0	0	2	0	0	0	0	2	0	1	0	0	0	0	0	0	0	1	0	0	1	1	0	0	0	1	0	0	0	0	0	1	1	1	0	0	0	0	4	0	1	0
YER005W	0	1	0	0	0	0	0	0	0	0	0	0	0	0	0	0	0	1	1	1	0	1	0	0	0	0	1	2	0	0	2	2	0	0	0	0	1	0	2	1	1	2	1	3	0	2	1	3	3
YER006W	0	0	0	0	0	0	0	0	0	0	0	0	0	0	0	0	0	1	0	0	0	0	0	0	0	0	0	0	0	0	0	0	0	0	0	0	0	0	0	0	0	0	0	0	0	0	0	1	1
YER008C	0	0	0	1	0	0	0	0	0	0	0	1	0	0	0	0	0	2	2	0	0	1	0	0	0	1	0	0	0	1	0	0	1	0	0	0	0	1	0	0	1	0	0	0	2	2	0	0	1
YER009W	2	1	0	0	1	1	1	0	0	0	1	1	0	0	1	1	2	0	0	0	0	0	2	0	0	0	0	1	0	0	0	1	1	0	0	1	0	1	0	1	0	0	0	0	3	0	0	0	1
YER014W	0	0	1	0	0	0	0	0	0	0	0	0	1	0	0	0	0	0	0	0	0	0	0	1	0	0	0	0	0	1	0	0	0	0	0	0	0	0	0	0	0	0	1	0	0	0	0	0	0
YER024W	0	0	0	0	0	1	0	0	0	1	0	0	0	0	0	0	1	0	0	1	0	0	0	0	0	0	0	0	0	1	0	0	0	0	0	0	0	0	0	0	0	0	0	0	0	0	0	1	0
YER025W	0	0	0	0	0	1	0	0	0	0	0	0	0	0	0	0	0	0	1	0	0	0	0	0	0	0	0	0	0	0	0	0	0	0	0	0	0	0	0	0	0	0	0	0	0	0	0	0	1
YER026C	0	2	0	0	0	0	0	0	0	0	0	0	1	0	0	0	0	0	0	0	0	0	0	0	0	0	0	0	0	0	0	0	0	0	0	0	0	0	0	0	1	0	0	0	0	0	2	1	0
YER031C	0	0	0	0	0	0	0	0	0	0	0	0	0	0	0	0	0	0	1	0	0	0	0	0	0	0	0	0	0	0	0	1	0	0	0	1	0	0	0	2	0	0	1	0	1	3	1	3	0
YER032W	0	0	0	0	0	0	0	0	0	0	0	0	0	0	0	0	0	0	1	0	0	0	0	0	0	0	0	0	0	0	0	0	0	0	0	0	0	0	0	0	0	0	0	0	0	0	0	0	0
YER033C	0	0	0	1	0	0	0	0	0	0	0	0	0	0	1	0	0	0	0	0	0	0	0	1	0	0	0	0	0	0	0	0	0	0	0	0	0	0	0	1	0	0	0	0	0	1	0	0	0
YER034W	0	0	0	0	1	0	0	0	1	0	0	1	0	0	0	0	0	0	0	0	0	0	0	0	0	0	0	0	0	0	0	0	0	0	0	0	0	0	0	0	3	0	0	2	1	0	0	1	0
YER037W	0	0	0	0	0	0	0	0	0	0	0	0	0	0	0	0	0	0	0	0	0	0	0	0	0	0	0	0	0	0	0	0	0	0	1	0	0	0	1	0	0	0	0	0	0	1	0	1	0
YER043C	0	0	0	0	0	0	0	0	0	0	0	0	0	0	0	0	1	0	0	0	0	0	0	0	0	0	0	0	0	0	0	0	0	0	0	0	0	0	0	0	0	0	0	0	0	0	0	0	0
YER049W	0	0	0	0	0	0	0	0	0	0	0	1	1	0	0	0	0	0	0	0	0	0	1	2	0	0	1	0	0	0	0	1	0	1	0	0	0	0	1	0	0	0	0	0	0	0	1	0	1
YER056C	0	0	0	0	0	0	0	0	1	0	0	0	0	1	0	0	1	0	1	0	0	2	0	0	1	0	1	0	0	0	0	1	0	0	0	0	1	2	0	0	0	0	1	2	0	1	1	3	0
YER056C-A	0	0	0	0	0	0	0	0	0	0	0	0	0	0	0	1	0	0	0	0	0	0	0	0	0	0	0	0	0	0	0	1	0	0	0	0	0	0	0	0	0	0	0	0	0	0	0	0	0
YER057C	0	0	0	0	1	0	0	0	0	0	3	0	1	0	0	0	0	0	0	0	0	0	0	0	0	0	0	0	2	0	0	0	0	0	0	1	1	0	0	0	0	0	0	0	0	0	0	1	0
YER059W	0	1	1	0	1	0	0	0	0	0	0	0	0	0	0	0	0	0	1	0	0	0	0	0	0	0	0	0	0	0	1	0	0	0	0	1	0	0	0	0	0	0	0	2	0	1	0	0	0
YER064C	0	1	0	2	1	0	1	0	0	0	0	0	0	0	0	4	0	0	0	0	0	2	1	0	0	0	0	0	0	0	0	0	1	0	1	0	0	1	0	0	0	0	0	0	0	0	0	0	0
YER068W	0	0	0	0	0	0	0	0	0	0	0	0	0	0	0	0	1	0	1	0	0	0	0	0	0	0	0	1	0	0	0	0	0	0	1	0	0	0	0	0	0	1	0	0	0	0	0	0	0
YER073W	0	0	0	0	2	0	0	0	1	2	0	0	0	0	0	3	1	1	0	1	0	1	0	1	3	2	4	0	0	0	0	1	1	2	1	1	0	3	1	0	1	1	0	4	0	0	0	2	0
YER077C	0	0	0	0	2	0	0	2	0	0	1	1	2	0	1	0	0	0	0	0	0	0	0	0	0	0	0	0	0	0	0	0	1	0	0	1	0	0	0	1	0	2	0	0	2	0	1	0	0
YER078C	0	0	0	0	1	0	0	2	1	0	0	0	0	0	0	0	0	0	0	0	2	1	1	0	0	0	0	2	1	0	2	1	1	0	1	5	6	4	0	4	4	7	1	0	1	1	4	3	2
YER078W-A	3	3	2	1	1	2	0	1	2	0	3	1	3	0	0	1	1	2	0	0	0	0	1	0	1	1	0	0	0	1	0	0	0	0	0	0	1	0	0	1	0	0	1	0	4	1	0	0	0
YER088C	0	1	0	0	1	0	0	1	2	1	0	2	0	5	0	0	2	0	0	1	1	0	1	0	1	0	1	2	2	0	2	0	0	0	2	1	1	1	0	1	0	2	0	1	0	0	0	1	0
YER090W	0	0	0	0	0	0	0	0	1	0	0	0	0	0	0	0	0	0	0	0	0	0	0	0	0	0	1	0	0	0	0	0	0	0	0	0	0	0	0	0	0	0	0	1	0	0	0	0	0
YER093C-A	0	0	2	0	1	0	0	1	1	0	1	1	0	0	0	0	0	1	0	1	1	1	0	0	0	0	1	1	0	2	1	0	0	0	0	0	0	0	1	0	1	0	0	1	0	1	0	1	0
YER095W	0	1	0	0	0	0	0	0	0	0	0	0	0	0	0	1	0	0	0	0	0	0	0	0	0	0	0	0	0	0	0	0	0	0	0	0	0	0	0	0	0	0	0	0	0	0	1	0	0
YER102W	1	0	0	0	0	0	0	0	0	0	0	0	0	0	0	0	0	0	0	0	0	0	0	0	1	0	0	0	1	0	0	0	0	0	0	0	0	0	0	0	0	0	0	1	0	0	0	0	0
YER111C	0	0	0	0	0	0	0	0	0	0	0	0	0	0	0	0	0	0	0	0	0	0	0	0	0	0	0	0	0	0	0	0	0	0	0	0	0	0	0	0	0	0	0	0	0	0	2	0	0
YER112W	0	0	0	0	0	0	0	0	0	0	0	0	0	0	0	0	0	0	0	0	0	0	0	0	0	0	0	1	0	1	0	1	2	0	0	0	0	5	0	0	0	2	0	0	0	0	0	0	1
YER119C	0	0	0	0	0	0	0	0	0	0	0	0	0	1	0	0	0	0	0	0	0	0	0	0	0	0	0	0	0	0	0	0	0	0	1	0	0	1	4	0	0	0	1	0	0	0	0	1	0
YER122C	0	0	0	0	0	0	0	0	0	0	0	0	0	0	0	0	0	0	0	0	0	1	0	0	0	0	0	0	0	0	0	0	0	0	0	0	0	0	0	0	0	0	0	0	0	0	0	0	0
YER126C	0	0	0	0	0	0	0	1	1	0	0	0	1	1	0	0	0	0	0	0	0	0	0	0	0	0	0	0	0	0	1	0	0	0	0	0	0	0	0	0	0	1	0	0	0	0	1	0	0
YER127W	0	0	0	0	0	0	0	0	0	0	0	0	0	0	0	0	0	0	0	0	0	0	0	0	0	0	0	0	0	0	0	0	0	0	0	0	0	0	0	0	0	0	0	0	0	0	0	0	0
YER138W-A	0	4	0	1	3	3	3	1	2	2	2	0	0	0	1	2	1	3	1	5	3	2	0	1	0	2	2	1	3	4	2	6	4	6	3	7	4	2	7	4	2	4	2	1	4	6	6	4	4
YER142C	0	0	1	0	1	0	0	0	0	0	0	3	2	1	0	2	1	2	0	0	0	0	0	0	1	1	0	0	1	0	0	0	0	0	0	2	2	1	0	1	0	2	0	1	1	1	0	4	5
YER144C	1	0	3	1	6	4	2	1	0	1	4	6	4	1	2	6	2	5	2	3	3	3	5	0	1	2	3	1	2	0	0	1	2	1	4	0	0	2	1	0	6	1	0	1	1	6	2	1	1
YER145C	0	1	0	0	4	5	2	1	2	1	1	2	2	2	1	5	2	2	5	0	1	0	0	2	3	7	5	3	2	2	2	1	0	0	1	1	3	4	0	2	2	2	3	1	1	4	2	4	2
YER148W	0	1	0	0	0	0	0	0	0	0	0	0	0	0	0	1	0	0	0	0	0	0	0	0	0	0	0	0	0	1	0	0	0	0	0	0	0	0	0	0	0	0	0	0	0	0	0	1	0
YER151C	1	0	0	0	0	0	0	0	0	1	0	0	2	0	0	0	0	0	0	0	0	0	0	0	0	0	0	0	0	0	0	0	0	0	0	0	0	2	0	0	0	0	0	0	0	0	0	0	0
YER153C	0	0	0	0	0	0	0	0	0	0	1	0	0	0	2	0	1	0	1	0	0	0	0	1	1	2	2	0	0	0	0	1	1	0	1	2	3	1	1	0	0	1	1	1	0	1	1	1	1
YER155C	0	0	0	1	0	0	0	0	0	0	1	0	1	0	0	0	0	0	1	1	0	0	1	0	0	0	0	0	1	0	0	0	2	1	1	0	0	0	0	0	2	3	1	1	6	0	0	2	1
YER156C	0	0	0	0	0	0	1	1	0	0	0	0	0	0	0	0	0	1	0	0	1	0	0	0	0	0	0	0	0	0	0	0	0	0	1	0	0	0	0	0	0	0	0	0	0	0	1	0	1
YER161C	0	2	0	0	0	0	0	0	0	0	0	0	0	0	0	1	0	0	0	0	1	0	0	0	0	0	0	0	0	1	0	0	1	0	1	0	0	0	0	1	0	0	0	0	0	0	0	0	0
YER167W	0	0	1	0	0	0	0	0	0	0	0	0	0	0	0	0	0	0	0	1	1	0	0	0	0	0	0	0	1	0	0	0	2	0	1	0	0	0	0	0	3	1	1	0	0	0	0	0	1
YER173W	0	0	0	0	0	0	0	0	0	0	0	0	0	0	0	0	0	0	0	0	0	1	0	0	0	0	0	0	0	0	0	0	1	0	0	0	1	0	3	0	0	0	0	0	0	0	1	0	0
YER175W-A	0	0	1	0	0	0	1	0	0	0	0	2	0	0	0	0	0	0	0	3	0	1	0	1	0	0	0	0	1	0	0	1	2	2	1	0	2	3	0	0	1	0	0	1	1	1	1	0	0
YER176W	0	0	0	0	0	0	0	0	0	0	1	0	0	0	0	0	0	0	0	0	0	0	0	0	0	0	0	0	0	0	0	0	0	0	0	0	0	0	0	0	0	0	0	0	0	0	0	0	0
YER180C	0	0	0	0	0	0	0	0	0	0	0	0	0	0	0	0	0	0	0	0	0	0	0	0	0	1	1	1	0	0	0	1	0	0	1	1	0	0	2	0	0	0	0	1	2	3	1	1	0
YER189W	3	1	0	0	3	0	1	3	5	2	4	0	1	2	3	2	0	1	0	0	1	2	1	0	2	5	1	0	1	1	1	0	5	2	1	0	1	1	1	1	3	1	1	6	11	5	4	15	4
YFL057C	2	1	5	2	1	1	1	3	2	1	2	3	2	2	5	1	3	2	11	3	5	6	3	8	6	0	3	2	3	2	3	3	11	11	9	3	1	5	8	4	0	3	10	4	4	0	1	0	8
YFL053W	0	0	0	0	0	0	0	0	0	0	0	0	0	0	0	0	0	0	1	0	0	0	0	0	1	0	1	0	0	0	0	0	0	0	0	0	1	0	1	0	0	0	0	1	0	0	0	0	0
YFL050C	1	1	0	0	1	0	0	0	0	1	0	0	0	0	0	0	0	0	0	1	1	0	1	0	0	0	3	0	0	0	1	1	2	1	0	1	0	1	0	1	1	2	5	1	1	4	0	3	2
YFL045C	0	0	0	0	0	0	0	0	0	0	0	0	0	0	0	0	0	0	0	1	0	0	0	2	0	0	0	0	1	0	0	0	2	1	0	0	0	0	0	0	0	0	0	0	0	0	0	0	0
YFL041W	1	0	0	0	0	1	0	1	0	0	0	0	0	0	0	1	0	0	0	0	0	0	0	0	0	0	0	0	0	0	0	0	0	0	0	0	0	0	0	0	0	0	0	0	0	0	0	0	0
YFL030W	1	1	1	0	1	2	0	1	1	1	1	0	0	3	0	1	1	1	1	1	2	1	6	4	2	6	2	1	3	1	4	6	8	3	8	3	2	0	3	9	12	6	6	3	2	2	3	0	2
YFL021W	3	0	2	9	26	9	3	3	1	2	2	0	1	2	1	0	0	0	3	0	0	2	3	1	2	1	4	1	1	3	0	0	2	2	0	1	3	1	2	2	1	1	2	2	1	1	0	1	5
YFL016C	0	0	0	0	0	0	1	0	1	0	0	0	0	0	0	1	0	0	0	0	0	0	0	0	0	0	0	0	0	0	0	0	0	0	0	0	1	0	1	0	0	0	0	0	0	0	0	0	0
YFL014W	1	1	2	3	2	3	5	2	1	0	0	1	1	1	2	2	1	0	0	0	0	1	1	0	1	0	0	1	0	1	0	0	0	0	0	0	0	0	0	0	2	0	1	0	1	0	1	0	0
YFL009W	0	1	0	1	0	0	2	1	0	0	0	0	1	1	0	0	0	0	0	0	0	0	0	0	0	0	0	0	0	0	0	0	1	0	1	0	0	0	0	0	0	0	0	0	0	0	0	0	0
YFL005W	0	0	1	1	0	0	0	1	1	0	1	1	0	1	0	1	2	0	3	3	3	1	0	3	0	0	2	2	5	1	5	5	0	3	1	2	4	1	3	14	2	3	3	3	7	6	3	2	3
YFR004W	0	0	0	0	0	0	0	0	0	0	0	0	0	2	1	0	0	0	0	0	0	0	1	0	0	0	0	0	0	0	0	0	0	0	0	0	1	1	0	0	1	2	1	0	0	0	0	0	0
YFR025C	0	0	0	0	0	0	0	0	0	0	0	0	0	0	0	0	0	0	0	0	0	0	0	0	0	0	0	0	0	0	0	0	0	0	0	0	0	0	0	0	0	0	0	0	0	0	0	0	0
YFR036W	0	1	0	0	0	1	1	0	1	0	2	1	3	0	0	0	3	2	2	1	1	1	2	0	6	4	4	1	2	4	7	4	2	1	7	10	13	8	1	1	4	19	5	1	9	1	1	13	6
YFR037C	0	0	0	0	0	0	0	0	0	0	0	1	0	0	0	0	0	0	0	0	0	0	0	0	0	0	0	0	0	0	0	0	0	0	0	0	0	0	0	1	0	0	0	0	0	0	0	1	0
YFR039C	0	0	0	0	0	0	0	0	0	0	0	0	0	0	0	0	0	0	0	0	0	0	0	0	2	0	0	1	2	0	0	1	0	3	0	0	0	0	0	0	0	0	0	0	0	0	0	2	0
YFR045W	0	0	0	0	0	0	0	0	0	0	0	0	0	0	0	0	0	0	0	0	1	0	0	0	0	0	0	0	0	1	0	0	1	1	0	0	1	0	0	0	0	0	1	0	0	0	1	0	0
YFR048W	0	0	0	0	1	1	0	0	0	0	0	0	0	0	0	0	0	0	0	1	0	0	0	0	0	0	1	0	3	1	0	0	0	0	2	1	1	0	1	2	3	4	2	1	2	1	0	1	2
YFR057W	1	0	2	1	0	2	5	0	3	4	1	2	1	2	5	1	1	3	3	2	2	3	1	8	2	0	1	0	1	2	1	2	2	1	1	0	0	0	0	0	3	1	2	0	3	2	7	4	0
YGL258W	0	0	0	0	0	0	0	0	0	0	0	0	0	0	0	0	0	0	0	0	0	0	0	0	0	0	0	0	0	0	0	0	0	0	0	0	0	0	0	0	0	0	0	0	0	0	0	0	0
YGL255W	1	1	0	2	1	2	1	1	2	7	3	0	2	5	2	2	1	8	1	2	8	0	3	0	0	2	1	2	7	3	1	1	4	3	0	3	2	1	3	0	0	4	2	1	3	4	0	0	1
YGL254W	0	0	0	0	1	0	0	0	0	0	0	2	2	0	0	1	2	0	0	0	1	3	0	1	0	1	0	1	0	1	0	0	0	0	1	1	1	1	2	0	0	2	1	1	0	1	0	1	0
YGL253W	0	1	0	0	0	3	0	0	0	0	0	0	1	3	4	2	0	0	0	0	2	1	1	0	1	1	1	0	0	0	4	2	0	0	0	0	0	0	1	1	1	3	1	0	0	1	0	0	0
YGL252C	0	0	0	0	0	0	1	0	0	0	1	1	0	0	0	1	0	0	4	0	1	0	0	0	0	1	0	0	0	1	0	1	2	0	1	0	0	0	0	0	1	0	0	0	0	0	1	0	0
YGL228W	0	0	0	0	0	0	0	0	0	0	0	0	0	0	0	0	0	0	0	0	0	0	0	1	0	0	0	0	0	0	0	0	0	0	0	0	0	0	0	0	0	0	0	0	0	0	0	0	0
YGL222C	0	0	0	1	0	0	0	0	0	0	0	0	0	0	0	0	0	0	0	0	0	0	0	0	0	0	0	1	0	0	0	0	0	1	0	1	0	0	0	0	0	0	0	2	1	0	0	0	0
YGL216W	0	0	0	0	0	0	0	0	0	0	0	0	0	0	0	0	0	0	0	0	0	0	0	0	3	1	0	0	0	1	0	0	2	1	1	0	0	0	0	0	0	0	1	1	0	0	1	0	4
YGL201C	0	0	0	0	0	0	0	0	0	0	1	0	0	0	0	0	0	0	0	0	0	0	0	0	0	0	0	0	0	0	0	0	0	0	0	0	0	0	0	0	0	0	0	0	0	0	1	0	0
YGL196W	0	1	0	0	0	0	0	0	0	1	0	0	0	0	1	1	0	0	0	0	0	0	0	1	2	0	0	0	1	1	0	0	0	0	0	1	0	0	0	1	0	0	0	0	1	2	0	0	2
YGL195W	0	0	0	0	0	0	0	0	0	0	0	0	0	0	0	0	0	0	0	0	0	0	0	0	0	0	0	0	0	0	0	0	0	0	0	0	0	0	0	0	1	0	0	0	0	0	0	0	0
YGL189C	0	0	1	2	1	0	0	0	1	0	2	0	0	0	0	1	1	0	0	0	0	0	0	3	1	0	1	0	0	0	0	0	0	0	0	0	0	0	0	0	0	1	1	0	0	0	0	0	0
YGL178W	3	5	3	3	2	2	1	0	2	0	2	2	5	3	1	1	1	5	1	2	0	2	2	2	0	0	0	0	1	0	0	0	0	1	0	0	0	1	2	0	0	2	1	2	1	1	2	0	0
YGL175C	0	0	0	0	0	0	0	0	0	0	0	2	0	0	0	0	0	0	0	0	0	0	0	1	0	0	0	0	0	0	0	0	2	0	0	1	0	0	0	0	0	1	4	2	0	0	1	2	0
YGL174W	0	1	0	0	0	1	1	0	0	1	0	2	0	1	0	0	2	0	0	0	1	0	0	0	0	0	0	0	0	1	0	0	1	0	1	1	0	1	0	0	0	0	1	1	1	0	0	1	1
YGL172W	0	0	0	0	0	0	0	0	0	1	0	0	0	0	0	0	0	1	0	0	0	0	1	0	0	1	0	0	0	0	0	2	1	0	0	0	0	0	0	0	0	1	0	0	0	1	0	0	0
YGL168W	3	1	4	4	10	4	0	3	8	5	10	7	3	4	6	3	4	4	10	12	10	2	6	3	4	6	10	8	2	2	11	10	11	1	1	1	3	4	4	3	0	6	2	1	7	1	1	2	4
YGL167C	0	1	0	0	0	0	0	0	0	0	1	0	0	0	0	0	0	0	0	0	0	0	0	0	0	0	0	0	0	0	0	0	0	1	1	0	0	0	0	0	0	0	2	0	0	1	1	3	2
YGL157W	0	0	0	0	0	0	0	0	0	0	0	0	0	0	0	0	0	0	0	0	0	0	0	0	0	0	0	0	0	0	0	0	0	0	0	0	0	0	0	0	0	0	0	0	1	0	1	3	3
YGL153W	0	0	0	1	0	0	0	0	0	0	0	0	0	0	0	0	0	0	0	0	0	0	0	1	0	0	0	0	0	0	0	0	0	0	0	0	0	0	0	0	0	0	0	0	0	0	0	0	0
YGL146C	0	0	0	0	0	0	0	0	0	0	0	0	0	1	0	0	0	1	0	0	0	0	0	0	0	0	1	0	0	0	0	0	0	0	0	0	0	0	0	0	1	1	0	0	0	0	0	0	0
YGL145W	1	0	0	1	0	0	2	0	0	0	0	0	0	1	0	0	0	0	0	0	0	0	0	0	0	0	0	0	0	0	0	0	0	1	0	0	0	0	0	0	0	1	0	0	0	0	1	0	1
YGL139W	1	0	0	0	0	1	0	0	0	1	0	0	0	0	0	0	0	0	0	0	0	0	2	0	1	0	0	1	0	0	0	1	1	0	0	0	0	2	0	1	4	0	2	0	0	0	0	1	0
YGL133W	0	0	0	0	0	0	0	0	0	0	0	0	0	0	0	0	0	0	0	0	0	0	0	0	0	0	0	0	0	0	0	0	0	0	0	0	0	0	0	0	0	1	0	0	0	0	0	0	0
YGL117W	0	0	0	0	0	0	0	0	0	0	0	0	0	0	0	0	0	0	0	0	0	0	0	0	0	0	0	0	0	0	0	0	0	0	0	0	0	0	0	0	0	0	0	0	0	0	0	0	0
YGL112C	0	0	0	0	0	0	0	0	0	0	0	0	0	0	0	0	1	0	0	0	0	0	0	2	0	0	0	0	0	0	0	0	1	1	0	0	0	1	1	1	0	0	0	0	0	0	0	0	0
YGL106W	0	0	0	0	0	0	0	0	1	2	0	0	0	0	0	0	0	0	0	0	0	0	1	1	0	0	0	0	0	0	0	0	0	0	0	0	0	1	0	0	0	1	0	0	1	0	2	0	1
YGL089C	0	0	0	3	2	0	2	0	0	1	0	0	0	0	1	0	0	0	0	0	0	0	0	0	0	0	0	0	0	0	0	0	0	0	0	0	0	0	1	0	0	1	0	0	0	0	0	1	0
YGL087C	0	3	0	1	1	0	1	0	0	2	0	0	0	0	0	1	0	3	0	2	0	0	1	0	0	0	0	0	0	0	0	0	1	0	0	0	1	0	0	0	1	2	1	0	0	0	0	0	0
YGL076C	0	0	0	0	0	0	0	0	0	0	0	1	0	0	0	0	0	1	2	1	0	0	0	0	0	2	0	0	0	0	0	2	1	0	0	0	1	0	0	0	0	1	1	1	0	0	0	0	0
YGL075C	1	0	0	0	0	1	0	0	0	0	0	0	1	0	0	1	0	0	0	0	0	0	0	1	0	0	1	0	0	0	1	0	0	0	0	0	0	0	1	1	0	0	0	0	0	0	0	0	0
YGL054C	0	0	0	0	0	0	0	0	0	0	0	0	0	0	0	0	0	0	0	0	0	0	0	0	0	0	0	0	0	0	0	0	0	0	0	0	0	0	0	0	0	0	0	0	0	0	0	0	0
YGL053W	1	1	1	0	1	1	1	0	0	1	1	0	1	0	0	1	0	0	0	0	0	1	0	0	0	0	0	0	0	0	0	1	0	0	0	0	1	0	0	2	0	0	0	0	0	1	0	0	0
YGL050W	3	0	1	6	1	0	0	0	0	1	0	1	2	1	3	9	2	1	0	1	2	2	2	0	3	0	0	1	0	0	1	1	0	2	4	0	0	2	1	2	3	5	1	5	0	0	0	1	0
YGL047W	0	0	0	0	0	0	0	0	0	0	0	0	0	0	0	0	0	0	0	0	0	0	0	0	0	0	0	0	0	0	1	0	0	0	0	0	0	0	1	1	0	0	0	0	1	2	0	0	0
YGL039W	0	2	0	0	0	0	0	0	0	1	1	2	0	0	1	0	0	0	0	0	0	0	2	2	0	0	1	0	1	0	0	0	0	1	0	2	3	0	0	0	1	0	1	0	1	0	0	1	0
YGL035C	0	0	0	0	0	0	1	0	0	0	0	0	0	1	1	0	0	0	0	0	0	0	0	1	0	2	4	0	1	1	0	1	0	2	2	1	2	0	0	4	5	0	0	2	0	1	0	1	1
YGL032C	0	0	0	0	0	1	0	0	2	0	0	0	1	0	1	0	1	1	1	1	0	1	1	0	2	1	1	0	0	0	0	0	2	0	1	0	0	2	0	0	1	2	0	0	1	0	4	4	0
YGL029W	0	0	0	0	0	0	0	0	0	1	0	0	1	0	0	0	0	1	0	1	0	0	1	0	0	1	2	0	0	0	0	0	0	0	0	0	0	0	1	0	0	0	0	1	0	0	3	1	0
YGL022W	0	0	0	0	0	0	0	0	0	0	1	0	0	0	0	0	0	0	0	0	0	0	0	0	0	0	0	0	0	0	0	0	0	1	0	0	0	0	1	0	1	0	1	0	0	0	0	0	0
YGL021W	0	0	0	0	0	1	0	0	0	0	0	0	0	0	0	0	0	0	0	1	0	0	0	0	0	0	0	0	0	0	0	0	1	0	0	1	0	1	1	0	1	0	0	0	0	0	0	0	0
YGL016W	0	0	0	0	1	0	1	3	0	1	0	0	0	3	2	2	0	1	0	0	0	2	3	0	1	0	0	0	1	0	0	0	0	0	1	0	0	2	0	0	0	2	1	1	2	0	1	2	0
YGL013C	0	0	0	0	0	0	0	0	0	0	0	0	0	0	0	0	0	0	0	0	0	0	0	0	1	0	0	0	0	0	0	0	0	0	0	0	0	0	0	0	0	0	0	0	0	0	0	0	0
YGL009C	0	0	0	0	0	0	0	0	0	1	1	0	0	0	0	0	0	0	1	0	0	0	1	0	0	0	0	1	0	0	0	3	0	0	0	1	0	0	0	0	0	0	0	0	1	0	2	0	0
YGR014W	0	1	1	0	0	0	0	0	0	0	0	0	0	1	0	0	0	0	0	0	0	0	0	0	0	0	0	1	0	0	0	0	0	0	0	0	0	0	1	0	0	1	1	0	0	2	0	2	1
YGR016W	1	0	0	1	0	1	1	1	5	5	1	0	2	1	0	1	2	0	1	3	1	1	2	1	1	1	1	0	1	1	2	0	2	0	1	2	1	0	0	1	0	0	0	0	0	0	0	0	1
YGR020C	0	0	0	0	0	0	0	1	0	0	0	0	0	0	0	0	0	0	0	0	0	0	0	0	0	0	0	0	1	0	0	0	1	0	0	0	0	1	2	3	0	1	1	1	0	2	2	2	3
YGR028W	0	0	0	0	0	0	0	1	0	0	0	0	0	0	0	0	0	0	0	0	0	0	0	0	0	0	0	0	0	0	0	0	0	0	0	0	0	0	0	0	2	0	0	0	0	0	0	0	0
YGR029W	3	2	0	1	1	1	0	0	2	0	0	0	0	2	0	2	2	2	0	1	1	0	0	1	2	1	0	0	0	0	0	0	0	0	0	0	0	0	0	0	0	0	0	0	1	0	0	0	0
YGR035C	0	0	0	0	2	2	1	0	0	0	0	0	1	0	0	0	2	3	1	1	0	0	2	1	0	1	0	1	0	1	1	0	1	0	2	1	0	4	4	1	1	0	3	1	2	1	1	4	2
YGR042W	0	0	1	0	1	0	0	0	1	0	0	1	0	2	1	2	2	0	0	0	2	1	0	0	0	1	1	0	0	2	1	1	0	1	1	0	0	1	1	2	1	1	0	0	2	0	1	3	2
YGR043C	1	0	0	1	2	0	2	1	0	0	0	0	0	3	0	0	0	0	0	0	0	2	0	0	0	0	0	1	0	1	0	0	0	0	0	0	1	0	1	0	0	1	0	0	0	1	3	0	0
YGR047C	0	0	0	0	0	0	0	0	0	0	0	0	0	0	0	0	0	0	1	0	0	0	0	0	0	0	0	0	0	0	0	0	0	0	0	0	0	0	0	0	0	0	0	0	0	0	0	0	0
YGR049W	0	0	1	0	1	0	0	0	0	0	0	2	1	0	2	0	0	0	0	0	1	0	0	0	1	0	2	1	1	0	0	0	0	0	1	0	1	1	0	1	0	2	2	0	2	0	0	0	1
YGR054W	0	0	0	0	0	0	0	0	0	0	0	0	0	0	0	0	0	2	0	0	0	0	0	0	1	0	0	0	0	0	0	0	0	0	0	0	0	0	1	0	0	1	0	1	1	2	2	0	0
YGR055W	1	3	0	1	1	2	1	3	3	5	0	4	2	3	2	0	0	2	1	3	2	2	4	0	2	1	0	1	1	1	0	0	1	1	0	2	0	0	1	6	2	2	2	1	1	1	3	3	2
YGR063C	0	0	0	0	0	0	0	0	0	0	0	0	0	2	0	0	0	0	0	0	0	0	0	1	0	1	0	0	0	0	2	0	0	0	0	0	0	0	1	0	0	0	0	0	0	1	0	0	0
YGR070W	0	0	1	0	0	1	1	0	0	0	0	0	1	0	1	0	0	3	1	1	1	2	2	2	3	6	5	2	2	5	3	4	1	1	2	1	1	1	0	0	2	3	0	7	3	2	2	1	1
YGR074W	0	0	0	0	0	0	0	0	0	0	0	0	0	0	0	0	0	0	0	0	0	0	0	0	0	0	0	0	0	0	0	0	0	0	0	0	0	0	0	0	0	0	0	0	0	0	0	0	0
YGR089W	0	0	0	0	0	0	0	2	0	0	0	0	0	0	0	1	0	0	0	0	0	0	0	0	0	0	0	1	0	1	0	1	0	0	0	0	0	0	0	0	0	1	1	0	0	0	0	0	0
YGR092W	0	0	0	0	1	0	0	0	0	0	0	0	0	0	0	0	0	0	0	0	0	0	0	0	0	0	0	0	1	0	0	0	0	0	0	0	1	1	1	0	0	0	1	0	5	0	1	1	0
YGR102C	1	0	0	0	0	0	0	0	0	0	0	0	0	0	0	0	0	0	0	0	0	0	0	0	0	0	0	0	0	0	0	0	2	0	0	0	0	0	1	0	0	0	0	0	0	0	1	1	0
YGR108W	1	0	0	0	1	0	1	0	1	2	5	2	1	2	3	3	1	4	2	1	4	2	2	1	0	0	2	0	2	1	1	1	1	3	3	0	0	2	1	1	1	2	2	1	1	6	3	2	1
YGR120C	1	1	0	0	0	1	1	1	0	0	0	0	0	0	0	0	0	0	0	2	0	1	0	1	0	2	3	0	2	0	0	1	1	2	1	0	1	0	3	0	1	2	2	0	0	1	1	0	1
YGR121C	0	0	0	0	0	0	0	0	0	0	0	0	0	1	0	0	0	0	0	0	0	0	0	0	0	0	0	0	0	0	0	0	0	0	0	0	0	0	0	0	0	0	0	0	0	0	0	0	0
YGR122W	1	0	0	0	0	0	0	0	0	0	0	0	0	0	0	0	0	0	0	0	0	0	0	0	0	0	0	0	0	0	0	0	0	0	0	0	0	0	0	0	0	0	0	0	0	0	0	0	0
YGR127W	2	4	0	0	1	0	0	1	1	6	3	2	0	1	0	0	0	1	0	0	3	1	2	0	0	0	0	0	0	2	3	0	4	2	1	1	0	3	1	0	0	0	2	0	0	1	0	3	2
YGR129W	0	0	0	0	0	0	0	0	0	0	0	0	0	1	0	0	0	0	0	0	0	1	0	0	0	0	0	0	0	0	0	0	0	0	0	0	0	0	0	0	0	0	1	0	0	0	0	0	0
YGR131W	1	0	0	0	0	1	0	0	0	0	0	0	0	1	0	0	1	0	0	0	0	0	0	0	0	0	0	0	0	2	1	0	0	0	1	0	0	0	0	0	0	1	0	1	0	0	0	0	0
YGR135W	0	0	0	0	0	2	2	0	0	0	0	0	0	0	0	0	0	1	0	0	0	1	0	0	0	0	0	1	0	1	0	0	0	1	0	0	0	0	0	0	0	0	0	0	2	0	0	0	0
YGR138C	0	1	2	1	0	1	4	1	2	1	0	0	0	0	0	4	0	1	1	0	0	0	0	2	1	2	2	0	3	1	0	1	0	1	1	1	2	1	2	1	2	0	2	2	0	0	1	2	1
YGR141W	1	0	0	0	0	0	1	0	0	0	0	0	0	1	0	1	0	0	1	0	1	1	0	0	0	0	0	0	0	0	0	0	0	0	1	0	1	0	0	0	1	1	2	0	0	0	0	0	2
YGR152C	0	0	0	0	0	0	0	0	0	0	0	0	0	0	0	0	1	0	0	0	1	0	0	0	0	0	0	1	0	0	0	1	1	0	0	0	0	0	0	0	1	1	0	0	0	0	1	0	0
YGR162W	0	0	0	1	0	1	0	0	0	0	0	0	0	0	0	0	0	0	0	0	0	0	0	1	0	0	1	0	0	0	0	0	0	1	0	0	0	0	0	0	0	0	0	1	1	0	3	0	1
YGR167W	0	0	0	1	0	0	0	0	0	0	0	0	0	0	0	0	0	0	0	0	0	0	0	0	1	0	0	0	0	0	0	0	0	1	0	0	1	0	0	1	1	1	0	2	0	0	1	0	0
YGR169C	0	0	0	1	0	0	0	0	0	0	0	1	0	1	0	0	1	1	0	1	0	0	3	0	1	0	0	0	1	0	1	0	1	1	0	0	2	0	0	0	0	0	1	1	0	2	0	0	0
YGR180C	0	0	0	0	0	0	1	0	0	0	0	0	1	0	0	0	0	0	1	0	0	0	0	0	0	1	0	0	0	0	1	0	0	0	0	0	0	0	0	0	0	2	1	0	1	0	0	0	0
YGR183C	0	2	0	0	0	0	0	0	0	0	0	1	1	0	2	0	0	0	0	0	0	0	0	1	0	1	0	0	0	0	0	0	0	0	2	1	0	0	0	0	0	1	0	1	1	0	0	0	2
YGR187C	0	0	0	0	0	0	0	0	0	1	2	0	0	0	0	0	0	0	0	0	0	0	0	0	0	0	0	0	0	0	0	1	0	0	0	0	0	0	0	0	0	0	1	0	0	0	1	3	2
YGR195W	0	0	0	0	0	0	0	0	0	0	0	0	0	0	0	0	0	0	0	0	1	0	0	0	1	0	0	0	0	0	0	0	0	0	0	0	0	0	0	0	0	0	1	1	0	0	0	1	1
YGR212W	0	2	0	2	2	1	0	1	1	1	0	0	1	0	0	1	0	0	1	0	0	1	1	0	0	0	0	0	0	0	1	1	0	0	2	0	0	0	1	1	1	0	2	1	3	0	0	2	3
YGR213C	0	0	0	0	0	1	0	0	0	0	0	0	0	0	0	0	0	0	0	0	1	2	1	0	0	0	1	0	0	1	6	4	0	0	0	1	0	2	1	1	2	2	2	4	3	2	3	5	5
YGR214W	0	0	0	0	0	1	0	0	0	0	1	0	0	0	4	0	0	0	1	1	0	3	1	0	2	0	1	0	0	2	1	2	0	2	2	0	0	0	1	3	0	1	0	3	0	3	0	1	0
YGR233C	0	0	0	0	1	0	0	0	0	0	0	0	1	0	1	0	0	0	0	0	0	0	0	0	0	0	2	0	0	0	0	0	0	0	0	0	0	0	0	0	1	1	1	0	1	0	0	0	1
YGR239C	0	0	0	0	0	0	0	0	0	1	0	0	0	0	0	0	2	0	0	1	0	0	0	0	0	0	0	0	0	0	0	0	2	0	0	1	0	0	0	1	0	1	1	0	0	0	0	0	0
YGR244C	0	1	0	0	0	0	3	0	0	0	0	0	0	0	0	0	0	0	0	1	0	0	0	2	1	0	0	0	0	1	1	1	0	2	0	0	3	1	3	0	5	0	1	0	0	0	1	0	1
YGR245C	0	0	0	0	0	0	0	0	0	0	0	0	0	0	0	0	0	0	0	1	1	0	0	0	0	0	0	0	0	0	0	0	0	0	0	0	0	0	0	0	0	0	0	0	0	0	0	0	0
YGR249W	0	0	0	0	0	0	0	0	0	0	0	0	0	0	0	0	0	0	0	0	0	0	0	0	0	0	0	0	0	0	0	0	0	0	0	0	0	0	0	1	0	1	0	0	0	0	0	0	0
YGR250C	0	0	0	0	0	0	0	0	0	0	0	0	0	0	0	0	0	0	0	0	0	0	0	0	0	0	0	0	0	0	0	0	0	0	0	0	0	0	0	0	0	0	0	0	0	1	0	0	0
YGR251W	0	0	0	0	0	2	0	0	1	0	0	0	0	0	1	0	0	0	0	1	0	0	0	0	0	0	0	0	0	0	0	0	1	0	1	0	0	0	1	0	0	0	0	0	0	0	0	0	0
YGR254W	1	1	0	1	0	1	2	0	3	0	2	1	0	0	0	4	1	1	0	3	0	1	1	1	1	5	1	0	4	0	0	0	1	2	2	6	0	0	0	3	1	0	1	1	0	0	0	0	0
YGR264C	0	0	0	0	0	0	0	0	0	0	0	0	0	0	0	0	0	0	0	0	0	2	0	1	0	1	0	0	0	0	0	0	0	0	0	0	0	0	1	0	0	1	1	0	0	0	0	0	0
YGR273C	0	0	0	0	0	0	0	0	0	0	0	0	0	0	0	0	0	0	0	0	0	0	0	1	0	2	0	0	0	0	0	0	0	1	1	0	0	0	0	1	0	1	0	1	0	0	0	0	0
YGR279C	0	0	0	0	0	0	0	0	0	0	1	0	0	0	0	0	1	1	0	0	0	1	0	0	0	0	0	0	0	0	0	0	0	2	2	0	0	0	0	1	0	1	0	0	0	0	1	1	1
YGR289C	0	0	0	0	0	0	0	0	0	0	0	0	0	0	0	0	0	0	0	0	0	0	0	0	0	0	0	1	1	2	0	0	0	0	0	0	0	0	0	1	0	0	0	0	1	1	0	0	0
YHL048W	0	0	0	0	1	0	0	0	0	0	0	0	0	0	0	0	0	0	0	0	0	0	0	0	0	0	0	0	0	0	0	0	0	0	0	0	0	0	0	0	0	1	0	0	1	0	0	0	0
YHL042W	3	1	0	0	1	0	1	0	1	0	0	1	0	0	0	0	0	1	0	0	1	0	0	0	1	0	1	0	1	0	0	0	1	0	0	0	1	0	1	0	2	0	0	2	1	3	3	2	0
YHL040C	0	0	0	0	0	0	0	0	0	0	0	0	0	0	0	0	0	0	1	0	0	0	0	0	1	0	1	0	1	0	0	0	0	0	0	0	1	0	0	0	0	0	0	0	0	0	0	0	0
YHL035C	1	1	2	0	1	1	0	0	1	1	3	5	1	0	2	1	1	0	0	2	0	4	2	1	3	1	2	3	1	0	0	1	0	0	0	0	1	1	3	0	1	0	1	0	0	1	8	7	1
YHL034C	0	1	0	0	1	0	0	0	0	0	1	0	0	0	0	0	0	0	0	0	0	0	3	0	0	0	0	0	0	1	0	1	1	1	0	0	0	0	0	0	1	0	1	0	0	0	0	0	0
YHL026C	0	0	0	0	0	0	0	0	0	0	0	0	0	0	0	0	0	0	0	0	1	0	1	0	0	1	0	0	0	0	0	0	1	1	1	0	0	1	1	1	0	3	0	0	2	0	0	0	0
YHL024W	7	3	1	0	1	0	1	0	2	1	0	1	0	3	0	3	2	1	3	0	0	2	1	0	3	0	0	1	0	1	1	0	0	1	3	1	0	0	0	0	0	0	0	0	0	0	0	0	0
YHL017W	0	0	1	0	0	0	0	1	0	0	0	0	1	0	0	1	0	0	0	0	0	0	0	0	1	0	0	0	0	0	0	0	1	0	1	0	0	0	1	2	0	1	1	1	2	0	0	1	0
YHL016C	0	0	0	0	0	0	0	0	0	0	0	0	0	0	0	0	0	0	0	0	0	0	0	0	0	0	0	0	0	1	0	0	0	0	1	1	0	0	1	1	2	2	2	4	2	2	2	3	3
YHL015W	0	0	0	0	2	0	0	1	1	0	0	0	0	1	0	0	0	0	0	0	0	0	0	0	0	0	0	0	1	0	0	0	0	0	0	0	0	0	0	0	0	0	0	0	0	0	0	0	1
YHL006C	0	0	0	1	0	0	0	0	0	0	0	0	0	0	0	0	0	0	0	0	0	1	0	1	0	0	0	0	0	0	0	0	0	0	0	0	0	0	0	0	0	0	0	0	0	0	0	0	0
YHR002W	0	0	0	0	0	0	0	0	0	0	0	1	0	0	1	0	0	1	0	0	1	2	0	0	0	0	0	2	0	0	0	0	0	0	0	0	0	1	1	1	0	0	0	0	0	0	0	0	0
YHR004C	0	0	0	0	0	0	0	0	0	0	0	1	0	0	0	0	0	0	0	1	1	1	0	0	0	1	0	0	0	0	0	0	0	0	0	0	0	0	1	1	1	1	0	0	1	0	2	0	0
YHR007C-A	1	1	0	4	2	4	4	5	2	3	2	1	3	1	2	2	1	2	1	1	1	3	1	4	0	1	0	1	1	0	1	0	0	1	0	0	2	0	1	2	0	3	1	0	1	4	8	1	1
YHR010W	0	0	0	0	0	0	0	0	0	0	0	0	0	0	0	0	0	0	0	0	1	0	0	0	0	0	0	0	0	0	0	0	0	0	0	1	0	0	0	0	0	0	0	0	0	0	0	0	0
YHR016C	0	0	0	0	0	2	1	0	0	0	0	1	0	0	1	0	0	1	0	0	1	0	0	1	0	0	0	0	2	0	0	0	2	0	0	0	1	1	0	0	0	0	0	2	2	1	1	1	2
YHR017W	2	0	2	1	1	1	0	0	0	1	0	1	4	0	2	4	0	1	1	2	2	4	1	4	1	0	2	2	1	1	1	1	1	2	0	0	1	1	0	0	1	0	2	1	1	0	0	0	1
YHR019C	0	0	0	0	0	0	0	0	0	0	0	0	0	1	0	0	0	0	1	0	0	1	0	0	1	0	2	0	0	1	1	0	0	0	1	2	1	1	0	1	1	1	4	0	1	0	0	0	1
YHR025W	0	0	0	0	0	0	0	1	0	0	0	0	1	0	1	0	0	0	1	0	0	0	0	0	0	0	0	1	0	0	2	1	1	0	0	1	0	0	2	0	2	0	1	2	0	2	0	1	1
YHR026W	0	0	0	1	0	0	0	0	0	0	0	0	0	0	0	0	0	0	0	0	0	0	0	0	0	0	0	0	0	0	1	0	0	0	0	0	0	0	0	0	0	0	0	0	0	2	0	2	0
YHR033W	0	0	0	1	1	0	0	0	0	0	0	0	0	0	0	0	0	0	0	0	0	1	0	2	0	3	0	3	0	4	1	0	1	4	1	1	5	0	0	3	0	0	0	1	2	2	0	5	5
YHR041C	0	0	0	1	1	0	0	0	0	0	0	0	0	0	0	0	0	0	0	0	0	0	1	0	0	0	1	0	0	0	0	0	0	0	0	0	1	1	0	0	0	5	0	4	2	0	2	0	0
YHR051W	0	0	1	0	0	0	0	0	0	0	0	2	0	0	0	0	0	0	0	0	0	1	0	2	0	0	0	2	0	0	0	0	0	1	0	0	0	0	0	1	1	2	0	0	0	1	0	1	1
YHR061C	0	0	0	0	0	2	1	0	1	0	0	0	0	0	0	0	0	0	1	0	0	0	0	1	0	0	0	0	1	1	0	1	1	0	0	0	2	1	2	0	5	0	3	1	0	1	1	0	0
YHR063C	0	0	0	0	0	0	0	0	0	0	0	0	0	0	0	0	0	0	0	0	0	0	0	0	0	0	0	0	0	0	0	0	0	0	0	0	0	0	0	0	0	0	0	0	0	0	0	0	1
YHR094C	0	0	0	2	1	7	2	1	1	5	4	3	5	3	3	1	2	0	1	0	2	0	7	5	1	0	2	0	3	1	0	4	0	0	1	1	1	2	0	0	1	0	0	1	1	0	1	0	1
YHR103W	0	0	0	0	0	0	0	1	0	0	0	0	0	0	0	2	1	0	0	0	0	0	1	0	0	0	0	0	0	0	0	0	0	0	0	0	0	0	0	0	0	0	0	1	1	0	0	0	0
YHR110W	0	0	0	0	0	0	0	0	0	0	0	1	0	0	0	0	1	1	0	0	0	0	0	1	0	0	1	0	0	0	1	0	0	0	1	1	1	0	0	0	3	0	0	0	0	0	1	0	2
YHR113W	1	0	2	2	0	1	0	1	1	2	1	0	1	0	1	0	0	1	0	0	0	0	0	0	0	0	1	0	0	1	1	0	1	1	2	0	1	3	0	1	0	1	1	0	1	0	1	1	3
YHR118C	0	0	0	0	0	0	0	1	0	0	0	0	0	0	0	1	0	0	0	1	0	0	0	1	0	0	0	0	0	0	0	0	0	0	0	1	0	0	0	0	0	2	0	1	0	0	1	0	0
YHR122W	0	0	0	0	0	1	0	0	0	0	1	0	0	0	0	0	0	0	0	0	0	0	0	0	0	0	0	0	0	0	0	0	0	0	0	0	0	0	0	0	0	0	2	0	0	0	0	0	0
YHR128W	0	0	0	0	0	0	0	0	0	0	0	0	0	0	0	0	0	0	0	0	0	1	0	0	0	0	0	0	0	0	0	0	0	0	0	0	0	0	1	0	1	0	0	0	1	0	0	0	0
YHR129C	0	0	0	0	0	1	0	0	0	0	0	0	1	0	0	0	0	0	0	0	0	0	2	0	0	0	0	0	0	0	0	0	1	0	0	0	0	1	1	0	0	0	0	0	0	2	1	0	0
YHR132C	0	0	0	0	0	0	0	0	0	0	0	0	0	0	0	0	0	0	0	0	0	0	0	0	0	0	0	0	0	0	0	0	0	0	0	0	0	0	0	0	0	0	0	0	0	0	0	0	0
YHR142W	0	0	0	0	0	0	0	0	0	0	0	0	0	0	0	0	0	0	0	0	0	0	0	0	0	0	0	0	0	1	0	0	0	0	1	0	1	0	0	0	0	0	0	0	0	0	1	0	0
YHR149C	0	0	0	0	2	0	1	0	1	0	0	1	1	0	0	0	2	0	2	0	1	1	0	1	2	0	1	3	0	2	1	5	2	3	1	6	2	3	4	1	2	0	3	4	3	3	6	2	2
YHR154W	0	0	0	0	0	0	0	0	0	0	0	1	0	0	0	0	0	0	0	0	1	0	0	0	0	0	0	0	0	0	0	0	0	0	0	0	0	1	0	0	0	1	0	0	0	2	0	1	1
YHR164C	0	0	0	0	0	0	1	0	0	0	0	0	0	0	0	0	0	0	0	0	0	0	3	0	0	0	1	0	0	0	0	0	0	0	0	0	0	1	0	0	0	0	1	0	0	0	0	0	0
YHR169W	0	0	0	0	0	0	0	0	1	0	0	0	0	0	0	0	0	0	0	1	0	0	0	0	0	0	1	0	0	0	0	0	0	0	2	0	0	0	1	1	0	1	1	0	0	1	0	0	0
YHR170W	0	0	0	0	0	0	0	1	0	0	0	0	0	0	0	0	0	0	0	0	0	0	0	0	0	0	0	0	0	0	0	0	0	0	1	0	0	0	0	0	0	0	0	0	0	0	0	0	0
YHR171W	0	0	0	1	0	0	0	1	1	1	0	1	0	0	1	0	0	1	0	0	1	0	1	0	0	0	0	2	0	0	2	1	1	0	0	0	2	2	2	1	2	3	0	1	2	1	5	0	2
YHR172W	0	0	0	0	0	0	0	1	0	1	1	0	0	0	0	0	0	0	0	0	0	0	0	0	0	0	0	0	0	1	1	0	0	0	0	0	0	0	2	0	0	0	1	0	0	0	0	0	0
YHR177W	3	0	0	1	1	0	0	2	1	1	0	0	0	0	0	0	3	2	0	1	1	2	0	0	0	1	1	0	2	0	1	0	2	0	1	0	0	3	0	1	1	2	2	0	2	0	5	0	0
YHR181W	0	0	0	0	0	0	0	0	0	0	0	0	0	0	0	0	0	0	0	0	0	0	2	0	1	0	0	0	0	1	0	0	1	0	0	0	0	0	0	0	0	0	0	0	1	0	0	0	0
YHR182W	0	1	2	3	0	5	1	0	1	1	3	0	3	3	0	1	2	2	2	0	1	1	0	0	0	1	1	3	0	2	0	0	1	3	0	0	0	1	0	0	0	2	1	3	0	0	2	0	0
YHR185C	1	0	0	0	0	0	0	0	0	0	0	0	0	0	0	0	0	2	0	0	0	0	0	0	0	0	0	1	1	0	0	1	0	0	0	0	0	0	0	0	0	0	1	1	0	0	1	1	0
YHR194W	0	0	0	0	0	0	0	0	0	0	0	0	0	0	0	0	1	0	0	0	0	0	0	1	0	0	1	1	0	0	0	0	0	0	0	1	0	0	0	0	0	1	0	0	2	0	2	1	0
YHR213W	1	3	5	0	2	2	0	1	0	1	1	5	1	1	3	0	0	4	2	0	0	1	0	2	0	2	2	0	1	1	0	0	0	0	2	1	0	0	2	0	0	2	3	2	2	1	1	1	2
YHR214W	15	18	3	7	5	0	1	4	6	1	1	5	6	4	1	2	2	5	1	1	2	5	1	4	4	4	2	5	1	3	2	6	5	3	5	2	2	0	7	5	2	12	15	4	2	0	3	2	0
YHR214C-D	1	0	0	1	0	0	0	0	1	1	0	2	0	0	0	2	1	3	2	0	0	0	2	2	0	0	0	0	2	0	1	0	2	1	0	0	1	0	1	1	0	0	1	1	1	1	1	0	0
YHR215W	1	2	0	0	0	1	2	2	0	1	0	0	0	0	0	0	0	1	0	0	0	0	0	0	0	0	0	0	1	0	0	1	0	1	1	0	0	2	0	0	1	0	1	0	2	0	1	0	0
YHR216W	0	0	1	1	1	1	2	0	1	2	0	0	3	0	0	0	0	2	0	1	0	0	0	0	0	0	0	0	0	0	0	0	0	0	1	0	0	0	0	0	0	0	0	0	0	1	0	1	0
YIL166C	0	0	0	0	2	1	0	1	0	0	1	1	0	0	3	3	1	1	2	1	2	1	1	7	4	3	2	3	1	1	3	3	0	1	1	6	1	1	5	4	1	0	5	2	2	1	2	1	4
YIL162W	2	0	0	0	1	0	3	0	0	0	1	2	1	2	0	0	1	3	1	0	2	7	3	1	2	1	4	2	1	2	0	3	4	2	2	6	0	1	2	2	4	3	0	0	4	3	6	2	5
YIL158W	2	0	0	0	0	0	0	0	0	0	0	0	0	0	0	0	0	0	0	0	0	0	0	0	0	0	0	0	0	0	0	0	0	0	0	0	0	0	0	0	0	0	0	0	1	0	0	0	0
YIL149C	0	1	0	0	0	0	0	0	0	0	0	0	0	0	0	0	0	1	0	1	0	0	0	0	0	0	1	0	0	0	0	0	0	0	0	1	0	2	0	1	0	0	2	0	0	0	0	2	1
YIL137C	0	0	0	0	0	0	0	0	0	0	0	1	0	1	0	0	0	0	0	0	0	0	0	0	0	1	1	0	3	2	4	1	0	0	0	0	0	0	1	0	1	0	0	0	2	1	0	0	0
YIL134C-A	1	2	0	1	2	3	0	3	4	0	2	2	3	2	4	0	3	2	0	3	4	0	0	2	1	2	2	1	1	2	1	3	2	1	3	2	1	0	2	4	1	2	0	5	0	4	4	7	3
YIL134W	1	1	2	0	2	0	0	0	0	0	0	0	1	1	1	2	0	0	1	1	0	0	0	1	2	0	2	3	0	5	2	1	1	5	5	1	1	3	1	0	3	0	4	0	0	3	1	2	1
YIL130W	0	1	0	0	0	0	0	0	0	0	0	3	0	0	0	0	0	0	0	0	0	1	0	0	0	0	0	0	0	0	0	0	2	0	0	1	0	0	1	1	0	0	0	1	1	0	1	0	0
YIL129C	0	0	0	0	0	0	0	0	0	0	0	0	0	0	0	0	0	0	0	0	0	0	0	0	0	0	0	0	0	0	0	0	0	0	0	0	0	0	0	0	0	0	0	0	0	0	1	0	0
YIL128W	0	0	0	0	0	0	0	0	0	0	0	0	0	0	0	0	0	0	0	0	0	1	0	0	0	0	0	0	0	0	0	0	0	0	0	0	0	0	0	1	0	0	0	0	0	0	0	0	1
YIL121W	0	0	0	0	1	0	0	0	0	0	0	0	0	0	0	1	0	0	0	0	0	1	0	0	0	1	0	1	0	0	0	0	0	1	0	0	0	0	3	0	0	1	1	0	0	0	0	0	4
YIL119C	0	0	0	0	1	0	1	0	1	0	0	1	1	3	0	1	3	2	1	1	2	0	4	2	0	0	0	5	3	2	1	0	3	0	2	2	6	1	0	2	0	2	2	0	1	2	1	3	1
YIL116W	2	0	2	2	0	2	2	1	0	5	0	3	5	4	0	2	2	1	0	7	3	1	3	1	1	0	2	1	1	1	2	0	1	0	0	0	3	5	1	2	1	0	4	3	2	3	0	2	2
YIL109C	0	0	0	0	0	0	0	0	0	0	0	0	0	0	0	0	0	0	0	0	0	0	0	0	0	0	0	0	0	0	0	0	0	2	0	0	1	0	0	1	0	0	1	2	0	1	0	1	0
YIL103W	0	0	0	0	0	0	2	0	0	1	0	0	0	0	0	0	0	0	0	0	0	0	0	0	0	0	0	0	0	0	0	0	1	0	0	1	0	0	0	0	1	0	0	0	0	0	1	0	1
YIL102C	0	0	0	0	0	0	0	0	0	0	0	0	0	0	0	0	1	0	0	0	0	0	0	0	0	0	0	0	0	0	0	0	0	1	0	1	0	0	0	1	0	0	0	1	0	0	0	0	0
YIL093C	0	0	0	0	0	0	0	0	0	2	0	0	0	0	0	0	0	0	0	1	0	0	0	0	0	0	1	0	0	0	0	0	0	0	0	1	0	0	0	0	0	0	0	0	0	0	2	0	2
YIL072W	0	0	0	0	0	0	0	0	0	0	1	0	0	0	0	0	0	0	0	1	0	0	0	1	0	0	0	0	0	0	0	0	0	0	0	0	0	0	0	0	0	0	0	0	0	0	1	0	1
YIL061C	0	0	0	0	0	0	0	0	0	0	0	0	1	0	0	0	0	0	0	0	0	0	0	0	0	0	0	0	0	0	0	0	0	1	0	0	0	1	1	0	0	1	0	0	0	0	0	0	0
YIL057C	1	1	0	4	1	5	4	1	0	0	1	1	1	2	2	0	1	0	1	1	0	1	1	1	1	0	0	0	1	1	0	0	0	2	2	0	1	1	3	0	2	0	0	2	3	0	0	0	3
YIL056W	1	1	0	0	0	1	0	2	0	0	0	0	1	0	1	1	1	1	0	0	4	0	0	0	1	2	1	0	2	1	0	0	0	1	1	0	1	2	2	1	4	2	2	3	0	0	2	1	2
YIL055C	1	0	0	0	0	0	0	0	0	0	0	0	0	0	0	0	1	0	0	0	0	0	0	0	0	0	0	0	0	0	2	0	0	0	1	0	1	0	0	1	1	0	2	2	0	0	1	0	0
YIL051C	0	0	2	0	0	0	0	0	0	0	0	0	0	1	0	0	0	0	0	2	2	2	0	0	0	0	0	0	0	0	0	0	1	1	0	0	1	0	2	1	1	0	1	0	0	0	1	0	0
YIL049W	1	0	0	1	0	0	1	0	0	0	0	0	1	0	1	0	0	2	1	1	0	0	0	1	0	0	0	0	1	0	0	1	1	0	0	3	1	0	0	1	0	0	0	0	0	0	1	0	0
YIL046W-A	0	1	0	1	0	1	0	0	0	0	0	0	0	0	0	0	0	0	0	1	0	0	0	0	0	0	2	0	0	0	0	1	1	1	1	0	0	1	0	0	1	0	2	0	1	2	1	0	0
YIL044C	0	1	0	1	1	0	0	0	0	0	0	0	0	1	0	1	1	0	0	1	0	0	0	0	0	0	0	0	0	0	0	0	0	0	2	0	1	0	0	0	2	0	0	0	0	0	0	1	0
YIL041W	0	0	0	0	0	0	0	0	0	0	0	0	0	0	0	1	0	0	0	0	0	0	0	0	0	0	0	1	0	0	0	1	0	0	0	0	1	0	0	0	0	0	3	1	1	0	0	0	0
YIL038C	0	1	0	0	0	0	0	0	0	0	0	0	0	0	0	0	0	0	0	0	1	0	0	0	0	0	0	0	0	0	0	1	0	0	0	0	0	0	0	0	0	1	0	0	0	0	0	0	1
YIL021W	0	0	0	0	0	0	0	0	1	1	0	0	1	0	0	0	0	0	0	0	0	0	0	1	0	0	0	0	0	0	0	0	0	0	1	0	0	1	0	0	0	1	0	3	0	0	0	0	2
YIL020C	0	0	1	0	0	0	0	0	1	0	0	0	0	1	0	0	0	0	0	0	0	0	0	0	0	0	0	2	0	1	2	0	0	0	2	0	0	0	0	0	0	0	0	1	1	0	1	0	0
YIL016W	0	0	0	0	0	0	0	0	1	0	0	0	0	2	0	0	0	1	1	1	0	1	0	0	0	0	0	0	2	3	2	1	0	1	1	2	4	0	0	3	3	2	3	0	4	2	4	4	0
YIR006C	0	0	0	0	0	1	0	0	0	0	0	0	0	0	0	0	0	0	0	0	0	0	0	0	0	0	0	0	0	0	0	0	0	0	0	1	0	0	0	0	0	0	0	0	0	0	0	0	0
YIR007W	1	0	0	0	0	0	0	0	0	0	2	1	1	0	0	1	0	0	4	1	0	1	0	0	0	1	2	7	0	0	0	0	1	0	1	1	1	5	0	2	1	0	0	1	1	1	0	0	0
YIR011C	0	0	0	0	0	0	0	0	0	0	1	0	0	0	0	0	0	0	0	0	0	0	0	0	0	0	0	0	0	0	0	1	0	0	0	0	0	0	1	1	0	0	0	0	0	0	0	0	1
YIR022W	0	0	0	0	0	0	0	0	1	0	0	1	0	0	0	0	0	0	0	0	0	0	0	1	0	0	1	1	0	0	0	1	0	0	0	1	1	0	0	0	1	1	1	1	1	1	1	0	3
YIR027C	0	1	0	1	0	0	2	1	0	0	1	0	1	0	0	1	0	0	2	0	1	1	1	0	0	0	0	1	1	0	0	2	1	0	0	0	0	1	0	2	0	0	2	0	0	1	0	0	0
YIR032C	0	0	0	0	1	0	0	0	0	0	0	0	0	0	0	0	0	0	0	0	0	0	0	0	0	1	0	0	0	0	0	0	0	1	1	1	0	2	0	0	1	2	2	0	1	8	3	1	3
YIR034C	0	0	0	0	1	0	0	0	0	0	0	0	0	0	0	0	1	0	0	0	0	0	0	0	0	0	0	0	0	0	0	1	0	0	0	0	0	0	0	0	0	1	0	1	0	0	2	1	0
YIR035C	1	0	0	2	1	1	0	1	0	1	0	0	0	0	2	0	0	2	0	3	1	1	1	1	0	1	1	1	0	0	1	1	1	1	0	1	2	1	0	0	1	1	1	4	1	0	0	1	3
YIR038C	0	0	0	0	0	0	0	2	0	0	0	0	1	3	0	0	0	0	0	0	0	0	0	0	0	0	0	1	0	0	0	1	0	0	1	1	0	0	1	0	0	0	0	0	0	1	1	0	0
YJL209W	0	0	0	0	1	0	0	0	0	0	0	0	0	0	1	0	0	0	0	0	0	0	1	0	0	0	0	0	0	0	0	0	0	0	0	0	0	0	0	0	0	0	0	0	0	0	2	0	0
YJL203W	0	0	0	0	0	0	0	2	0	0	0	0	0	0	0	0	0	0	0	0	0	0	0	1	0	0	0	0	0	0	1	0	0	0	0	0	1	1	0	0	1	0	1	1	0	0	2	0	0
YJL200C	0	0	0	0	0	0	0	0	0	0	0	0	0	0	1	0	0	0	0	0	0	0	0	0	0	0	0	0	0	1	0	0	0	1	0	0	0	0	0	0	0	0	0	0	0	0	0	0	0
YJL193W	0	0	0	1	0	0	0	1	0	1	0	0	1	2	0	0	0	0	2	0	0	1	0	1	0	1	0	0	0	0	1	1	0	0	0	0	0	1	0	1	0	1	0	0	0	0	0	0	0
YJL191W	1	1	0	0	0	0	0	0	0	0	0	0	0	0	0	0	0	0	0	0	1	1	0	0	2	0	0	0	0	0	0	0	0	0	0	0	0	0	0	0	0	0	0	0	2	4	1	0	0
YJL190C	0	0	0	0	0	0	0	0	0	0	0	0	0	0	0	0	0	0	0	0	0	0	0	0	0	0	1	0	0	0	0	0	0	0	0	0	0	0	0	1	0	0	0	0	0	0	0	0	0
YJL185C	0	1	0	0	0	0	0	0	0	0	0	0	0	0	0	0	1	0	0	0	0	0	0	0	1	0	0	0	0	0	0	0	1	0	0	0	0	0	0	0	0	0	0	0	0	0	0	0	0
YJL183W	0	0	0	0	0	1	0	0	0	2	0	0	0	0	0	0	0	0	0	0	0	0	0	0	0	0	0	0	0	0	0	0	0	1	0	0	0	0	1	1	0	0	3	0	0	1	0	3	1
YJL179W	0	0	0	0	0	1	0	0	0	0	0	0	0	0	0	0	0	0	0	0	1	1	2	0	0	0	1	0	0	0	0	0	0	0	0	0	0	0	1	1	0	0	1	0	0	0	0	0	0
YJL178C	1	0	0	0	0	0	0	0	0	0	0	0	0	0	0	0	0	1	0	1	0	0	0	0	0	0	0	0	0	0	1	0	0	1	0	0	0	1	1	0	0	0	0	0	0	1	0	0	2
YJL159W	0	0	0	0	0	0	0	0	0	0	0	0	0	0	0	0	0	0	0	0	0	0	0	0	0	0	0	0	0	1	0	0	0	0	0	0	0	0	0	0	0	1	0	2	0	1	0	0	0
YJL158C	0	0	0	1	0	0	0	0	0	0	0	0	0	0	0	0	0	0	0	0	0	0	0	1	0	0	0	0	0	0	0	0	0	0	0	0	0	0	0	0	0	0	0	1	0	0	0	0	0
YJL153C	0	0	0	0	0	1	0	0	0	2	1	1	0	0	1	1	0	1	0	0	0	1	0	0	0	0	0	0	0	1	0	0	6	2	1	3	1	0	1	2	3	0	3	3	0	1	0	1	4
YJL148W	0	0	0	0	0	0	0	0	0	0	0	0	0	0	0	0	0	0	0	0	0	0	0	0	0	0	0	0	0	0	0	0	0	0	0	0	0	0	0	1	0	0	0	0	0	0	0	0	0
YJL147C	0	0	0	0	0	0	0	0	0	0	0	1	0	0	0	1	0	0	0	0	0	0	0	0	0	0	0	0	2	1	0	0	2	0	0	0	2	0	1	0	0	1	1	3	1	2	5	0	0
YJL141C	1	0	0	0	0	1	0	0	0	1	1	0	1	0	0	0	0	0	0	0	2	0	0	1	0	1	1	2	1	2	2	0	1	0	1	2	3	2	1	2	3	1	3	1	2	2	0	0	1
YJL139C	1	0	0	1	2	0	1	2	0	1	1	0	0	0	0	0	1	2	0	2	1	1	0	1	1	0	0	0	1	0	2	1	0	0	0	1	1	0	1	1	0	0	0	1	2	0	0	0	0
YJL131C	0	0	0	0	0	0	0	0	0	0	0	0	0	0	1	0	0	0	1	0	0	0	0	0	1	0	0	0	1	0	0	0	0	1	0	0	0	0	1	1	0	0	0	0	1	1	0	0	0
YJL130C	0	2	0	0	2	0	1	0	0	1	1	1	0	0	1	0	0	2	0	1	0	1	0	0	0	0	0	0	1	0	1	1	4	2	3	2	3	5	2	4	2	3	3	1	3	2	4	0	4
YJL117W	0	0	0	0	0	0	0	0	1	0	0	0	0	2	0	0	0	1	0	1	0	0	0	0	0	0	0	0	0	0	0	0	0	1	1	0	0	0	1	0	0	0	1	0	1	0	1	2	0
YJL111W	0	0	0	0	0	0	0	0	0	0	0	0	0	0	0	0	0	0	0	0	0	0	0	0	0	0	0	0	0	0	0	0	0	1	0	0	0	0	0	0	0	0	0	0	0	1	0	0	0
YJL108C	0	1	5	3	3	2	1	4	1	2	2	1	1	0	0	2	0	0	1	0	0	2	1	1	0	1	0	2	0	1	1	1	8	2	3	2	0	2	1	1	1	1	2	0	0	1	3	5	0
YJL106W	2	2	3	3	2	0	2	1	3	2	3	1	1	1	1	0	4	1	2	0	1	0	3	1	2	1	0	1	0	0	0	0	1	2	0	0	1	1	2	1	1	0	1	1	1	2	0	1	1
YJL098W	0	0	0	0	0	0	1	0	0	0	0	0	0	0	0	0	0	0	0	0	0	0	0	0	0	0	0	0	0	0	0	0	1	0	0	0	0	0	0	0	0	0	0	0	0	0	2	0	0
YJL094C	0	1	0	0	0	0	0	0	0	0	0	0	0	0	0	2	0	0	0	0	1	0	0	1	0	0	0	0	1	1	0	1	0	0	0	0	0	1	0	0	0	0	0	4	0	1	0	3	2
YJL090C	0	0	0	0	0	0	0	0	0	0	0	0	0	0	0	1	0	0	0	0	0	0	1	0	0	0	0	0	0	1	0	0	0	0	0	0	0	0	0	0	0	0	0	0	0	1	1	0	1
YJL089W	0	0	0	0	0	0	0	0	0	0	0	0	0	0	0	0	0	0	0	0	0	0	0	0	0	0	0	1	0	0	0	0	0	1	0	0	1	1	0	0	0	0	0	0	1	1	0	1	0
YJL085W	0	0	0	0	0	0	0	0	0	0	1	1	0	0	0	2	0	0	0	0	0	0	0	0	0	0	1	2	0	0	0	0	0	1	0	0	1	0	0	0	0	0	0	0	0	0	0	0	0
YJL083W	1	0	0	0	0	0	0	0	0	0	1	0	0	0	0	0	2	0	0	0	0	0	0	0	0	1	1	1	0	0	0	0	1	0	0	0	0	0	0	1	1	0	0	0	0	0	1	0	2
YJL079C	0	0	0	0	0	0	0	0	0	0	0	0	0	0	0	0	0	0	0	0	0	0	0	0	0	0	0	0	0	0	0	0	0	0	0	0	0	0	0	0	0	0	1	2	1	2	1	1	0
YJL073W	0	0	0	0	0	1	0	0	0	0	0	0	0	0	0	0	1	0	0	0	0	0	0	0	0	0	1	0	1	1	0	0	0	0	0	0	1	0	1	0	0	1	0	1	0	3	0	2	1
YJL072C	0	0	0	2	0	0	0	0	0	0	0	0	1	0	1	0	0	0	0	0	0	0	0	0	0	0	0	0	0	0	0	0	0	0	0	0	0	0	0	0	0	0	0	0	0	1	2	2	1
YJL071W	0	0	0	0	0	0	0	0	1	0	0	0	0	0	1	0	0	1	0	2	0	0	1	1	0	0	0	2	0	1	0	0	0	0	2	0	0	1	7	0	4	0	2	2	0	1	1	1	5
YJL063C	0	0	0	0	0	1	0	0	0	2	0	0	0	0	2	0	0	1	0	1	0	1	1	0	0	0	0	0	0	0	0	0	1	0	1	0	0	0	1	0	1	0	0	1	0	2	0	0	1
YJL052W	2	0	0	0	1	1	1	0	0	1	0	0	0	1	0	1	0	0	0	0	0	0	1	0	0	0	2	0	1	0	0	0	0	1	0	0	0	0	0	0	0	1	0	0	2	0	0	1	0
YJL051W	0	0	0	0	0	0	0	0	0	0	0	0	0	0	0	0	0	0	0	0	0	0	0	0	0	0	0	0	0	0	0	0	0	0	0	0	0	0	0	0	0	0	0	0	0	1	0	2	1
YJL045W	0	0	0	0	0	0	0	0	0	0	0	0	0	0	0	1	0	0	0	0	0	0	0	0	0	0	0	1	0	0	0	0	0	0	1	0	1	1	1	0	0	1	1	0	0	0	1	0	1
YJL028W	0	1	2	0	0	0	0	1	0	1	0	0	0	0	0	1	0	0	0	2	0	0	0	0	0	0	0	0	0	0	0	0	1	0	1	0	0	0	0	1	1	0	0	0	1	0	0	0	0
YJL016W	0	1	1	0	0	2	0	0	2	1	1	1	0	2	0	0	0	1	2	4	1	2	0	2	1	0	0	0	0	0	1	1	1	0	3	4	3	0	1	1	1	4	0	0	0	2	1	4	5
YJL013C	0	0	2	0	1	2	0	2	0	0	3	1	0	1	3	2	0	0	1	0	2	0	0	0	0	2	0	1	1	0	1	2	0	0	1	0	1	1	0	2	0	1	1	1	0	0	0	2	0
YJL011C	0	0	0	0	0	0	0	0	0	0	0	0	0	0	0	0	0	0	0	0	0	0	1	0	0	0	0	0	0	0	0	1	1	1	0	3	1	0	0	0	0	4	0	2	1	1	1	0	0
YJL006C	0	0	0	0	0	0	0	0	0	0	0	0	0	0	0	0	1	0	0	0	0	1	1	0	0	1	0	0	0	0	0	0	0	0	0	1	1	0	0	0	1	0	0	0	0	0	1	0	1
YJR004C	0	0	0	0	0	1	0	0	1	0	0	0	0	0	0	0	0	1	0	0	0	0	0	1	0	0	0	0	2	0	1	0	0	1	0	0	0	2	0	0	0	2	1	4	1	3	1	0	3
YJR010W	0	0	0	0	0	0	0	0	0	0	0	0	0	0	0	0	0	0	0	0	0	1	0	1	0	0	0	1	1	0	0	0	0	0	0	0	0	1	0	0	0	0	1	0	2	0	0	0	0
YJR019C	0	1	0	1	0	1	1	0	0	0	0	1	1	4	3	2	1	1	0	0	0	0	1	1	0	0	0	0	1	0	1	4	0	1	2	1	0	0	4	1	1	1	1	2	0	1	1	1	0
YJR022W	0	0	0	0	0	0	0	0	0	0	0	0	0	0	0	0	0	0	0	0	0	0	1	3	0	0	0	0	0	0	0	1	0	0	0	1	0	2	1	0	2	1	2	2	2	0	2	3	1
YJR030C	0	0	0	0	0	0	0	0	0	0	0	0	0	0	0	0	0	0	0	0	0	2	0	0	0	0	1	0	0	1	0	0	0	1	0	0	1	1	0	0	0	2	1	0	0	0	0	1	0
YJR046W	0	0	0	0	0	0	0	0	0	0	0	0	0	0	0	0	0	0	0	0	0	0	0	0	0	0	0	0	0	0	0	0	0	0	1	0	0	1	0	0	0	0	0	0	0	0	0	1	1
YJR051W	0	0	0	0	0	0	0	0	0	0	0	0	0	0	0	0	0	0	0	0	0	1	0	0	0	0	0	0	0	0	0	0	0	0	0	0	0	2	0	0	0	0	0	1	1	0	2	0	2
YJR054W	0	0	0	0	1	2	0	0	0	0	1	0	0	0	1	0	0	0	0	0	0	0	0	0	0	0	0	0	1	0	0	0	0	0	0	0	0	0	0	3	0	0	1	0	0	1	0	0	1
YJR063W	0	0	0	0	0	0	0	0	0	0	0	0	0	0	0	0	0	0	0	0	0	0	0	0	2	0	0	0	0	1	0	0	0	0	0	0	0	0	1	0	0	0	0	0	0	0	0	0	0
YJR064W	0	0	0	0	0	0	0	0	0	0	0	0	0	0	0	0	0	1	0	0	0	0	0	0	0	0	0	0	0	0	0	0	0	0	0	0	0	1	0	0	0	0	0	0	0	0	0	0	0
YJR066W	0	0	0	0	0	0	1	0	0	0	0	1	0	0	0	0	0	0	0	0	0	1	0	0	0	0	0	0	0	0	0	0	0	0	0	0	0	0	0	0	0	1	0	0	0	0	0	0	0
YJR072C	0	0	1	0	0	1	0	0	0	0	0	1	0	2	0	1	1	0	1	0	0	0	0	1	0	0	0	1	3	0	0	0	0	1	0	1	0	1	0	1	0	0	1	0	2	0	1	3	1
YJR073C	2	0	0	7	0	0	3	2	1	3	3	3	1	2	3	2	0	2	1	2	2	2	1	4	1	1	0	0	0	1	1	1	2	3	3	5	1	1	1	3	3	5	2	1	4	0	0	3	2
YJR074W	0	1	0	0	0	0	1	0	0	0	1	1	1	0	1	0	0	1	0	1	1	0	1	0	0	1	1	2	1	1	1	1	0	0	0	1	0	0	0	3	2	0	1	1	1	5	3	0	1
YJR083C	0	0	0	0	0	0	0	0	0	0	0	0	0	0	0	0	0	0	0	0	1	0	0	0	1	0	0	0	0	0	0	0	0	0	0	0	0	0	1	0	0	0	0	0	0	1	0	0	0
YJR090C	0	0	0	1	0	0	0	0	0	0	0	0	0	0	0	0	1	0	0	0	0	0	0	0	0	0	0	0	0	1	0	0	0	0	0	0	0	0	0	0	0	0	0	0	0	0	0	0	0
YJR098C	0	1	0	1	1	0	0	0	0	0	0	0	0	0	0	0	0	0	0	0	0	0	0	1	0	0	0	0	0	0	0	0	0	0	0	0	0	0	0	0	0	0	1	1	0	0	0	0	0
YJR120W	0	0	0	0	0	0	0	0	1	0	1	0	0	0	0	0	0	0	0	0	0	0	0	0	0	0	0	0	0	0	0	0	0	0	0	1	0	0	0	0	0	0	0	0	0	0	0	0	0
YJR121W	0	0	0	0	0	0	0	0	1	0	1	0	0	0	0	0	0	0	0	0	0	0	0	0	0	0	0	0	0	0	0	0	0	0	0	1	0	0	0	0	0	0	0	0	0	0	0	0	0
YJR122W	0	0	0	0	0	0	0	0	0	1	0	0	0	0	1	0	0	0	1	0	0	0	0	0	0	2	0	0	0	0	1	0	0	0	0	0	1	1	1	0	1	1	1	0	0	0	0	0	1
YJR132W	1	0	0	0	0	0	0	0	0	0	0	0	0	1	0	2	1	1	0	0	0	0	0	0	0	1	1	1	4	0	0	1	1	2	0	1	2	1	0	1	2	4	0	0	0	1	4	1	2
YJR152W	1	1	0	0	0	1	0	2	1	1	0	1	1	0	0	0	0	0	0	1	0	1	2	0	0	0	1	1	1	2	0	2	3	0	1	0	1	1	2	0	0	4	1	0	2	1	0	4	1
YJR155W	3	5	2	0	3	2	5	2	5	2	1	1	0	3	1	1	0	9	4	0	2	0	5	8	2	3	2	2	2	2	3	2	2	0	2	0	0	2	2	1	0	0	0	1	0	1	1	0	0
YJR159W	0	0	0	0	0	0	0	0	0	0	0	0	0	0	0	1	0	2	0	0	0	1	0	0	1	1	0	0	0	0	0	0	1	1	1	0	1	0	2	0	0	0	0	0	2	2	0	1	1
YKL222C	0	0	0	0	0	0	2	0	0	0	0	0	0	0	0	0	0	0	0	0	0	0	0	0	0	0	0	0	1	1	0	1	1	0	0	0	1	0	1	1	0	1	2	0	0	0	0	1	0
YKL220C	5	1	3	8	0	3	1	6	14	2	1	1	4	3	4	0	1	1	2	1	2	1	3	3	2	2	1	2	3	1	4	0	1	4	2	2	7	3	2	4	0	1	0	1	0	2	3	1	3
YKL218C	0	0	2	0	0	0	1	0	0	0	0	0	1	0	0	2	1	0	1	3	0	0	2	1	0	0	3	1	0	1	2	1	0	1	0	0	1	1	0	1	2	0	1	0	0	2	0	1	0
YKL214C	2	0	0	1	2	0	0	0	0	0	0	1	1	1	0	2	0	0	0	0	1	1	0	0	1	0	0	0	0	1	1	1	0	0	0	0	2	2	0	2	1	1	0	1	1	0	0	3	1
YKL210W	0	0	0	0	0	0	0	0	0	0	1	0	0	0	0	0	0	2	0	0	0	2	1	1	0	0	0	0	0	0	0	0	0	0	2	0	0	0	0	0	0	0	0	0	0	0	0	0	0
YKL204W	0	0	0	0	0	0	0	0	0	0	0	0	0	0	1	0	0	0	0	0	0	0	0	0	0	0	0	0	0	0	0	0	1	0	1	1	0	0	0	0	0	0	0	0	0	0	0	0	0
YKL203C	0	1	1	0	0	0	0	0	0	0	0	0	0	0	0	0	0	0	0	0	0	0	0	0	0	0	0	0	1	0	0	0	0	0	0	0	0	0	0	0	1	0	0	0	0	0	0	0	1
YKL196C	0	0	0	0	0	0	0	0	0	0	0	0	0	0	0	0	0	0	1	0	0	0	0	0	0	0	0	0	0	0	0	0	0	0	0	0	0	0	0	0	0	0	0	0	0	0	0	0	0
YKL194C	0	4	0	0	0	1	1	1	0	0	0	0	1	2	2	0	2	0	0	1	0	1	0	0	0	6	1	3	2	1	2	1	0	1	2	5	3	5	2	0	1	4	4	2	1	3	3	4	7
YKL192C	0	0	1	0	1	0	0	0	0	0	2	1	0	0	0	0	0	0	0	0	0	0	0	1	0	0	2	1	0	0	1	3	0	1	0	0	0	1	0	0	0	1	0	1	0	2	3	0	1
YKL191W	0	0	0	0	0	0	0	0	0	0	0	0	1	0	0	0	0	0	0	0	0	0	0	0	0	0	0	0	0	0	1	0	0	0	0	0	1	0	1	0	0	1	1	0	0	0	0	0	0
YKL190W	1	0	0	0	0	0	0	0	0	0	1	0	0	0	0	0	0	0	2	0	0	0	0	0	0	0	0	0	1	0	0	0	0	1	0	0	0	1	0	1	0	1	0	3	1	1	0	0	0
YKL185W	1	0	2	2	1	2	1	2	0	2	5	0	5	2	1	2	0	0	0	1	1	5	0	0	1	0	0	0	1	3	1	4	1	2	0	1	1	5	0	0	0	1	4	2	1	0	0	0	2
YKL184W	0	0	1	0	0	1	0	1	0	0	0	0	0	0	0	0	0	0	1	0	1	2	0	0	0	0	0	0	0	0	0	0	0	0	0	0	1	1	1	1	0	0	0	0	0	0	1	0	0
YKL178C	0	0	0	0	0	0	0	0	0	0	0	0	0	0	0	0	0	0	0	0	0	0	0	0	0	0	0	0	0	0	0	0	0	0	0	0	0	0	0	0	0	0	0	0	0	0	0	0	0
YKL174C	1	0	0	0	0	0	0	0	0	0	2	1	1	0	1	0	0	0	0	0	3	0	0	0	0	3	0	0	0	0	1	0	0	0	0	0	0	0	0	0	0	0	0	0	1	0	0	0	0
YKL161C	0	0	0	0	0	0	1	0	0	0	1	0	0	0	0	1	0	0	0	1	3	1	0	0	1	0	0	1	0	3	1	1	1	1	0	4	0	0	2	1	3	0	0	0	0	2	2	4	5
YKL148C	0	0	0	0	0	1	0	0	0	0	1	0	0	0	0	0	0	0	0	0	0	0	0	0	1	0	0	0	1	0	0	0	0	0	0	0	0	0	2	0	0	0	2	2	1	0	0	0	0
YKL140W	1	0	0	0	0	0	0	0	0	0	0	0	0	0	1	0	0	1	0	0	1	0	0	1	0	0	2	1	0	0	1	0	1	0	0	0	0	0	1	1	0	1	2	0	0	1	0	0	0
YKL130C	0	1	0	0	0	0	0	0	0	0	0	0	0	0	0	0	0	0	0	0	1	0	0	0	0	0	1	0	0	1	0	0	0	0	0	0	0	0	0	0	0	0	0	0	0	0	0	0	1
YKL129C	3	0	0	2	1	4	0	2	3	2	1	2	0	0	0	1	0	1	3	0	3	3	0	0	0	1	0	0	0	3	0	2	2	0	0	0	0	0	1	3	0	4	4	0	0	1	2	1	4
YKL127W	0	0	1	0	0	0	0	0	0	0	0	0	0	0	0	1	0	0	0	0	1	1	0	1	0	1	2	0	0	2	1	0	0	0	0	0	0	0	2	4	0	3	3	0	0	0	0	1	2
YKL120W	0	0	0	0	0	0	0	0	0	0	0	0	0	0	0	0	0	0	0	0	0	0	0	0	1	0	0	0	2	0	0	0	1	0	1	0	0	0	1	0	1	0	1	1	2	1	0	0	0
YKL110C	1	2	0	0	0	1	0	1	0	0	0	0	0	0	0	0	0	0	1	0	0	0	0	0	1	0	1	2	0	0	0	0	0	1	1	0	2	1	1	0	0	0	0	0	0	0	0	0	0
YKL107W	0	0	0	0	0	2	0	0	0	0	2	1	0	1	0	1	2	2	1	0	0	0	1	0	0	1	0	1	1	2	0	0	1	2	0	1	3	2	1	1	3	1	2	0	1	5	1	2	1
YKL106C-A	0	0	0	0	0	0	0	0	0	0	0	0	0	0	0	0	1	0	0	0	1	0	0	0	0	0	0	0	0	0	0	0	0	0	0	0	0	0	0	1	0	0	0	0	0	0	0	0	0
YKL106W	0	0	0	0	0	0	0	0	0	0	0	0	0	1	0	0	0	1	0	0	0	0	0	0	0	0	0	0	0	0	0	0	0	0	0	0	0	0	0	0	0	0	1	0	0	0	0	0	0
YKL099C	0	0	0	0	0	0	0	0	0	0	0	0	0	0	0	0	0	0	0	0	0	0	0	0	0	0	0	0	0	0	0	0	0	0	0	0	1	0	0	0	0	0	0	0	0	0	0	0	0
YKL098W	0	0	0	0	0	0	0	0	0	1	0	0	0	0	0	0	0	0	0	0	0	0	0	0	0	0	0	0	0	0	0	0	0	0	0	0	0	2	0	0	0	1	1	0	0	0	0	0	1
YKL093W	6	1	2	4	1	5	4	6	4	11	4	2	2	1	3	4	0	1	3	2	1	4	4	4	0	1	1	0	0	0	1	2	3	2	2	0	0	0	0	2	1	0	1	1	0	0	0	0	1
YKL090W	0	0	0	0	0	0	0	0	0	1	0	0	0	0	0	0	0	1	0	0	0	0	1	0	1	1	1	1	2	0	3	1	1	1	0	1	3	1	0	0	1	1	0	1	0	0	1	6	1
YKL085W	0	0	0	0	0	0	0	0	0	0	0	0	0	0	1	0	0	0	0	1	0	0	0	0	0	0	1	0	0	0	0	0	0	0	0	0	0	0	0	0	0	0	3	0	1	1	0	0	0
YKL081W	0	0	0	0	0	0	0	0	0	0	0	0	0	0	0	0	0	0	0	0	0	2	0	0	0	0	0	0	0	1	0	0	0	0	0	0	1	0	0	0	0	0	0	0	0	1	2	0	0
YKL073W	0	0	0	0	0	0	0	0	0	0	0	0	0	0	0	0	0	0	0	0	1	0	0	0	0	0	0	0	0	0	0	0	0	0	0	0	0	0	0	3	1	0	1	0	1	2	1	0	2
YKL072W	0	0	0	0	2	0	0	0	0	0	0	0	0	0	1	0	0	1	0	1	0	0	1	0	0	0	1	0	0	0	0	0	0	0	0	0	0	0	0	0	0	0	0	0	0	0	1	0	0
YKL059C	0	0	0	0	0	0	0	0	0	0	0	0	0	0	0	0	0	0	0	0	1	0	0	0	0	0	0	0	1	0	0	0	0	0	0	2	0	0	0	0	0	0	0	0	0	0	0	0	0
YKL056C	0	0	0	1	0	0	0	2	0	0	0	0	0	0	0	1	3	0	0	3	4	0	3	0	1	2	1	0	1	2	4	2	5	3	0	0	1	2	0	3	1	4	0	4	2	0	1	2	0
YKL051W	1	0	0	0	1	1	0	1	0	0	0	0	0	0	0	2	1	0	0	0	0	0	0	0	0	0	0	0	0	0	0	0	0	2	0	0	0	0	0	1	0	0	0	0	0	0	0	0	0
YKL050C	0	0	0	1	2	0	0	0	1	1	0	0	0	0	1	0	0	1	0	0	0	0	0	0	1	0	0	0	0	2	1	0	0	2	0	1	0	1	0	7	2	1	1	2	3	2	4	0	1
YKL046C	0	0	0	1	0	0	0	0	0	0	0	0	0	0	0	0	0	0	0	0	0	0	0	0	0	0	0	0	0	1	0	0	0	0	0	0	0	0	0	0	0	0	0	0	0	1	0	0	1
YKL045W	0	0	0	0	0	0	0	0	0	0	0	0	0	0	0	0	0	0	0	0	1	0	0	0	0	0	1	1	2	0	0	3	1	1	0	0	0	0	0	1	0	0	0	0	0	0	0	1	1
YKL028W	0	0	0	0	1	0	0	0	0	0	1	0	0	0	0	0	0	0	0	0	1	0	0	0	1	0	0	0	0	1	1	0	0	0	0	2	0	0	0	0	0	0	0	1	0	1	1	0	0
YKL027W	0	0	0	1	0	0	1	0	0	0	2	0	0	0	0	0	0	1	1	0	0	0	0	1	1	0	0	1	0	1	0	0	1	0	1	0	2	0	0	1	1	0	0	0	0	1	0	0	1
YKL024C	0	0	0	0	0	0	0	0	0	1	0	0	0	1	0	0	1	0	0	1	1	0	1	0	1	0	0	0	1	0	0	2	0	0	0	0	0	0	0	0	0	0	0	1	0	0	0	0	0
YKL010C	0	0	0	0	0	0	0	0	0	0	0	0	0	0	0	0	0	0	0	0	0	0	0	0	0	0	0	0	0	1	0	0	1	0	0	0	0	1	0	0	0	0	0	0	0	0	0	0	0
YKL006W	0	0	0	2	0	0	0	1	0	0	1	0	0	0	0	0	0	0	0	0	0	0	0	0	0	0	0	0	0	0	0	0	0	0	0	0	0	0	0	0	0	1	1	1	0	0	0	2	3
YKL002W	0	0	0	0	0	0	0	0	0	1	0	1	1	1	0	0	0	0	0	2	0	2	2	0	0	0	0	2	0	0	0	1	1	0	2	0	3	0	1	3	0	0	5	4	2	4	0	2	2
YKR002W	0	0	0	0	0	0	0	0	0	0	0	0	0	0	0	0	0	0	0	0	0	0	0	1	0	0	0	0	0	0	0	0	0	0	0	0	0	0	0	0	2	0	0	0	0	1	1	0	0
YKR011C	0	0	0	0	0	0	0	0	1	0	0	0	0	0	0	0	0	0	0	0	0	0	0	1	0	1	0	0	0	1	0	0	0	0	2	0	0	1	0	0	1	0	0	0	0	0	0	1	0
YKR014C	0	0	0	1	0	0	1	0	1	0	0	0	2	0	0	0	1	0	0	0	0	0	0	2	0	1	3	0	0	1	0	1	0	0	0	0	0	0	1	0	0	0	0	1	1	0	2	1	1
YKR019C	1	0	0	0	0	0	0	0	0	0	0	0	0	0	1	1	1	1	0	0	0	0	0	0	1	0	0	2	0	0	4	2	1	0	0	2	0	1	0	1	0	0	2	1	1	3	5	3	0
YKR024C	0	0	0	0	0	0	0	1	0	0	0	0	0	0	0	0	0	0	0	0	0	0	0	0	1	2	0	0	0	0	0	0	0	0	0	0	0	0	0	0	0	0	0	0	0	0	0	0	0
YKR028W	0	0	0	0	0	0	0	0	0	0	0	0	0	0	0	0	0	0	0	0	0	0	0	1	0	1	0	1	0	0	0	1	0	0	0	0	0	1	0	0	0	1	0	0	0	0	0	0	1
YKR043C	0	0	0	0	1	0	0	0	0	0	0	0	0	0	0	0	0	0	0	0	0	0	0	0	0	0	0	0	0	0	0	0	0	0	0	0	0	0	0	0	0	0	0	0	1	0	0	1	0
YKR046C	1	0	0	5	1	1	1	0	0	2	1	0	0	0	0	1	1	0	0	0	0	0	0	1	1	0	0	0	0	1	0	0	1	1	0	0	0	2	2	0	0	1	0	0	1	4	0	1	3
YKR051W	0	0	0	0	0	0	0	0	0	0	0	0	0	0	0	1	0	0	0	0	0	0	1	0	0	0	0	0	0	0	0	0	0	0	0	1	1	0	0	0	0	0	1	0	0	1	1	2	0
YKR056W	0	0	0	0	0	0	0	0	0	0	0	0	0	1	0	0	0	1	0	0	0	0	0	0	0	0	0	0	0	0	0	0	0	0	0	0	0	0	0	0	0	0	0	0	0	0	0	0	0
YKR058W	1	0	3	1	0	0	0	2	1	1	0	1	1	1	1	0	1	0	0	1	1	0	0	0	0	0	0	2	1	0	0	0	0	0	0	0	0	1	0	0	0	0	0	0	0	0	1	1	1
YKR061W	0	0	0	0	0	0	0	0	0	0	0	0	0	0	0	0	0	0	0	0	0	0	0	0	0	0	0	0	0	0	0	0	0	0	0	0	0	0	0	0	0	0	0	1	0	0	1	0	1
YKR063C	0	0	0	0	0	0	0	0	1	0	0	1	0	0	0	0	0	0	0	0	0	0	0	0	0	0	0	1	0	0	1	0	0	0	0	1	0	0	0	3	1	3	1	2	1	0	0	1	1
YKR064W	0	0	0	0	0	0	0	0	0	0	0	0	0	0	0	0	0	0	0	0	0	0	0	0	0	0	1	0	2	0	0	0	0	0	0	0	0	0	0	1	0	0	0	0	0	1	0	1	0
YKR065C	1	0	0	0	0	0	0	0	0	0	0	0	0	0	0	0	0	0	0	0	0	0	0	0	0	0	0	0	0	0	0	0	0	0	0	0	0	0	0	0	0	0	0	1	0	0	0	0	0
YKR072C	0	0	0	0	0	0	0	0	0	0	0	0	0	0	0	0	0	1	0	0	0	2	0	4	0	1	0	0	0	1	0	1	1	1	0	0	2	2	1	3	1	1	0	1	0	2	1	0	3
YKR074W	0	0	0	0	0	0	0	0	0	0	0	0	0	0	0	0	0	0	0	0	0	0	0	0	0	0	0	0	0	0	0	0	0	0	0	0	0	0	0	0	0	0	0	0	0	1	1	0	0
YKR076W	0	1	1	0	1	3	1	0	0	0	0	0	0	0	1	1	3	1	1	0	0	2	1	2	0	0	1	0	0	1	0	3	0	0	1	1	0	1	0	0	0	0	1	0	1	1	0	0	3
YKR081C	0	0	0	0	0	0	0	0	0	0	0	0	0	0	0	0	0	0	0	0	0	0	0	0	0	0	0	0	0	0	0	0	0	0	0	0	0	0	0	0	0	0	0	0	0	0	0	0	0
YKR089C	0	0	0	0	0	0	0	0	0	0	0	0	0	0	0	0	0	0	0	0	0	0	0	0	0	0	0	0	0	0	0	0	0	0	0	0	0	1	0	0	0	0	0	0	0	0	0	0	0
YKR090W	0	0	0	0	0	1	0	0	0	0	0	0	0	0	0	0	0	0	0	0	0	0	1	0	0	0	1	0	0	0	0	0	0	0	0	0	0	0	0	0	0	1	0	0	0	0	0	0	0
YKR093W	4	1	3	1	1	3	6	5	1	3	1	1	2	4	7	7	3	2	7	2	5	1	2	5	3	2	4	1	0	0	4	4	1	1	4	1	1	0	3	0	0	1	0	0	2	2	0	0	0
YKR102W	0	0	2	0	0	0	0	1	0	1	0	0	2	0	0	0	0	0	0	0	0	0	1	0	1	0	0	0	0	0	0	1	0	0	0	1	0	1	1	2	1	0	1	1	0	0	2	2	1
YKR104W	2	0	0	5	0	2	2	4	2	2	6	6	4	1	5	8	0	3	3	5	3	1	2	2	0	4	6	2	1	8	5	1	8	2	0	0	2	2	1	1	4	1	1	0	7	1	3	0	2
YKR105C	0	0	0	0	0	0	0	0	0	1	0	0	1	0	1	0	0	0	0	0	0	0	0	0	0	0	0	2	0	0	0	2	0	0	0	0	1	0	0	1	0	0	0	0	0	0	0	0	0
YLL063C	0	2	0	0	1	0	0	2	0	0	0	1	1	1	0	0	1	0	0	0	0	0	0	0	0	0	0	2	0	0	0	0	0	0	0	0	0	0	0	1	1	1	1	1	0	0	0	0	0
YLL052C	3	1	1	2	0	0	0	0	2	3	2	1	0	3	0	0	3	1	2	1	3	1	4	1	2	0	0	4	0	1	3	1	1	5	1	1	1	0	0	4	0	0	1	1	1	2	2	2	7
YLL049W	0	0	0	0	0	0	0	0	2	0	1	1	0	1	0	0	1	0	0	1	0	0	0	1	1	0	0	3	5	0	0	1	3	1	0	1	1	3	2	0	0	1	2	2	1	1	0	0	3
YLL048C	0	0	0	0	0	1	0	0	0	0	0	0	2	0	0	0	0	0	1	0	0	0	2	0	0	0	0	0	0	0	1	0	0	0	0	0	0	0	0	0	0	0	0	0	0	0	0	0	0
YLL045C	0	0	0	0	3	0	0	0	0	0	0	0	0	0	0	0	0	0	1	0	0	0	0	0	0	2	0	0	0	0	0	0	0	0	1	0	0	0	1	2	1	4	2	1	1	1	1	1	4
YLL042C	0	0	0	0	0	0	0	0	0	0	0	0	0	0	0	0	0	1	1	0	1	1	1	0	0	0	0	0	0	0	0	1	0	1	1	0	0	0	2	0	1	2	2	0	2	0	0	0	0
YLL035W	2	1	0	0	0	0	0	0	0	1	1	0	0	0	0	0	0	2	1	0	0	0	3	0	0	0	1	0	0	1	0	0	0	0	0	0	0	0	0	0	0	0	0	0	0	0	0	0	0
YLL029W	0	0	0	0	0	0	0	0	0	0	0	0	0	0	0	0	0	0	0	0	0	0	0	0	0	0	0	0	0	0	0	0	1	0	0	0	0	0	0	0	0	0	0	0	0	1	0	0	0
YLL026W	0	0	1	1	0	0	0	0	0	0	1	0	0	0	0	1	0	0	0	0	0	0	0	0	0	0	0	0	0	0	0	0	0	0	0	1	0	1	0	1	0	0	0	0	1	0	1	1	2
YLL021W	0	0	0	0	0	0	0	0	1	0	0	0	0	0	0	1	0	0	0	0	0	0	0	0	0	0	0	0	1	0	0	0	0	0	0	0	0	0	0	0	0	0	0	0	1	1	1	0	0
YLL012W	0	0	0	0	0	0	0	0	0	0	0	0	0	0	0	0	0	0	0	0	0	0	0	0	0	0	0	0	0	0	0	0	0	0	0	0	0	0	0	0	0	0	0	0	0	0	0	0	0
YLL011W	0	0	0	0	0	0	0	0	0	0	0	0	0	0	0	0	0	0	0	0	0	0	0	0	0	0	0	0	0	0	0	0	0	0	0	0	0	0	0	0	0	0	0	0	0	0	0	0	0
YLL008W	0	0	0	0	0	0	0	0	1	1	0	0	0	0	0	0	0	1	0	0	0	0	0	0	1	1	0	0	1	0	0	0	0	0	0	0	0	0	0	0	0	0	0	0	0	0	0	0	0
YLL004W	0	0	0	0	0	0	1	0	0	1	0	0	0	0	0	0	0	0	0	1	0	0	0	0	0	0	0	0	0	0	0	0	0	0	0	0	0	0	0	0	0	0	0	0	0	2	0	0	0
YLR003C	0	0	0	0	0	0	1	0	0	0	0	0	0	0	0	2	0	0	0	0	0	0	2	1	0	0	0	1	1	0	0	0	2	0	0	0	2	0	2	0	0	1	0	0	0	1	2	0	2
YLR011W	0	2	1	0	1	2	2	0	0	0	0	2	0	1	1	0	0	0	1	0	0	0	0	0	0	0	0	1	1	1	1	0	0	0	1	0	0	1	0	0	1	0	0	0	0	1	0	0	0
YLR014C	1	0	2	0	1	1	2	0	2	1	1	1	2	0	3	1	0	0	0	2	0	1	0	0	1	0	1	0	0	1	0	0	0	1	0	0	0	0	0	0	0	1	1	0	0	0	1	0	1
YLR015W	0	0	0	0	0	0	0	0	0	0	1	0	0	0	1	0	1	1	0	0	1	0	0	0	0	0	0	1	0	0	0	0	0	1	1	0	0	1	0	0	0	2	1	0	0	0	0	0	3
YLR018C	0	0	0	0	0	0	0	0	0	0	0	0	0	0	0	0	0	0	0	0	0	0	0	0	0	0	0	0	0	0	0	0	0	0	0	0	0	0	1	0	0	0	1	1	0	0	0	0	0
YLR019W	1	0	0	0	0	0	0	0	0	0	0	0	0	0	0	0	1	0	0	0	0	1	0	0	0	0	0	0	1	0	1	0	0	0	0	0	0	1	0	0	1	0	0	0	0	0	0	0	0
YLR020C	0	1	0	0	0	0	0	0	0	0	0	0	0	0	0	0	0	0	0	0	0	0	0	1	0	0	0	0	0	0	0	0	0	0	0	0	0	0	1	0	0	0	1	0	0	0	0	0	0
YLR021W	2	0	0	2	1	2	1	0	1	0	1	1	1	0	0	0	1	2	0	0	2	0	2	2	0	2	2	3	1	1	0	0	1	1	0	0	0	0	1	0	0	2	2	1	5	1	2	2	1
YLR024C	2	0	0	2	2	1	1	2	0	1	0	2	0	4	2	0	0	0	2	4	1	5	2	0	6	5	1	1	0	1	0	0	2	2	1	0	5	5	1	4	1	6	1	1	1	4	2	2	1
YLR035C	1	1	3	4	3	0	2	3	1	0	0	0	0	0	4	6	2	2	0	2	0	1	1	4	0	1	2	0	1	2	0	1	1	2	1	0	2	0	1	1	1	2	1	1	0	0	1	1	0
YLR038C	0	0	0	0	0	0	0	1	0	0	0	0	0	1	0	0	0	0	0	0	1	0	0	0	0	0	0	0	1	0	0	0	0	0	0	0	0	0	1	0	0	0	0	0	0	0	0	0	0
YLR042C	0	0	0	1	0	2	1	0	0	1	0	0	0	1	0	0	0	0	0	1	1	1	0	0	0	0	2	0	0	0	0	1	1	0	0	0	0	0	1	0	0	0	0	0	0	0	0	0	1
YLR046C	0	1	0	0	0	1	0	0	0	0	0	0	0	0	0	1	0	0	0	0	1	1	0	0	0	0	1	0	0	1	0	0	0	0	0	0	0	0	0	1	1	1	0	2	1	1	1	0	1
YLR049C	0	0	0	0	0	0	0	0	0	0	0	0	0	0	0	0	0	0	0	0	0	0	0	1	0	0	0	1	0	0	0	0	0	0	0	0	0	0	2	0	0	0	0	1	6	1	2	0	0
YLR056W	0	0	0	1	1	0	0	0	0	0	2	0	0	1	0	2	0	2	1	1	1	2	1	3	0	1	1	1	1	2	6	4	1	1	0	0	2	1	2	4	1	5	5	3	4	3	0	1	5
YLR063W	0	0	0	0	0	0	0	0	1	0	0	0	0	0	0	0	0	0	0	0	0	0	0	0	1	0	0	0	0	0	1	0	0	1	0	1	0	0	1	0	2	0	1	0	1	0	1	0	2
YLR067C	0	0	0	0	0	0	0	0	0	0	0	0	0	0	0	0	0	0	0	0	0	0	0	0	0	0	0	0	0	0	1	0	1	1	0	0	0	0	0	0	0	0	0	0	0	1	1	0	0
YLR070C	0	2	0	0	3	0	2	0	0	0	4	1	0	0	1	0	1	1	1	2	3	0	0	1	2	1	6	2	1	1	0	6	2	2	4	3	1	0	3	1	0	2	4	1	2	2	1	1	5
YLR072W	1	0	1	0	0	0	0	0	0	0	0	0	0	0	1	0	0	0	0	0	0	0	0	0	0	0	1	0	0	0	0	0	2	0	1	0	0	1	0	0	0	1	0	1	0	0	1	0	1
YLR077W	1	0	0	0	0	2	2	0	3	1	0	0	2	1	0	2	0	0	1	0	3	0	1	1	2	1	2	1	1	1	3	0	2	0	0	0	6	0	1	2	0	2	0	1	9	5	7	10	4
YLR084C	0	0	0	0	0	0	0	0	0	0	0	0	1	0	0	0	0	0	0	0	1	0	0	1	0	0	0	2	0	0	0	2	2	0	0	0	1	0	0	0	1	0	0	0	0	0	0	0	0
YLR086W	0	0	0	0	0	0	0	0	0	0	0	0	0	0	0	0	0	0	0	0	0	0	0	0	0	0	0	0	0	0	0	0	0	0	0	0	0	0	0	0	0	0	0	0	0	0	0	0	0
YLR090W	0	0	1	0	0	0	0	0	0	0	0	0	0	0	0	0	0	0	0	0	0	1	1	1	1	1	0	1	0	2	2	1	1	2	0	2	0	3	3	1	2	2	2	1	1	0	1	0	11
YLR092W	1	1	1	0	0	1	0	0	0	1	1	0	0	0	0	0	0	1	2	2	0	0	0	1	0	0	3	0	2	2	5	1	1	0	1	2	3	2	0	1	1	1	3	3	0	2	0	0	2
YLR099C	0	0	0	0	0	0	0	0	0	0	0	0	0	0	0	0	0	0	0	0	0	0	0	0	0	0	0	0	0	0	0	0	0	0	0	0	0	0	0	0	0	0	0	0	0	0	0	0	0
YLR102C	0	0	0	0	0	0	0	0	0	0	0	0	0	0	0	0	0	0	0	1	0	0	0	0	0	0	0	0	0	0	0	0	0	0	0	0	1	1	2	1	0	0	1	1	0	1	3	1	0
YLR105C	2	1	0	1	7	4	1	1	1	0	1	6	0	1	1	0	1	1	0	0	1	1	3	2	2	0	0	2	1	1	1	2	2	4	0	1	6	5	2	2	0	0	1	0	1	2	2	4	3
YLR121C	0	1	0	0	0	0	0	0	0	0	0	0	0	0	0	0	0	0	1	0	0	0	0	0	0	0	0	0	0	0	0	1	1	1	1	0	0	0	0	0	0	0	0	0	0	0	0	0	0
YLR125W	0	0	1	1	2	5	0	1	0	1	1	1	0	2	1	2	2	0	4	0	1	3	4	0	2	3	3	1	5	3	7	1	4	6	3	0	3	0	4	0	3	2	0	0	2	1	1	4	8
YLR139C	0	0	0	0	0	0	0	0	0	0	0	0	0	0	0	0	0	0	0	0	0	0	0	0	0	0	0	0	0	0	0	0	0	0	1	1	0	0	0	0	0	0	0	1	0	0	2	0	0
YLR154C-H	0	3	0	0	0	1	0	1	0	1	0	0	0	0	0	0	0	0	1	0	2	0	0	1	0	1	2	0	0	0	0	0	0	0	0	4	2	0	1	1	0	2	2	0	0	1	0	0	0
YLR155C	0	0	0	0	0	0	0	1	0	0	0	1	0	1	0	0	0	0	1	0	1	0	0	0	1	0	0	1	0	0	0	0	0	2	0	0	0	1	1	0	0	0	0	1	1	1	1	1	0
YLR156C-A	0	1	0	0	0	0	0	0	0	0	0	1	0	0	0	0	0	0	0	0	0	0	0	0	0	1	0	4	3	1	0	0	0	2	4	1	2	1	0	3	1	2	1	2	4	2	3	6	6
YLR157C	0	0	0	1	0	1	0	0	0	0	0	0	0	0	0	0	1	1	1	0	0	1	0	0	0	0	2	3	1	0	0	1	0	4	0	0	0	0	0	0	2	0	1	1	2	2	0	1	1
YLR159W	3	1	3	13	6	3	7	8	1	0	1	3	4	3	1	0	1	2	5	1	1	1	3	3	4	1	0	5	1	4	3	0	5	3	2	1	4	3	1	3	3	5	3	5	1	1	2	1	1
YLR161W	1	2	3	0	1	2	2	0	8	2	0	3	1	3	6	0	1	2	3	3	2	1	1	0	0	2	4	3	1	1	0	3	1	3	4	0	2	1	0	3	1	0	2	3	5	1	3	0	3
YLR166C	0	0	0	0	0	0	1	1	1	0	0	2	0	0	0	0	1	0	0	0	0	0	0	0	1	1	1	0	0	0	0	1	1	2	0	0	0	1	0	0	0	0	2	1	6	4	3	2	1
YLR167W	0	0	1	0	0	0	0	0	0	0	0	0	0	0	0	0	0	0	0	0	0	0	0	1	1	0	0	0	0	0	0	0	0	0	0	0	0	0	0	0	0	0	0	0	0	0	0	0	0
YLR182W	0	0	0	0	0	0	0	0	0	0	0	0	0	0	0	0	0	0	0	0	0	0	0	0	0	0	0	0	0	0	0	0	0	0	0	0	0	0	0	0	0	0	0	0	0	0	0	0	1
YLR185W	0	0	0	0	0	0	0	0	0	0	0	0	0	0	0	0	0	0	0	0	1	0	0	0	0	0	0	0	0	0	0	0	0	0	1	0	0	1	0	0	0	0	0	0	0	1	0	0	0
YLR191W	0	0	1	0	0	0	1	0	0	0	0	0	0	0	0	0	0	0	0	0	0	0	1	0	0	0	0	0	0	0	0	0	0	0	0	0	0	0	0	0	0	0	0	0	0	0	0	0	0
YLR192C	0	2	1	0	1	1	1	0	1	0	0	0	0	0	0	0	0	0	0	0	0	0	1	0	0	1	0	0	0	0	0	0	0	0	0	1	0	0	0	1	0	1	0	0	0	0	0	0	1
YLR194C	1	0	0	0	0	0	0	0	0	0	0	0	0	1	0	0	1	0	0	0	0	0	0	1	0	0	0	0	1	0	0	0	0	1	0	1	0	1	0	0	2	1	0	0	0	0	0	0	0
YLR196W	0	0	0	0	0	0	0	0	0	0	0	0	0	0	0	0	0	0	0	0	0	1	0	0	1	0	0	0	0	0	0	0	0	0	0	0	0	1	0	0	0	0	0	1	0	0	0	1	0
YLR203C	0	0	0	0	0	0	0	0	0	0	0	0	0	0	0	0	0	0	0	0	0	0	0	0	0	0	0	0	0	0	1	0	0	0	0	0	0	0	0	0	0	0	1	0	0	0	0	0	0
YLR204W	0	0	0	0	0	0	0	0	0	0	0	0	0	0	0	0	0	0	0	0	0	0	0	0	0	0	0	0	0	0	0	0	0	0	0	0	0	0	0	0	0	0	0	1	0	0	0	0	0
YLR207W	0	0	0	0	0	0	0	1	0	0	0	0	0	0	0	0	0	0	0	0	0	0	0	0	0	0	0	0	0	0	0	0	0	1	0	0	0	0	0	0	0	0	0	0	0	0	0	0	0
YLR210W	1	0	0	0	1	0	0	0	0	0	0	0	0	0	0	0	0	0	0	1	0	0	0	0	0	0	0	0	0	0	0	0	0	1	0	0	0	0	0	0	0	0	1	0	1	0	0	0	0
YLR214W	0	0	0	0	0	0	0	1	0	0	0	0	0	0	0	0	0	1	0	0	0	0	0	1	0	0	0	0	0	0	0	0	0	0	0	0	0	0	1	0	0	0	0	0	0	0	0	0	3
YLR216C	0	0	0	0	0	0	0	1	0	0	0	0	0	0	1	0	0	0	2	1	0	0	0	0	0	1	1	1	0	0	0	0	0	0	0	0	1	0	1	1	1	0	4	2	0	1	1	0	2
YLR218C	0	0	0	0	0	0	0	0	0	0	0	0	0	0	0	0	0	0	0	0	0	0	0	0	0	0	0	0	0	0	0	0	0	0	0	0	0	0	0	0	1	0	0	0	0	0	0	3	0
YLR221C	0	0	0	0	0	0	0	0	0	0	0	0	0	0	0	0	0	0	0	0	0	0	0	0	0	0	0	0	0	0	0	0	0	0	0	0	0	0	0	0	0	0	0	0	0	0	0	0	0
YLR231C	0	0	0	0	0	0	0	0	0	0	1	0	0	0	0	0	0	0	1	0	0	1	0	1	0	1	1	0	1	0	0	0	1	0	0	0	1	0	0	0	1	2	0	1	0	0	0	1	0
YLR234W	1	0	0	2	1	0	3	0	1	1	0	0	2	0	0	2	2	3	1	0	0	3	1	0	1	1	0	0	1	3	1	0	0	0	0	2	2	2	2	2	0	0	0	1	0	3	0	0	1
YLR248W	0	0	0	0	0	0	0	0	0	0	0	0	0	0	0	0	0	0	0	0	0	0	1	0	0	0	0	0	0	0	1	0	0	0	0	0	0	0	1	0	2	1	1	0	2	1	0	0	1
YLR249W	0	0	0	0	0	0	0	0	0	0	0	0	0	0	0	0	0	0	0	0	0	1	0	0	0	0	0	0	0	0	0	0	0	0	0	0	0	0	0	0	0	0	0	0	0	0	0	0	0
YLR268W	0	0	0	0	1	0	0	0	0	1	1	0	2	0	0	1	0	0	1	0	0	3	1	0	1	0	0	0	1	1	0	1	0	0	2	2	0	0	1	1	1	0	0	2	0	0	1	0	2
YLR275W	0	1	2	1	0	0	0	0	0	0	0	0	0	0	0	0	0	0	1	0	0	0	0	0	0	0	0	0	0	0	0	0	0	0	0	0	0	0	0	0	0	0	0	0	0	0	0	0	0
YLR276C	0	0	0	0	0	0	0	0	0	0	0	0	0	0	0	0	0	0	0	0	0	0	0	0	1	0	0	0	1	0	0	0	0	1	1	0	0	0	0	0	0	3	0	1	0	0	0	0	0
YLR287C	0	0	1	0	0	0	0	1	0	0	0	0	0	0	0	0	0	0	1	2	0	1	1	2	2	1	0	0	0	2	2	5	2	0	0	3	1	2	2	0	1	1	4	3	4	0	2	1	0
YLR287C-A	0	0	0	0	0	0	0	0	0	0	1	0	0	0	0	0	2	0	0	0	0	0	0	0	0	1	1	0	0	0	0	0	0	0	0	0	0	0	0	0	0	0	0	0	0	0	0	0	0
YLR293C	0	0	0	0	0	0	0	0	0	0	1	0	0	0	0	0	1	0	0	0	0	0	0	0	0	0	0	0	0	0	0	0	1	0	0	0	0	0	0	0	2	0	0	1	0	1	2	0	1
YLR298C	0	0	0	0	0	0	0	0	1	0	0	0	0	1	0	1	0	0	1	0	0	0	0	0	0	0	0	1	0	0	1	0	0	0	1	1	2	0	1	0	2	0	1	1	1	0	0	1	0
YLR303W	0	0	1	0	0	0	0	0	1	1	2	0	0	1	1	2	1	1	0	0	1	0	0	0	0	0	0	0	0	1	1	0	0	1	1	2	2	0	1	0	0	0	0	1	1	0	0	1	1
YLR340W	0	0	0	0	0	0	0	0	0	0	0	0	0	0	0	0	0	0	0	1	1	2	0	0	0	0	0	0	0	0	0	0	0	1	0	0	0	0	0	0	0	0	0	2	0	0	0	1	0
YLR342W	0	0	2	0	2	1	0	1	0	1	0	1	1	1	0	2	0	0	0	1	0	1	1	0	2	1	0	1	3	0	2	1	1	1	0	3	1	0	0	1	2	0	0	0	2	2	1	4	0
YLR345W	0	1	0	0	0	2	2	1	1	1	3	3	2	0	1	1	0	1	0	0	0	2	0	1	1	0	1	1	2	3	2	1	0	0	1	0	2	1	3	1	1	4	0	3	0	0	2	2	1
YLR356W	1	0	0	1	1	0	0	0	0	0	0	3	0	1	0	1	0	1	0	0	2	0	0	1	0	0	0	0	0	0	0	0	0	0	0	0	0	0	0	0	0	0	0	0	1	2	2	1	1
YLR376C	0	0	0	0	0	0	0	0	0	0	0	0	0	0	0	0	0	0	0	0	0	0	0	0	0	0	0	0	0	0	0	0	0	0	0	1	0	0	0	1	0	0	0	0	0	0	0	0	0
YLR394W	0	1	0	0	0	0	0	0	0	0	0	0	0	0	0	0	0	0	1	0	0	1	0	0	0	1	0	0	0	0	1	0	0	1	0	1	0	0	0	0	2	1	1	1	3	4	2	0	1
YLR403W	0	2	1	1	1	3	0	0	1	3	3	0	1	0	2	3	3	0	6	0	0	0	1	2	2	1	5	5	4	3	0	1	0	1	3	1	1	2	0	1	5	1	0	0	0	3	2	0	2
YLR404W	0	0	0	0	2	1	0	0	0	0	1	0	2	1	0	0	1	0	0	0	0	1	0	0	0	0	0	0	0	0	1	0	0	0	0	2	1	0	2	0	1	4	3	2	3	2	0	1	1
YLR406C-A	0	1	0	0	0	0	1	0	1	0	0	1	0	0	1	0	1	1	0	0	1	1	0	1	0	1	0	0	2	0	0	2	0	1	2	1	0	0	0	2	0	1	4	1	3	1	0	3	4
YLR409C	0	0	0	0	1	0	0	0	0	0	0	0	1	0	0	0	0	0	0	0	0	0	0	0	0	0	0	0	0	0	0	0	0	0	0	1	0	0	0	0	0	0	0	0	0	0	0	0	0
YLR414C	1	0	0	0	0	0	0	0	0	0	0	1	0	0	1	0	0	0	0	1	0	2	0	0	0	1	0	1	1	0	2	2	0	2	0	1	0	1	1	1	1	5	2	0	0	1	2	0	1
YLR415C	1	0	0	0	0	0	0	0	0	0	0	1	0	0	1	0	0	0	0	1	0	2	0	0	0	1	0	1	1	0	2	2	0	2	0	1	0	1	1	1	1	5	2	0	0	1	2	0	1
YLR417W	0	0	1	0	0	0	0	0	0	0	0	1	0	0	0	0	0	0	0	1	0	0	0	0	0	0	0	0	1	0	0	1	0	0	0	0	1	0	0	0	0	0	0	0	0	0	0	1	0
YLR443W	0	0	0	0	0	0	0	0	0	0	1	0	0	0	0	1	1	0	0	1	0	0	0	0	1	0	0	0	0	0	1	0	0	0	0	0	1	0	0	0	0	0	0	0	1	1	1	0	2
YLR446W	0	1	0	0	0	0	0	3	2	0	1	1	0	2	0	0	0	1	1	0	0	2	0	0	1	0	2	1	0	0	0	1	1	0	0	0	0	0	1	1	0	0	1	1	2	2	1	0	2
YLR450W	0	0	0	0	0	1	0	0	0	0	1	0	0	0	0	0	0	0	1	0	0	0	0	0	0	0	0	0	0	0	0	0	0	2	1	0	0	0	0	0	0	0	0	0	0	0	0	0	0
YLR451W	0	1	0	0	0	1	0	1	0	0	0	0	0	0	0	0	0	0	0	0	1	0	0	0	1	0	0	1	0	1	0	0	0	0	1	0	3	1	0	0	1	0	0	1	0	1	2	1	1
YLR453C	0	1	0	1	0	1	0	0	0	0	0	0	0	0	0	1	0	0	0	0	0	0	0	0	0	1	0	0	0	0	0	1	0	1	0	1	1	0	1	2	2	0	0	0	1	0	0	2	0
YLR460C	0	0	0	0	0	1	0	0	0	0	1	0	0	0	0	0	0	0	0	0	0	0	0	0	0	0	0	0	0	0	0	0	0	0	1	0	0	0	0	0	0	0	0	1	0	0	0	0	0
YLR461W	0	0	1	1	1	4	0	0	2	1	0	0	1	0	1	0	1	1	0	3	1	0	1	1	0	1	1	5	3	0	3	2	0	0	2	1	0	1	1	1	5	0	1	2	1	0	0	2	1
YML123C	0	1	0	1	0	0	0	2	2	1	0	2	1	0	0	0	0	0	0	0	0	0	0	1	1	3	0	0	1	0	0	2	1	1	5	7	2	3	0	2	5	0	3	0	1	0	1	1	1
YML119W	0	0	0	0	0	0	0	0	0	0	1	0	1	0	0	0	0	0	0	0	0	1	0	0	0	0	0	0	1	0	0	0	0	0	0	0	0	0	0	0	0	0	0	0	0	0	0	0	1
YML115C	0	0	0	0	0	0	0	0	0	0	0	0	0	0	0	0	0	0	0	0	2	0	0	0	0	0	1	0	0	0	0	0	0	0	0	0	0	0	0	0	0	1	0	0	2	1	0	0	0
YML113W	0	0	0	0	0	0	0	0	0	0	0	0	0	0	0	0	0	0	0	0	0	0	0	0	0	0	0	0	0	0	0	0	0	0	0	0	0	1	0	0	0	0	0	0	0	0	0	1	2
YML107C	0	0	0	0	0	0	0	0	0	0	0	0	0	0	0	0	0	0	0	0	0	0	1	0	0	0	0	0	0	0	0	0	0	0	0	0	0	0	0	0	0	0	0	0	1	0	0	0	0
YML106W	0	0	0	0	0	0	0	0	0	0	0	0	1	0	0	0	0	0	0	0	0	0	0	1	0	0	0	0	0	0	0	0	0	1	0	0	0	0	0	1	0	0	0	0	0	0	0	0	1
YML100W	0	0	0	0	0	0	0	1	3	0	1	0	4	2	2	1	0	0	0	0	0	1	1	0	0	0	0	0	0	0	0	0	2	1	3	1	0	0	1	0	2	0	4	1	4	1	5	2	4
YML097C	0	0	0	0	1	0	0	0	0	0	0	0	0	0	0	0	0	0	0	0	0	0	0	0	0	0	0	0	0	0	0	1	0	0	0	1	1	1	0	0	0	0	1	0	0	1	1	0	0
YML093W	0	0	0	0	0	0	0	0	0	0	0	0	0	0	0	0	0	0	0	0	1	0	0	0	0	0	0	0	0	1	0	0	0	0	0	1	0	0	0	1	1	0	0	0	0	0	0	0	0
YML080W	0	0	0	0	0	0	0	0	0	0	1	0	0	0	0	0	0	0	0	0	1	0	0	0	0	0	0	3	0	0	0	1	0	0	0	1	0	0	1	0	0	0	1	0	5	2	0	0	2
YML076C	0	1	2	1	2	0	0	0	0	0	0	0	0	2	1	0	3	0	0	0	0	1	0	1	0	0	0	2	0	2	1	2	1	0	1	1	0	2	2	3	7	1	3	2	2	6	5	5	2
YML074C	0	0	1	0	0	0	0	0	0	0	0	0	0	0	0	0	0	0	0	0	1	0	1	2	0	1	1	1	0	0	0	0	1	1	0	0	0	0	0	0	2	0	0	0	0	0	0	0	3
YML073C	0	0	0	0	0	0	0	0	0	0	0	0	0	0	0	0	0	0	0	0	0	0	0	0	0	0	0	0	0	0	0	0	0	1	0	1	0	0	0	0	0	0	0	0	0	1	0	0	0
YML072C	0	0	0	0	0	0	0	0	0	0	0	0	0	0	0	0	0	0	0	0	1	0	0	0	0	0	0	1	0	0	0	0	0	0	0	0	0	0	0	0	1	0	0	0	1	0	0	0	0
YML063W	0	0	0	0	0	0	0	0	0	0	0	0	1	0	0	0	0	0	0	0	0	0	0	0	0	0	0	0	0	0	0	0	0	0	0	0	0	0	0	0	0	1	0	1	1	0	1	0	0
YML062C	0	0	0	0	0	0	0	0	0	0	0	1	0	0	1	1	0	0	0	0	1	0	0	0	0	0	0	0	0	0	0	0	1	0	0	1	1	0	1	2	0	1	0	2	0	2	0	1	2
YML058W	1	1	0	0	1	0	0	0	2	0	0	0	0	0	0	0	0	0	0	0	0	0	0	0	0	0	0	0	0	0	1	1	0	0	0	1	1	0	0	0	4	0	0	2	0	0	2	1	1
YML050W	3	1	0	0	0	0	0	0	0	0	0	1	2	0	0	0	1	0	0	0	0	1	1	2	0	0	0	0	0	0	0	0	2	0	0	0	1	2	0	0	1	0	0	0	0	1	1	2	2
YML046W	0	0	0	0	1	0	0	0	0	0	1	0	0	0	0	1	0	0	0	0	0	0	0	0	0	0	0	0	0	0	0	0	0	0	0	0	0	0	0	0	0	0	1	0	1	0	0	0	0
YML022W	1	0	0	0	0	0	0	0	0	0	0	0	0	0	0	1	0	0	0	0	0	0	0	0	1	0	0	0	0	0	0	0	0	0	0	0	0	0	0	0	0	1	0	1	1	0	1	0	0
YML020W	0	0	0	1	3	1	0	0	0	0	0	0	0	0	0	0	0	0	0	0	0	0	0	0	0	0	0	0	0	0	0	0	0	0	0	1	0	0	0	1	0	0	0	0	0	1	0	0	0
YML018C	2	0	1	3	3	1	1	0	0	0	2	1	2	1	3	0	2	2	1	2	2	0	0	0	0	0	1	2	1	2	1	5	3	2	6	2	4	2	4	5	1	4	4	6	3	0	0	4	4
YML016C	0	0	0	0	0	0	0	0	0	0	0	0	0	0	0	0	0	0	0	0	0	0	0	0	0	0	1	0	0	0	0	0	0	2	0	1	0	0	0	0	0	0	0	0	0	0	0	0	0
YML013W	0	0	0	0	0	0	0	0	0	0	0	0	1	0	1	0	0	1	0	0	1	0	0	0	0	0	0	1	0	0	0	0	0	0	0	1	0	0	2	0	0	0	0	1	1	0	1	2	1
YML012W	0	0	0	1	0	0	0	0	0	0	0	0	0	1	0	0	1	0	0	0	0	0	0	0	0	0	0	0	0	1	1	0	0	1	2	0	0	0	0	0	0	0	1	0	0	0	0	0	0
YML011C	0	0	0	1	1	1	0	0	0	1	0	0	0	0	0	1	0	0	0	0	1	0	0	0	0	0	0	2	1	0	0	0	0	0	1	0	0	0	0	0	0	0	0	0	0	1	0	0	0
YMR004W	0	2	1	1	0	0	0	0	0	1	0	0	0	0	0	1	0	2	1	0	0	0	0	0	0	0	0	0	0	0	0	0	0	1	2	0	0	0	0	0	0	0	0	0	0	0	0	0	1
YMR016C	2	1	2	0	0	0	1	1	0	2	0	0	2	0	3	1	0	1	1	0	0	1	0	1	0	0	0	0	0	0	0	0	0	0	0	0	0	1	0	0	1	1	0	0	1	0	1	0	0
YMR023C	0	0	1	0	0	0	0	0	0	0	0	0	1	0	0	0	0	0	0	0	0	0	0	0	0	0	0	0	0	0	0	0	0	0	0	0	1	0	0	1	0	0	0	0	2	2	1	1	0
YMR024W	0	0	0	0	0	0	0	0	2	0	0	0	0	0	0	0	0	0	0	0	1	0	0	0	0	0	0	0	0	0	0	0	0	0	0	0	0	0	0	0	0	0	0	0	0	0	0	3	0
YMR026C	1	0	0	0	0	0	0	0	0	0	1	1	0	2	1	0	1	1	1	0	0	0	1	0	0	0	1	0	2	1	0	1	0	0	0	0	0	0	0	1	1	0	0	0	0	3	1	0	0
YMR032W	0	0	0	0	0	0	0	0	1	0	0	0	0	0	0	0	0	0	2	1	1	0	1	1	0	1	0	1	0	1	0	2	1	1	0	3	4	1	3	2	0	2	1	1	1	2	0	1	6
YMR033W	0	0	0	0	0	0	0	0	0	0	0	0	0	0	0	1	0	0	1	0	0	0	0	0	0	0	0	0	0	1	0	0	0	0	0	0	0	0	0	0	0	0	2	1	0	0	0	0	0
YMR034C	1	0	0	0	1	0	0	0	0	0	1	0	0	0	1	0	0	0	0	1	0	0	0	1	0	0	1	1	0	1	0	0	1	0	0	0	0	0	0	0	0	0	0	0	0	1	0	0	0
YMR042W	0	0	3	0	0	0	2	0	2	0	1	1	1	3	2	2	2	1	1	0	1	1	0	0	1	0	1	0	1	1	2	1	0	0	1	1	1	2	0	0	1	0	0	1	1	3	0	2	0
YMR048W	0	0	0	0	0	0	0	0	0	0	0	0	0	0	0	0	0	0	0	0	0	0	0	0	0	0	0	0	0	0	0	0	1	0	0	0	0	0	0	0	0	0	0	0	0	0	0	0	0
YMR049C	0	0	0	0	0	0	0	0	0	0	0	0	0	0	0	0	0	0	0	0	1	0	1	0	0	0	0	0	0	0	0	0	0	0	0	0	0	0	0	0	0	0	0	0	0	0	0	0	0
YMR055C	0	0	0	1	0	0	0	0	0	0	0	0	0	0	0	0	0	0	0	0	0	0	0	0	0	0	0	0	0	0	0	0	0	0	0	0	0	0	0	0	0	0	0	0	0	0	0	0	0
YMR062C	0	0	0	0	0	0	0	0	0	0	0	0	1	0	0	1	0	0	0	0	0	1	0	0	0	0	0	1	1	2	0	0	1	0	0	1	2	1	4	2	0	3	0	2	0	1	0	0	2
YMR063W	0	0	0	0	0	0	0	0	0	0	0	0	0	0	0	0	0	0	1	0	0	1	0	0	0	0	1	0	0	0	0	0	0	0	1	0	2	0	0	1	0	1	0	0	0	0	0	0	1
YMR065W	1	0	0	0	0	0	0	0	1	0	0	0	0	0	0	0	0	0	0	1	0	0	0	1	1	0	0	0	0	0	0	1	0	0	0	3	0	0	4	2	0	1	2	3	5	3	2	3	0
YMR087W	2	2	0	0	0	1	1	1	3	0	2	2	0	2	0	1	1	3	1	2	0	4	0	1	0	4	3	1	0	2	0	1	1	0	2	0	1	0	1	2	1	5	1	0	1	1	0	0	1
YMR095C	0	0	0	3	0	2	0	0	0	2	1	0	0	1	0	1	2	1	5	1	0	0	2	0	1	0	0	5	0	0	0	0	0	2	2	1	5	3	0	1	2	6	2	3	1	0	4	5	4
YMR100W	0	0	0	0	0	0	0	0	0	0	0	0	0	0	0	0	0	0	0	0	0	0	0	0	0	0	0	1	1	0	0	0	0	0	0	0	0	0	0	1	0	0	0	0	0	0	0	0	0
YMR102C	0	1	0	0	2	0	0	0	1	0	0	0	0	1	1	1	0	1	0	0	0	3	0	0	0	1	0	1	0	0	0	1	0	2	1	0	2	0	0	1	2	0	1	2	1	1	0	1	0
YMR108W	0	0	0	0	0	0	0	0	0	0	0	0	0	0	0	0	0	0	0	0	0	0	0	0	0	0	1	0	0	0	0	0	0	0	1	2	0	0	0	0	0	1	4	0	0	0	0	4	1
YMR114C	0	0	0	0	0	0	0	0	0	0	0	0	0	0	0	0	0	2	0	0	0	0	0	0	1	0	0	0	0	0	0	2	0	0	0	0	0	0	1	1	0	1	2	0	3	2	1	0	4
YMR116C	0	0	1	0	0	0	0	1	0	0	0	0	0	0	0	0	0	0	0	1	0	0	0	0	0	0	0	0	1	0	0	0	0	0	0	0	0	0	0	0	0	0	0	0	0	0	1	0	0
YMR118C	1	0	0	3	0	3	0	1	0	1	0	0	0	0	2	0	1	2	0	0	0	1	0	0	0	0	0	0	0	1	0	1	0	0	0	0	0	0	0	0	0	1	0	0	0	0	0	0	0
YMR121C	0	0	0	0	0	0	0	0	0	0	0	0	0	0	0	0	0	0	0	0	0	0	0	0	1	0	2	1	0	2	0	1	0	0	0	0	0	0	0	0	1	0	1	0	2	0	0	1	1
YMR122W-A	0	0	0	0	0	0	0	0	0	0	0	0	0	0	0	0	0	0	0	0	0	0	0	0	0	1	0	0	0	0	1	0	0	1	0	0	0	0	0	0	1	0	0	0	1	0	0	0	0
YMR123W	0	1	0	0	2	0	0	0	0	0	1	0	0	0	0	0	0	0	0	0	0	0	0	0	0	0	0	0	0	0	0	0	0	0	0	0	0	0	0	0	0	0	0	0	0	0	0	0	0
YMR139W	0	0	1	0	0	2	0	0	0	0	0	0	0	0	0	1	0	1	0	1	1	0	0	0	0	1	0	0	0	0	0	1	0	0	0	0	1	1	1	1	0	5	2	0	0	0	0	1	1
YMR145C	0	4	0	0	2	1	1	0	1	1	1	1	4	3	1	1	3	1	2	1	3	0	0	1	3	1	2	3	0	0	1	1	1	2	0	2	0	0	0	1	2	1	0	1	1	1	2	1	1
YMR154C	1	0	1	0	0	1	0	0	0	0	0	0	3	0	0	1	0	1	0	0	0	1	0	0	1	1	0	1	0	0	1	1	1	2	1	0	0	2	0	0	3	1	1	0	1	1	0	1	0
YMR156C	1	1	3	2	2	3	2	5	1	2	4	1	1	6	0	1	1	2	0	0	2	2	2	1	4	3	0	0	1	0	0	0	1	0	0	0	2	1	1	3	0	1	0	1	2	1	0	0	0
YMR158C-A	1	0	3	3	0	0	0	0	1	1	1	2	0	0	0	0	2	1	1	0	0	0	0	0	1	0	0	0	0	0	1	0	0	0	2	2	0	0	1	3	1	0	0	0	1	1	0	0	0
YMR163C	0	0	0	0	0	0	0	0	0	0	0	0	0	0	0	0	0	0	0	0	0	0	0	0	0	1	0	0	1	0	0	0	0	0	0	0	0	1	0	0	1	0	0	0	1	0	0	1	0
YMR168C	0	0	1	0	0	0	0	0	0	0	1	0	0	0	0	0	0	0	0	1	0	0	0	0	0	1	0	1	0	0	1	0	1	0	0	0	0	1	0	0	1	0	0	0	0	0	1	0	0
YMR172W	0	0	0	0	0	0	0	0	1	0	0	0	0	0	0	0	0	0	0	0	0	0	0	0	0	0	0	1	0	0	0	0	1	0	0	0	0	0	0	0	0	0	0	0	0	0	0	0	2
YMR179W	0	0	0	0	0	0	0	0	0	0	0	0	0	0	0	1	0	0	0	1	0	0	0	0	0	0	0	0	0	0	0	0	1	0	0	1	0	0	0	0	0	0	0	0	0	0	0	1	0
YMR182C	0	0	2	0	0	0	0	0	1	1	0	1	0	0	0	1	0	0	0	0	0	1	0	0	1	0	1	0	1	0	0	0	0	1	1	1	0	1	0	3	0	0	1	2	2	1	0	1	0
YMR186W	2	0	0	1	1	0	1	0	0	0	2	0	2	0	2	1	1	2	10	6	2	1	3	0	0	0	4	1	1	2	4	5	2	0	1	1	2	3	2	1	1	3	1	0	3	0	1	3	3
YMR187C	0	0	1	0	1	0	0	0	2	0	0	0	0	0	0	0	0	0	1	0	0	0	0	0	0	1	0	0	1	0	1	2	0	0	0	0	0	0	1	0	0	0	2	0	1	0	0	0	1
YMR191W	0	0	0	0	0	0	0	0	0	0	0	0	1	1	0	0	0	0	0	0	0	1	1	0	0	0	0	0	0	0	0	0	1	0	0	0	0	0	0	0	0	0	0	0	1	0	0	0	0
YMR193W	1	0	0	0	0	0	1	0	0	0	1	0	0	1	1	1	3	3	1	3	2	3	2	1	0	0	2	0	1	0	2	3	0	3	2	1	1	2	0	1	3	0	1	0	1	4	0	0	1
YMR194W	0	0	0	0	0	0	0	0	0	0	0	0	0	1	0	0	0	0	0	0	0	0	0	1	0	0	0	0	0	0	0	1	0	0	0	0	0	0	0	0	0	0	0	0	0	1	0	1	0
YMR194C-B	0	1	0	1	1	0	0	4	0	0	0	0	1	1	1	0	0	1	1	1	0	1	0	0	0	1	1	1	1	1	0	2	3	1	2	2	2	2	2	0	6	4	2	8	1	2	2	1	5
YMR198W	0	0	0	0	0	0	0	0	0	0	0	0	0	0	0	0	1	0	0	1	0	0	0	0	0	1	0	0	0	0	0	0	0	2	0	0	0	1	2	0	0	0	1	0	0	1	0	0	1
YMR200W	0	0	0	0	0	0	0	0	1	0	0	0	0	0	0	0	0	0	0	0	1	0	0	0	0	0	1	0	0	0	0	0	2	0	0	0	0	0	0	0	0	1	2	0	0	0	0	0	0
YMR204C	0	0	0	0	2	0	0	0	0	0	0	0	0	0	0	1	1	0	0	1	0	1	0	0	0	0	0	0	1	1	0	0	0	1	1	0	0	0	0	0	3	0	0	0	0	0	0	0	2
YMR212C	0	0	0	0	0	0	0	0	0	0	0	0	0	0	0	0	0	0	0	1	1	0	0	0	0	0	1	0	0	0	0	1	2	5	1	0	1	1	3	1	1	2	2	2	2	5	2	3	4
YMR217W	0	0	0	0	0	1	0	0	0	0	1	0	0	2	0	0	0	1	0	0	0	1	0	0	0	1	0	1	1	2	3	4	2	1	3	5	1	1	2	4	0	2	1	4	0	6	6	0	7
YMR219W	1	0	0	0	0	0	0	0	0	0	0	0	0	0	0	0	0	0	0	0	0	0	0	0	0	0	0	0	1	0	0	0	1	0	0	1	0	0	0	0	0	0	0	0	1	0	0	0	1
YMR223W	0	0	0	0	0	0	0	0	0	0	0	0	0	0	0	0	0	0	0	0	0	1	0	1	0	0	0	0	0	0	0	0	0	0	0	0	0	0	0	0	0	1	1	0	0	0	0	0	1
YMR229C	0	0	0	0	0	0	0	0	0	0	0	0	0	0	0	0	0	0	0	0	0	0	0	0	0	0	0	0	0	0	0	0	0	0	0	0	0	0	1	0	0	0	1	0	0	0	0	0	0
YMR232W	1	3	2	0	0	1	2	0	0	0	3	0	0	0	0	1	0	0	0	0	0	1	0	0	1	2	0	0	1	0	0	0	0	0	0	0	0	1	0	0	0	0	0	1	0	0	0	0	1
YMR236W	0	0	0	0	0	0	0	0	0	0	0	0	0	0	0	1	0	0	0	0	0	0	0	0	0	0	0	0	0	0	0	0	0	0	0	0	0	0	0	0	0	0	0	0	1	0	0	0	0
YMR239C	0	0	0	0	0	1	0	1	0	0	0	0	0	0	0	0	0	0	0	0	0	0	0	0	1	0	0	0	0	0	0	0	0	0	0	1	0	0	0	0	0	1	0	0	0	0	0	1	1
YMR243C	0	2	0	0	0	0	1	0	0	0	0	0	0	0	0	0	0	2	1	0	0	0	0	0	0	0	0	0	0	0	1	0	0	0	1	0	0	0	0	0	0	1	0	0	1	4	0	0	0
YMR251W	0	0	0	0	0	0	0	0	0	0	0	1	0	0	0	1	0	1	0	0	0	0	0	1	0	1	1	0	0	0	0	1	0	0	0	0	0	2	0	1	0	0	1	1	1	0	2	1	3
YMR262W	0	0	0	0	0	0	0	0	0	0	2	1	0	0	0	0	1	1	1	1	0	1	1	0	1	0	1	0	0	0	4	1	4	6	2	11	1	3	0	2	2	3	2	10	5	2	3	1	0
YMR273C	0	0	0	0	0	0	0	0	0	1	0	0	0	1	0	0	0	0	0	0	0	0	0	2	0	0	0	0	0	0	0	0	0	1	0	0	0	1	0	0	0	0	0	2	3	5	4	0	3
YMR276W	0	0	0	0	0	0	0	0	0	0	1	0	0	0	0	1	0	1	0	0	1	0	0	1	0	0	2	2	0	1	0	0	0	0	0	0	0	0	0	0	0	0	0	0	0	1	0	2	0
YMR280C	0	0	1	0	0	0	0	0	0	0	0	0	0	0	0	0	0	0	0	0	0	0	0	0	1	2	0	0	0	0	0	0	0	0	0	2	0	0	0	0	0	0	0	0	0	0	0	0	0
YMR288W	0	0	0	1	0	0	0	0	1	1	0	0	2	0	0	0	1	0	1	0	0	0	3	0	0	0	1	1	1	0	0	2	0	1	0	1	0	2	1	0	0	0	3	6	3	0	0	0	0
YMR290C	0	0	0	0	1	0	0	0	0	0	0	0	0	0	0	0	0	0	0	0	0	0	0	0	0	0	0	0	0	0	0	0	0	0	0	0	0	0	0	0	0	0	0	0	1	0	0	0	0
YMR291W	7	3	4	3	3	0	1	1	1	1	0	1	1	1	0	0	2	0	1	1	0	4	4	1	3	1	2	1	2	1	6	5	2	0	1	4	3	1	1	1	1	2	1	0	2	2	5	5	1
YMR306W	0	0	0	0	0	0	0	0	0	0	0	0	0	0	0	0	0	0	0	0	0	0	0	0	0	0	0	0	1	1	0	0	0	0	0	0	0	0	0	0	0	0	0	0	0	0	0	0	0
YMR310C	0	1	0	0	0	0	0	0	0	0	0	0	0	0	0	0	0	0	1	0	0	0	0	0	0	0	0	0	0	1	0	0	0	0	1	0	1	0	0	0	0	0	0	0	0	0	0	0	1
YMR312W	1	0	0	0	0	1	0	0	0	0	0	1	0	0	0	0	0	0	0	0	0	0	0	1	0	0	0	0	0	0	0	1	1	0	0	1	2	1	0	0	0	0	0	0	0	0	1	1	0
YMR318C	0	0	0	1	0	0	0	0	1	0	0	0	0	0	1	0	0	1	0	0	0	0	0	1	0	0	0	0	0	0	0	0	1	0	1	0	0	1	0	0	3	2	1	1	0	2	6	1	4
YNL335W	1	0	2	1	1	0	0	2	2	4	0	0	1	1	1	0	0	2	0	2	1	1	0	0	2	1	0	1	2	0	2	2	6	4	0	0	0	1	0	2	2	2	2	1	1	0	0	1	0
YNL332W	0	0	0	0	0	1	0	0	0	0	0	0	0	0	0	0	2	0	0	0	1	0	0	0	0	0	0	0	0	0	1	1	0	1	2	1	1	0	0	1	1	1	0	1	1	2	3	2	2
YNL320W	0	0	0	0	0	0	1	0	0	1	2	2	0	0	0	0	0	0	1	1	0	0	1	0	0	0	0	1	3	0	0	0	1	0	1	0	0	2	0	1	0	1	0	1	0	0	1	1	0
YNL318C	0	0	0	0	0	0	1	0	0	0	0	0	0	0	0	0	0	0	0	0	0	0	0	0	0	0	0	1	0	0	0	0	0	0	0	0	1	0	1	0	0	0	0	1	0	0	0	0	0
YNL316C	1	0	0	0	0	0	0	0	1	0	0	1	0	1	0	0	0	0	0	0	0	0	0	0	0	0	0	1	0	0	0	0	1	0	0	0	0	0	0	0	0	0	0	0	0	0	0	0	0
YNL308C	0	0	0	0	0	0	0	0	0	0	0	0	0	0	0	0	0	0	1	0	0	0	0	0	0	0	0	0	0	0	0	0	0	0	0	0	0	0	0	0	0	0	0	0	0	0	0	0	0
YNL304W	0	0	0	0	0	0	0	0	1	0	0	0	0	0	0	1	0	0	0	1	0	0	1	0	0	0	0	0	0	1	0	0	0	0	0	0	0	0	0	0	0	0	0	0	0	2	0	1	1
YNL299W	0	0	0	0	0	0	0	0	0	0	0	0	0	0	0	0	0	0	0	0	0	0	0	0	0	0	0	0	0	0	0	0	1	0	0	0	0	0	0	0	1	0	1	0	0	0	1	0	0
YNL288W	0	0	0	0	1	0	0	0	0	0	0	0	0	0	0	0	0	1	0	0	0	0	0	0	0	0	0	0	0	0	0	0	0	0	2	0	0	0	0	1	0	1	1	0	1	0	0	1	0
YNL283C	1	0	0	0	0	0	0	0	0	0	0	0	0	0	0	0	0	0	0	0	0	0	0	0	0	0	0	0	0	0	0	0	0	0	0	0	0	0	0	0	0	0	0	0	0	0	0	0	0
YNL273W	0	0	0	0	0	0	0	0	1	0	0	0	0	0	0	0	0	0	0	0	0	0	0	1	0	0	0	1	0	1	0	0	0	0	1	0	1	0	0	0	0	0	0	0	0	0	0	0	0
YNL269W	1	1	0	0	0	1	0	0	0	1	0	0	1	0	1	0	0	0	0	0	0	0	0	0	1	0	2	1	0	1	1	1	0	0	0	0	2	0	0	0	0	3	1	0	0	2	2	2	3
YNL264C	0	0	0	0	0	0	0	0	0	0	0	2	0	0	0	0	0	0	0	1	0	0	1	0	0	0	1	0	0	0	0	2	1	0	0	0	0	0	0	0	0	0	0	1	1	0	0	0	0
YNL260C	0	0	0	1	0	0	0	1	0	2	0	0	0	0	0	0	0	0	0	0	0	0	0	0	0	0	0	0	0	0	0	0	0	0	0	0	0	0	0	0	0	0	0	0	0	0	0	1	0
YNL255C	0	0	0	0	0	0	0	0	0	0	0	0	0	0	0	0	0	0	0	1	0	0	0	0	0	0	0	0	2	0	0	0	0	0	1	0	0	0	0	0	0	1	1	1	0	0	0	0	0
YNL251C	0	0	0	0	0	0	0	0	1	0	0	0	0	0	0	0	0	1	0	1	0	0	0	0	1	0	0	0	0	0	0	0	0	0	0	0	0	0	1	1	0	0	0	0	0	0	1	1	0
YNL249C	0	1	0	0	0	0	1	1	0	1	0	0	0	1	2	0	0	0	2	1	0	0	0	1	0	0	0	0	0	0	0	0	0	0	1	0	0	0	0	0	0	1	0	1	0	1	2	0	1
YNL244C	0	0	0	0	0	0	0	0	0	0	0	0	0	0	0	0	0	0	0	0	0	0	1	2	0	0	0	0	0	0	0	0	0	0	0	0	1	1	0	0	0	0	0	0	0	0	0	0	2
YNL242W	0	0	0	0	0	0	0	0	0	0	0	0	0	0	0	0	0	0	0	1	0	1	0	0	0	0	0	0	0	0	1	0	0	0	1	0	0	0	4	0	5	1	0	1	0	0	2	2	0
YNL241C	0	0	0	0	0	0	0	0	1	0	0	0	0	0	0	0	1	0	1	0	0	0	0	0	0	1	0	0	0	1	0	0	0	0	1	0	0	0	1	0	1	0	0	0	0	1	0	0	2
YNL230C	0	0	0	0	0	0	0	0	0	2	0	0	0	0	0	0	0	0	0	0	0	0	0	0	0	0	1	0	0	0	0	0	0	0	0	0	0	0	0	0	0	0	0	0	0	0	0	0	0
YNL225C	0	0	0	0	0	0	0	0	0	1	0	1	0	0	0	0	1	0	0	0	0	0	0	0	1	0	1	0	1	0	0	0	0	0	0	0	0	0	1	0	0	0	0	0	0	0	0	1	0
YNL223W	0	0	0	0	0	0	0	1	0	0	0	0	0	0	0	0	0	0	0	0	0	1	0	1	4	0	2	0	0	0	3	0	1	0	0	0	0	1	1	0	0	2	2	1	2	2	5	2	1
YNL200C	1	0	0	0	1	1	2	0	0	0	2	3	1	0	0	0	0	1	0	0	2	1	0	0	4	0	2	0	0	2	0	1	0	0	0	0	0	0	1	1	0	1	0	0	3	0	1	1	2
YNL196C	0	0	1	0	0	0	0	0	0	0	0	1	0	0	1	0	1	0	0	0	0	0	1	0	1	0	0	0	1	1	2	0	1	2	2	0	1	0	1	0	2	2	3	2	0	0	2	4	0
YNL192W	0	0	0	0	0	0	0	0	0	0	0	0	0	0	0	0	0	0	0	0	0	0	1	0	1	0	0	2	0	0	0	0	0	2	0	0	1	1	0	0	0	1	2	0	2	2	1	3	3
YNL190W	1	1	0	1	1	2	2	1	1	0	0	0	1	0	1	0	1	2	1	0	1	4	2	0	1	0	0	0	0	0	0	0	0	0	3	0	0	0	1	0	1	1	1	1	2	3	2	1	1
YNL189W	0	0	0	1	0	0	0	0	0	0	0	1	0	0	0	1	0	0	1	1	0	0	0	0	1	0	0	0	0	0	0	0	0	1	0	0	0	1	0	0	0	0	0	0	0	0	1	1	0
YNL175C	0	0	0	0	0	0	0	0	0	0	0	0	0	0	0	0	0	0	0	0	0	0	0	0	0	0	0	0	0	1	0	1	0	0	0	0	0	0	0	0	1	0	0	0	0	1	0	0	0
YNL173C	0	0	0	0	0	3	2	0	2	1	1	1	0	0	0	0	0	0	2	0	1	0	2	1	2	0	0	0	0	0	0	1	0	0	0	1	0	0	0	1	2	1	0	0	0	0	0	0	1
YNL164C	0	0	0	0	0	0	2	0	0	3	0	1	0	0	2	1	0	2	1	0	0	0	1	1	0	0	0	0	0	1	1	1	2	2	1	1	0	3	0	0	2	3	1	4	0	1	0	1	4
YNL163C	1	0	0	0	0	0	0	0	0	0	0	0	0	0	0	0	1	1	0	0	0	1	0	0	0	0	1	0	0	0	0	0	0	0	0	1	0	0	0	1	0	0	0	0	2	2	0	2	0
YNL153C	1	0	0	0	0	0	1	1	1	2	1	1	0	0	2	0	1	0	0	0	1	0	0	1	0	0	1	0	1	0	0	0	0	0	0	0	1	1	0	0	2	0	1	0	0	0	2	1	0
YNL149C	0	0	0	1	0	0	0	0	1	0	0	0	0	2	1	0	1	0	1	0	0	0	0	0	0	0	0	0	0	2	3	0	0	1	0	2	0	0	0	0	0	0	1	0	1	0	0	0	1
YNL146W	0	3	3	1	4	1	5	1	0	0	1	0	1	1	0	3	1	0	0	0	0	0	0	0	1	0	0	0	0	0	1	0	0	1	0	0	0	1	0	1	0	4	2	0	0	2	2	0	0
YNL141W	0	0	0	0	1	0	0	0	0	0	0	0	0	0	0	0	1	1	0	0	0	2	0	1	0	0	0	1	0	0	0	0	1	1	0	1	1	0	0	0	0	1	1	0	3	1	0	1	0
YNL139C	0	0	1	0	0	0	1	1	0	0	0	0	1	0	0	1	1	0	0	0	0	0	0	0	0	1	1	0	0	0	0	0	0	0	0	0	0	0	0	1	0	1	0	0	0	1	0	0	0
YNL137C	0	0	0	0	1	0	0	0	0	0	0	0	0	0	1	0	0	0	0	0	0	0	0	0	0	0	0	1	0	0	0	0	0	0	0	0	0	0	0	0	0	0	0	0	0	0	0	0	0
YNL132W	0	0	0	1	0	0	0	0	0	0	1	0	0	0	1	0	0	0	0	0	0	0	1	0	1	0	0	0	1	0	0	0	0	0	1	0	0	0	0	0	0	0	0	1	0	0	1	2	0
YNL130C	0	0	0	0	0	0	0	0	0	0	0	0	0	0	0	0	0	1	0	0	0	0	0	0	0	0	0	0	0	0	0	0	0	0	0	0	0	0	0	0	0	0	0	0	0	0	0	0	1
YNL129W	0	2	0	1	4	0	0	0	1	2	2	5	5	1	2	2	0	0	2	3	4	4	1	2	1	2	2	4	1	3	3	3	1	1	2	5	0	2	2	0	0	2	1	1	0	2	3	0	1
YNL128W	1	0	0	0	0	0	1	0	0	0	0	0	2	0	1	0	1	0	0	0	0	0	1	0	4	0	0	0	0	0	0	1	0	0	0	0	0	1	3	2	2	1	3	2	0	0	2	1	1
YNL124W	0	0	0	0	1	0	0	0	0	0	0	0	0	0	0	0	0	0	0	0	0	0	0	1	0	0	1	0	0	0	0	0	0	0	0	0	0	0	0	0	0	0	0	0	0	0	0	0	0
YNL122C	0	0	0	0	1	0	0	0	0	0	0	1	0	0	0	0	0	0	0	1	0	0	0	0	0	0	0	0	0	0	0	0	0	0	0	0	0	0	0	0	0	0	0	0	0	1	0	0	1
YNL121C	0	0	0	0	0	0	0	0	0	0	0	0	0	0	0	0	0	0	0	0	0	0	0	0	1	0	0	0	0	0	0	0	0	0	0	0	1	1	0	0	0	0	0	1	0	0	0	0	0
YNL117W	1	0	0	0	0	0	0	0	0	0	0	1	0	1	0	0	0	0	0	0	2	0	0	0	1	0	0	0	0	0	1	0	0	0	0	0	0	0	0	0	0	0	0	0	0	0	0	0	0
YNL111C	0	1	0	0	0	0	0	0	0	0	0	0	0	0	0	0	0	0	0	0	0	0	1	0	0	0	1	0	0	0	0	0	2	0	0	0	1	0	2	1	1	1	0	0	2	0	0	0	0
YNL106C	0	0	0	0	1	0	0	1	0	0	2	0	0	0	0	0	0	1	0	0	0	1	0	0	0	0	0	0	0	1	0	0	0	1	2	0	1	0	0	0	0	2	2	0	1	1	0	5	2
YNL101W	0	0	0	0	0	0	0	0	0	0	0	0	0	0	1	1	0	1	0	0	0	1	0	0	2	1	1	0	0	1	1	0	1	0	0	0	0	2	0	0	0	2	0	0	2	1	0	1	4
YNL094W	0	0	0	0	0	0	0	0	0	0	0	0	0	0	0	0	0	0	0	0	0	0	1	0	0	0	0	0	0	0	1	0	0	0	0	2	0	1	0	0	0	0	1	3	1	0	1	3	1
YNL093W	0	0	0	0	0	0	0	0	0	0	0	0	0	0	0	0	1	0	0	1	2	0	0	2	1	0	0	0	1	2	0	0	0	0	1	2	0	5	2	0	0	1	0	0	0	1	0	1	0
YNL088W	0	0	0	1	0	1	0	0	0	0	0	0	0	0	0	0	1	0	0	0	0	0	0	0	0	0	0	0	0	0	1	0	0	0	0	0	0	0	0	0	0	1	0	0	0	0	0	0	0
YNL080C	1	0	0	0	1	0	1	0	0	0	0	0	0	0	2	1	0	2	0	0	0	0	0	0	2	0	1	1	0	0	1	1	0	0	1	0	1	0	1	0	0	0	3	2	0	2	1	2	6
YNL077W	0	0	0	0	0	1	0	1	1	0	0	0	0	1	0	0	0	0	0	2	0	1	0	2	1	1	0	1	0	0	0	0	0	0	1	0	2	0	1	0	0	0	0	0	0	1	0	0	0
YNL076W	0	0	0	0	0	0	0	0	0	0	2	0	0	0	0	0	0	1	0	0	0	0	0	0	2	0	0	1	0	0	0	1	0	1	0	0	0	0	0	1	0	1	0	0	0	1	0	0	0
YNL074C	0	0	0	1	0	0	0	0	0	0	0	0	0	0	0	0	0	0	0	1	0	0	0	0	0	0	0	0	0	1	0	0	0	1	0	0	1	0	0	0	1	0	0	0	0	1	1	0	0
YNL072W	0	0	0	0	1	0	0	1	0	0	0	0	0	0	0	0	0	0	0	0	0	0	1	0	0	0	0	1	0	0	0	0	0	0	1	1	1	2	0	2	1	2	0	0	0	0	1	0	2
YNL068C	0	0	0	0	0	0	0	0	0	0	0	0	0	0	0	0	0	0	0	1	0	0	0	0	0	0	0	0	0	0	0	0	0	1	0	0	0	0	0	1	0	0	0	1	0	0	4	0	0
YNL067W-B	1	1	0	0	1	0	0	0	0	1	1	2	0	1	0	0	1	0	1	0	1	1	0	0	0	2	1	0	0	0	0	2	0	0	2	2	5	4	0	0	0	0	0	3	4	2	0	1	0
YNL066W	1	1	0	0	0	0	0	0	0	1	0	0	2	0	1	0	3	1	0	2	0	1	1	0	0	1	2	1	0	0	0	0	1	3	0	0	0	0	0	0	4	2	1	0	2	0	2	0	0
YNL065W	0	0	0	0	0	0	0	0	0	0	1	0	0	0	0	0	0	0	0	0	0	0	1	0	0	0	0	0	1	0	0	0	0	0	0	1	0	0	1	1	0	0	0	0	1	1	0	0	0
YNL044W	0	0	0	0	0	0	0	0	0	0	0	0	0	0	0	0	0	0	0	0	0	0	0	0	0	0	0	0	0	1	1	0	0	0	0	1	0	0	0	1	0	0	0	0	0	0	0	0	2
YNL042W-B	1	3	2	4	2	2	3	0	3	8	6	8	6	4	4	2	3	6	2	1	0	2	1	0	2	1	0	1	1	1	0	1	1	1	2	1	1	1	3	3	6	4	0	2	1	2	0	2	1
YNL042W	3	2	6	2	3	3	8	1	2	3	4	2	0	1	2	1	2	2	1	1	0	0	0	1	0	0	0	0	0	0	0	1	1	0	0	0	0	1	1	2	0	0	1	0	1	1	0	1	0
YNL040W	1	1	1	0	0	2	0	1	1	0	1	0	1	0	4	0	0	0	0	1	1	1	0	0	3	0	1	1	2	2	5	4	1	1	1	3	0	2	2	4	3	1	1	2	2	1	1	1	4
YNL024C	0	0	1	0	0	0	1	0	0	0	1	0	0	0	0	1	0	0	0	3	0	1	0	0	0	1	0	1	0	0	2	3	2	0	0	0	0	0	4	1	1	0	0	0	0	2	0	0	0
YNL021W	2	0	0	0	0	0	1	0	0	0	0	0	1	0	0	0	0	0	0	0	0	0	0	0	0	0	0	0	0	0	0	0	0	0	0	0	1	0	0	0	0	0	0	1	0	0	0	0	0
YNL019C	3	1	1	1	1	3	2	1	1	1	6	1	0	1	1	0	0	1	2	0	2	1	3	7	1	1	1	1	0	1	4	2	0	2	1	2	3	0	0	1	1	0	0	2	0	1	1	0	1
YNL014W	1	0	0	0	1	0	0	1	0	1	1	0	0	2	1	0	2	0	0	1	0	0	1	1	1	0	0	1	1	0	1	0	1	0	0	2	0	2	1	2	1	1	1	0	3	0	0	2	1
YNL007C	0	0	0	2	1	0	2	3	3	1	1	0	2	3	1	0	0	0	2	0	0	1	0	2	0	1	3	1	4	0	1	1	0	1	0	0	0	1	0	0	0	1	0	2	1	1	0	1	3
YNL005C	0	0	0	0	0	0	0	0	0	0	1	0	2	0	0	0	0	0	0	0	1	1	0	0	0	0	0	0	0	0	0	0	0	0	0	0	0	0	0	0	0	1	2	0	0	1	1	0	0
YNL004W	0	0	0	0	0	0	0	0	0	1	0	0	0	0	2	0	1	0	0	0	1	0	0	0	0	0	0	1	0	0	0	0	0	0	1	1	0	0	0	0	0	3	2	2	1	1	1	1	1
YNL002C	0	0	0	0	0	0	0	0	0	0	0	0	0	0	0	0	0	0	0	0	0	0	0	0	3	0	0	0	0	0	0	0	2	1	1	1	1	3	1	1	2	2	1	0	0	0	1	5	3
YNR003C	0	0	1	1	0	0	0	0	1	0	1	0	0	0	0	0	0	0	0	0	0	0	1	0	0	0	0	0	0	0	0	0	0	0	0	0	0	0	0	0	0	0	0	0	0	0	0	0	0
YNR009W	0	0	0	0	0	1	0	0	0	0	0	0	0	0	0	0	0	0	0	0	1	0	0	0	0	0	0	0	0	0	0	0	1	0	0	0	1	0	0	0	0	0	0	0	0	0	2	0	0
YNR012W	0	0	0	0	1	0	0	0	0	0	0	1	0	0	0	0	0	1	0	0	0	1	0	0	0	0	0	1	0	0	0	0	0	0	0	0	0	0	0	0	0	0	0	2	1	0	0	0	0
YNR014W	0	0	0	0	0	0	2	0	2	2	0	0	1	0	0	0	0	2	0	0	0	0	0	1	0	1	0	1	0	0	0	0	0	1	2	0	0	0	0	1	0	0	0	0	1	0	0	4	1
YNR015W	0	0	0	0	0	1	0	0	0	0	0	0	1	0	1	0	0	1	0	1	2	1	1	0	0	0	1	1	0	3	0	0	0	0	1	0	2	0	0	0	2	1	2	0	0	0	1	0	2
YNR019W	0	0	0	0	0	0	0	0	0	0	0	0	0	1	0	0	0	1	0	0	0	0	0	0	0	1	0	0	0	0	0	0	3	0	0	0	1	1	0	1	1	0	0	0	0	1	2	0	0
YNR027W	0	0	0	0	0	0	0	0	0	0	0	0	1	0	0	0	0	0	0	1	0	0	0	0	0	0	0	0	0	0	0	1	0	0	0	1	0	0	1	0	1	0	0	1	0	0	0	0	0
YNR040W	0	0	1	0	0	0	0	1	1	0	0	0	1	0	1	0	2	0	0	0	0	1	0	0	0	0	0	0	0	0	0	0	0	1	2	1	0	0	0	1	2	1	0	0	0	0	0	0	0
YNR045W	0	0	0	0	0	0	0	1	0	0	0	0	0	0	1	0	1	0	0	1	2	0	0	1	0	0	0	0	0	0	0	0	1	0	0	1	0	0	0	0	0	1	0	0	1	0	0	1	1
YNR046W	0	0	0	0	0	1	0	0	0	0	0	1	0	0	0	0	1	0	0	0	1	0	0	0	0	0	0	0	0	0	0	0	0	0	0	0	0	0	0	0	1	0	0	0	0	0	0	1	0
YNR053C	0	0	0	0	1	0	0	0	0	1	0	0	0	0	0	0	0	0	1	0	0	0	0	0	0	0	0	0	0	0	0	0	1	0	0	0	0	0	0	1	1	0	0	0	1	0	0	0	0
YNR055C	0	0	0	0	0	0	0	1	0	0	0	0	1	1	0	0	2	1	0	0	0	0	1	0	0	1	0	0	1	0	1	1	0	0	2	1	0	0	1	1	0	2	2	3	0	2	2	2	2
YNR059W	0	0	2	0	1	1	1	0	2	1	4	3	1	0	0	1	0	4	2	1	3	1	2	0	1	1	1	0	0	1	1	2	3	3	2	1	4	0	0	1	2	1	1	3	5	1	3	0	2
YNR065C	1	1	1	1	1	1	0	0	1	0	3	0	0	3	2	0	1	2	0	0	0	1	1	0	1	1	0	2	0	0	1	0	1	1	3	0	0	0	1	2	1	4	1	1	0	0	1	1	0
YNR068C	4	4	0	1	5	1	1	0	2	2	5	6	1	2	1	4	5	0	3	2	1	3	3	4	3	3	6	0	1	0	1	1	5	0	0	1	1	4	1	1	6	3	5	1	0	1	0	5	3
YOL166W-A	1	0	0	0	0	1	0	0	0	0	0	1	1	0	0	0	0	0	0	0	1	1	0	0	0	0	0	0	0	0	0	0	0	0	0	0	0	0	0	0	0	1	0	0	1	1	0	0	0
YOL161C	1	3	5	0	4	1	0	0	0	1	0	1	1	2	0	0	0	1	0	0	1	0	0	0	0	0	0	0	1	1	0	1	0	0	1	1	1	1	0	2	0	0	0	1	0	1	0	0	1
YOL158C	7	2	0	0	0	1	5	0	2	0	1	1	1	3	2	2	1	4	1	5	1	1	3	2	0	1	4	0	1	4	5	0	2	3	3	0	1	0	1	3	0	1	1	2	1	0	0	1	0
YOL154W	1	1	2	1	1	0	1	0	0	0	0	0	0	0	0	2	0	1	0	0	1	1	0	4	0	0	1	1	3	2	2	0	2	0	1	0	1	1	3	3	3	3	3	11	2	2	2	1	0
YOL149W	0	0	0	0	0	0	0	0	0	0	0	0	0	0	0	0	0	0	0	0	0	0	0	0	0	0	0	0	1	0	0	0	0	0	1	0	0	0	0	0	0	0	0	3	1	2	1	0	1
YOL147C	1	0	0	0	1	0	0	0	0	0	0	0	0	0	0	0	0	1	0	0	0	0	0	0	0	0	0	0	0	0	0	0	0	0	0	0	0	0	0	0	0	0	0	0	0	0	0	0	0
YOL142W	0	0	0	0	0	0	0	0	0	0	0	0	0	0	0	0	0	0	0	0	0	0	0	0	0	0	0	1	0	0	0	0	0	0	0	0	0	0	0	0	0	0	0	0	0	0	0	0	0
YOL139C	0	2	0	0	0	0	0	0	0	0	0	1	0	0	0	0	0	0	0	0	1	0	0	1	0	0	0	0	0	0	0	0	0	0	0	0	0	0	0	1	0	0	0	0	0	0	0	0	0
YOL136C	0	1	0	0	0	0	0	0	0	0	0	0	0	0	0	0	0	0	0	0	0	0	0	0	0	0	0	0	0	0	0	0	0	1	0	0	0	1	0	0	0	0	0	0	1	1	0	2	1
YOL121C	0	0	0	0	0	0	0	0	0	0	0	0	0	0	0	0	0	0	0	0	0	0	0	0	0	0	0	0	0	0	0	0	0	0	0	0	0	0	0	0	0	1	0	0	0	1	0	0	0
YOL120C	2	0	0	0	0	1	0	0	0	0	0	0	0	0	0	0	1	0	0	0	0	0	0	0	0	0	0	0	0	0	0	0	0	0	0	0	1	0	0	0	0	0	0	0	1	0	0	0	0
YOL116W	0	0	0	0	0	0	0	0	0	0	1	0	0	0	0	0	0	0	1	0	0	1	0	1	0	0	0	0	0	0	1	0	0	0	0	0	0	0	0	0	0	0	1	0	1	0	0	0	0
YOL104C	1	4	2	1	2	3	6	3	1	1	1	0	1	3	1	0	3	7	2	3	1	1	3	2	3	2	8	4	2	1	1	1	1	0	3	3	1	3	2	3	0	3	2	2	2	0	1	2	1
YOL097W-A	0	0	0	0	0	0	0	0	0	1	0	0	0	1	2	4	1	0	3	1	1	0	1	0	1	0	1	0	0	4	0	0	0	4	3	0	1	4	2	0	2	1	4	1	2	1	9	0	0
YOL096C	0	0	0	0	0	0	0	0	0	0	0	0	1	0	1	0	0	1	0	0	0	0	1	0	0	0	2	2	0	0	0	0	1	1	0	0	0	1	0	0	0	0	0	0	1	1	1	0	1
YOL092W	0	0	0	0	0	0	0	0	0	0	0	0	0	0	0	0	0	0	0	0	0	0	0	0	0	2	0	0	0	0	0	0	0	0	0	1	0	0	0	0	0	0	0	0	0	0	1	0	0
YOL081W	0	0	0	0	0	0	0	0	1	0	0	0	0	0	0	0	0	0	1	0	0	0	0	0	0	0	0	0	0	1	1	0	0	0	0	0	0	0	0	0	0	0	0	0	0	0	0	0	0
YOL073C	1	0	0	0	0	0	0	3	0	0	0	0	0	0	0	0	0	0	0	0	0	0	0	1	0	0	0	0	0	0	0	0	0	0	0	0	0	0	0	0	0	0	1	0	0	0	0	0	0
YOL068C	3	3	4	0	0	0	1	1	3	2	2	0	0	2	2	1	1	0	0	0	0	0	0	0	0	2	1	1	0	0	0	0	0	0	0	0	0	0	0	0	0	0	0	1	0	1	0	0	1
YOL059W	0	0	0	0	0	0	0	0	0	1	0	0	0	0	0	0	0	0	0	0	0	0	1	0	0	0	0	0	1	0	0	0	0	0	1	0	0	0	0	0	0	0	0	0	0	0	0	0	0
YOL052C-A	0	0	0	0	0	0	0	0	0	0	0	0	0	0	0	0	0	0	0	0	0	0	0	0	0	0	0	0	0	0	1	0	0	0	0	0	0	0	0	0	0	0	1	0	0	0	0	0	0
YOL049W	0	0	0	0	0	0	1	0	0	0	0	0	0	0	0	0	0	3	0	0	0	0	2	0	2	0	1	0	0	0	0	0	1	0	0	0	0	1	0	0	1	0	1	1	1	1	2	1	6
YOL044W	0	0	0	0	1	0	0	0	0	0	0	0	0	0	0	0	1	0	0	0	0	0	0	0	0	1	1	0	1	0	1	1	0	0	0	0	0	1	0	0	0	0	0	0	0	0	1	0	0
YOL042W	0	0	0	0	0	0	0	2	0	0	1	0	2	0	0	0	2	0	0	0	1	0	0	0	1	0	0	0	0	0	0	0	1	1	0	0	0	0	0	0	1	0	0	0	0	0	0	0	0
YOL040C	0	0	0	0	0	0	0	0	0	0	0	0	1	0	0	0	0	2	0	0	0	0	1	0	0	1	0	0	0	1	1	0	1	0	1	0	0	1	3	0	0	4	0	0	1	0	0	0	0
YOL031C	0	3	1	1	0	2	1	0	0	0	0	0	1	1	0	1	1	0	0	0	0	1	0	0	0	0	0	0	2	0	0	0	0	1	0	2	0	1	0	1	1	0	1	2	3	2	0	0	0
YOL017W	0	1	0	0	1	0	1	0	0	0	0	0	0	0	0	0	0	0	1	0	0	0	0	1	1	0	0	0	0	2	0	0	0	0	1	0	2	1	0	3	0	1	1	0	0	0	2	1	0
YOL013W-A	0	0	0	0	0	0	0	0	0	0	0	0	0	0	0	0	0	0	0	0	0	1	0	0	0	0	0	0	1	0	0	0	0	2	0	0	0	0	0	0	0	0	0	0	0	0	0	1	0
YOL013C	1	0	0	0	0	0	0	0	0	0	0	0	0	0	0	0	0	0	0	0	0	0	0	0	0	0	0	0	0	0	0	0	0	0	0	0	0	0	0	1	0	0	0	1	0	0	0	0	0
YOL006C	0	1	0	0	1	1	0	0	0	0	0	0	0	0	0	2	0	0	0	1	0	0	0	1	0	0	1	0	0	1	1	1	3	0	0	2	1	2	0	0	0	1	0	4	5	1	0	0	3
YOL003C	1	1	0	0	0	0	0	1	1	0	2	0	3	1	2	2	0	1	2	0	2	0	0	0	2	3	2	1	1	2	3	0	1	1	4	0	1	1	1	0	1	6	3	0	16	4	1	1	3
YOR016C	0	1	0	0	0	0	0	0	2	4	0	3	1	0	0	0	0	0	0	0	0	1	0	1	1	0	0	0	1	1	0	0	0	0	0	0	1	0	1	0	1	0	0	1	0	0	1	1	2
YOR020W-A	0	0	1	0	0	1	1	0	2	0	0	1	0	0	2	0	0	1	1	0	0	0	0	0	1	0	1	0	0	0	1	1	2	0	0	0	0	0	0	1	0	1	0	0	0	1	0	0	0
YOR023C	0	1	0	0	0	0	1	0	0	0	0	1	0	0	0	0	0	0	1	0	0	0	0	2	1	1	0	2	0	0	0	1	0	0	0	1	0	0	0	0	0	2	1	0	1	0	0	1	0
YOR031W	5	3	0	1	1	0	2	0	0	0	2	2	3	0	0	0	1	0	0	1	0	1	1	0	0	1	1	0	0	0	1	0	1	0	0	4	0	1	0	1	1	2	0	0	0	0	0	1	0
YOR033C	0	0	0	0	0	0	0	0	0	0	0	0	0	0	0	0	0	0	0	0	0	0	0	0	0	0	0	1	0	0	0	1	0	0	0	0	0	0	0	0	0	0	0	0	0	0	0	1	0
YOR034C-A	0	2	1	0	0	0	0	0	0	1	0	0	2	0	0	0	0	0	1	0	0	0	0	0	0	0	0	0	0	0	0	0	1	1	0	0	0	2	0	0	2	0	0	1	1	2	4	5	3
YOR035C	0	0	0	0	0	0	0	0	0	0	0	0	0	0	0	0	0	0	1	0	0	0	0	0	0	0	0	1	0	0	0	0	0	0	0	0	0	0	0	0	0	0	0	2	0	0	0	0	0
YOR038C	0	0	0	0	0	0	0	0	0	0	0	0	0	0	0	0	1	0	0	0	0	0	0	0	0	1	0	0	0	0	0	0	0	0	0	0	0	0	0	0	1	0	0	1	0	0	0	1	1
YOR047C	0	0	0	0	0	0	0	0	0	0	0	0	0	0	0	0	1	0	0	0	0	0	1	0	0	0	0	0	2	3	0	2	2	2	2	0	0	2	0	2	1	0	0	2	2	1	4	3	0
YOR058C	0	0	0	0	0	0	0	0	0	0	0	0	0	0	0	0	0	0	0	0	0	0	0	0	1	0	0	0	0	0	0	0	0	0	0	0	0	0	0	0	0	0	0	0	0	0	0	0	0
YOR077W	0	0	0	0	0	0	0	0	0	0	0	0	0	0	0	0	0	0	1	0	1	0	0	1	0	0	0	0	0	0	0	0	1	0	0	1	0	0	0	0	0	0	0	2	0	0	0	0	0
YOR078W	0	0	0	0	0	1	2	0	0	2	0	0	0	1	0	0	0	0	0	0	0	1	0	1	1	2	1	1	0	0	0	0	1	1	3	0	1	2	1	1	1	0	2	3	1	2	1	0	1
YOR089C	0	0	0	0	0	0	0	0	0	0	0	0	0	0	0	0	0	1	0	0	0	0	0	0	0	1	0	0	0	0	0	1	0	0	0	0	1	0	0	0	0	0	1	0	0	3	1	0	2
YOR093C	0	0	0	0	0	0	0	0	0	0	0	0	0	0	0	0	0	1	0	0	0	0	0	0	0	0	0	0	0	0	0	3	0	0	0	0	0	0	0	0	0	1	1	0	0	1	0	0	0
YOR096W	0	0	0	0	1	0	0	0	0	0	0	0	0	0	0	0	1	0	0	0	0	0	1	0	0	0	0	0	0	1	0	0	0	1	0	1	0	0	1	0	1	0	0	0	0	0	1	2	1
YOR098C	0	0	0	0	0	0	0	0	0	0	0	0	0	0	0	0	0	0	0	0	0	0	0	0	0	0	0	0	0	0	0	0	0	0	0	2	0	0	0	0	0	0	0	0	0	0	0	0	1
YOR106W	0	0	0	0	1	0	1	0	0	0	0	0	0	0	0	0	0	0	0	0	0	0	0	0	0	0	0	0	0	0	0	0	0	0	0	0	0	0	0	0	2	0	0	0	1	0	0	0	0
YOR109W	1	0	0	0	0	0	0	0	0	0	0	0	0	0	0	0	2	1	0	1	0	0	0	0	1	1	1	0	0	0	0	1	0	0	0	0	0	1	0	0	0	0	1	0	0	0	1	0	0
YOR110W	0	0	0	0	0	0	0	0	0	0	0	0	0	0	0	1	0	0	0	0	0	0	1	1	0	0	0	0	0	0	0	0	0	1	0	0	0	1	0	0	2	1	2	0	1	0	0	0	0
YOR113W	0	0	0	0	0	0	0	1	0	0	0	0	0	0	0	0	0	0	0	0	0	0	0	0	0	0	0	0	0	0	0	0	0	0	0	0	0	0	0	1	0	0	0	1	0	0	0	0	0
YOR116C	0	0	0	0	0	0	0	0	0	0	0	0	0	0	0	0	0	0	1	0	0	0	0	0	0	0	0	0	0	0	0	1	0	0	1	0	0	0	0	0	0	0	0	0	0	1	0	0	0
YOR131C	1	0	0	0	1	0	0	0	0	0	1	0	0	0	0	1	1	0	0	1	1	0	0	0	0	0	0	0	0	1	1	0	0	0	0	0	1	0	0	0	1	0	0	0	0	1	0	0	1
YOR136W	0	0	0	0	0	0	0	0	0	0	1	0	0	0	0	0	0	0	0	0	0	0	0	0	0	0	0	0	0	0	0	0	1	0	0	0	0	0	0	0	0	0	0	0	0	0	0	0	0
YOR145C	0	0	0	0	0	0	0	0	0	1	0	0	0	1	0	0	0	0	0	0	0	0	0	0	0	0	0	0	1	0	0	0	0	0	0	0	0	0	1	0	0	0	0	0	0	0	0	0	0
YOR147W	0	0	0	0	0	0	0	0	0	0	0	0	0	0	0	0	0	1	1	0	0	0	0	0	0	0	0	0	0	0	0	0	0	1	0	0	0	0	0	0	0	0	0	0	0	0	0	0	0
YOR152C	0	0	0	0	0	1	0	0	0	0	0	1	0	0	1	0	0	0	0	1	0	0	0	0	0	0	0	0	0	1	0	0	0	0	0	0	0	0	0	0	0	0	0	0	0	0	0	1	1
YOR154W	0	1	1	1	1	0	1	1	1	0	0	1	3	0	1	2	1	0	0	0	1	0	0	1	1	2	1	0	0	1	1	0	1	0	1	1	1	0	0	0	0	0	0	1	0	0	2	1	1
YOR161C	1	0	0	0	1	0	0	0	0	0	0	0	0	1	0	0	0	0	0	0	1	0	0	0	1	0	0	0	0	0	0	0	1	1	1	0	0	0	0	0	0	0	2	1	0	0	0	3	0
YOR164C	0	0	0	0	0	1	0	0	0	0	0	0	0	0	0	0	1	0	0	0	0	0	0	0	0	0	0	0	0	0	0	0	0	0	0	0	0	0	1	0	0	0	0	0	0	0	0	0	0
YOR173W	1	1	1	4	1	2	2	2	4	2	2	0	10	1	0	1	0	0	2	1	3	1	1	3	4	3	1	0	1	2	2	1	4	1	3	2	0	4	2	1	4	0	1	4	2	1	2	1	1
YOR175C	0	0	0	1	0	0	0	0	0	0	2	0	1	0	0	0	0	1	0	0	0	1	1	0	1	1	0	1	0	1	0	0	0	0	0	0	0	0	0	1	2	2	0	0	0	0	0	1	2
YOR180C	0	2	4	4	6	4	1	5	1	1	0	0	1	5	4	4	2	0	1	3	1	2	2	1	0	1	0	1	0	0	4	1	1	0	1	1	2	1	0	2	4	9	3	4	1	2	0	1	2
YOR182C	0	0	0	0	0	0	0	0	1	0	0	0	0	0	0	0	1	0	0	0	0	0	0	2	0	1	0	0	0	0	0	0	0	0	0	0	0	0	0	0	0	0	0	0	0	0	0	0	0
YOR187W	0	0	0	1	0	1	0	0	0	0	0	0	0	0	0	0	0	0	0	0	0	0	0	0	0	0	0	0	0	0	0	0	1	1	0	0	0	0	0	0	0	0	1	0	0	0	0	0	0
YOR188W	1	1	0	0	0	0	0	0	0	0	0	0	0	0	0	0	1	0	0	1	0	0	0	0	1	0	0	0	0	0	0	0	0	0	0	0	0	0	1	0	1	0	0	0	1	0	1	2	0
YOR198C	0	0	0	0	0	0	0	0	0	0	0	0	0	0	0	0	0	0	0	0	1	0	0	0	0	0	0	0	0	0	0	0	1	0	0	0	0	1	0	0	0	0	0	1	1	0	1	0	0
YOR204W	0	0	0	0	0	0	0	0	0	0	0	0	0	0	0	0	0	0	0	0	0	0	0	0	0	0	0	0	0	0	0	0	0	0	0	1	0	0	0	0	0	0	0	0	0	0	0	0	0
YOR208W	0	0	0	0	1	0	0	0	0	0	0	0	0	0	0	0	0	0	0	0	0	1	0	1	0	0	0	0	0	0	0	0	0	0	0	0	0	0	0	0	0	0	0	0	0	0	0	0	0
YOR210W	0	0	0	0	0	0	0	0	0	0	0	0	0	0	0	0	0	0	0	0	0	0	0	0	0	0	0	0	0	0	1	0	0	0	0	0	1	0	0	0	0	0	0	1	0	1	0	0	0
YOR211C	0	0	0	0	0	0	0	0	0	0	0	1	0	0	0	0	0	0	0	0	0	0	0	0	0	0	0	0	0	0	0	0	1	1	1	0	1	0	0	2	0	2	2	0	0	3	0	0	2
YOR213C	0	0	0	0	0	0	0	1	0	0	0	0	0	0	0	0	0	0	0	1	0	0	0	0	0	0	0	0	0	1	0	0	0	0	0	0	0	1	0	0	0	0	1	0	0	0	0	0	0
YOR215C	0	0	1	1	0	0	4	1	0	0	2	0	0	1	0	0	1	0	0	1	0	0	2	0	0	1	0	1	0	0	0	1	0	0	0	3	0	0	0	0	0	0	1	0	0	0	1	0	0
YOR216C	0	0	0	0	0	0	0	0	0	0	1	0	0	0	0	0	0	0	0	0	0	0	0	0	0	0	0	1	0	1	0	0	0	0	2	1	1	0	0	0	0	0	0	1	1	0	0	1	2
YOR222W	0	0	1	0	0	0	0	0	0	0	1	0	1	1	0	0	0	0	0	1	0	0	0	2	0	5	1	1	1	0	0	0	0	0	0	1	0	0	0	0	0	0	1	0	1	4	0	1	2
YOR236W	3	2	1	1	1	2	0	0	0	3	2	0	0	1	4	3	1	2	1	1	1	0	2	0	1	5	1	3	1	3	0	3	0	2	2	0	0	0	3	3	1	1	1	1	1	1	1	3	12
YOR237W	0	0	0	0	0	0	0	0	2	0	0	1	0	0	0	0	0	1	0	0	0	1	0	0	0	0	0	0	0	1	0	0	0	0	0	0	1	0	0	2	2	1	2	1	0	0	0	1	0
YOR238W	0	0	0	0	0	0	0	0	1	0	0	0	0	0	0	0	0	0	0	0	0	0	0	0	0	0	0	1	0	0	0	0	0	0	0	0	0	0	1	0	0	0	0	1	1	0	0	1	2
YOR244W	0	0	0	0	0	0	0	0	0	0	0	0	0	0	0	0	0	0	0	0	0	0	0	1	0	0	0	0	0	0	0	0	0	0	0	0	0	0	0	0	0	0	0	0	0	0	0	0	0
YOR260W	0	0	0	0	0	0	1	0	0	0	0	0	0	0	0	2	1	0	0	0	0	0	0	0	0	0	0	0	1	0	0	0	0	0	0	0	0	0	0	0	0	0	0	0	0	0	0	0	0
YOR264W	0	0	0	0	0	0	0	0	0	0	0	0	0	1	0	0	0	0	1	1	0	0	0	0	0	0	0	0	0	0	0	1	0	1	0	0	0	0	0	0	0	1	0	0	0	0	1	0	1
YOR266W	0	1	0	1	0	0	1	0	0	0	0	2	0	0	1	2	0	1	0	0	0	1	0	0	0	1	0	0	0	0	1	0	1	0	0	0	1	0	0	0	0	0	0	0	0	0	1	0	0
YOR267C	0	0	0	1	0	0	0	1	0	0	0	0	0	1	1	0	0	0	1	0	2	0	1	0	0	1	0	0	0	0	0	1	3	1	0	0	1	0	2	0	0	2	0	0	1	6	1	2	0
YOR268C	0	0	0	1	0	0	0	0	1	2	0	0	1	0	0	0	3	2	2	1	1	1	0	1	1	0	0	1	1	3	1	1	7	4	4	2	0	0	0	1	1	0	2	1	3	2	0	2	1
YOR270C	0	0	0	0	0	0	0	0	0	0	0	0	0	0	0	0	0	0	0	0	0	0	0	0	0	0	0	0	0	0	0	0	0	0	0	0	0	0	0	0	0	0	0	0	0	0	0	0	0
YOR279C	0	0	0	0	0	0	0	0	0	0	0	2	0	1	0	1	2	2	0	1	3	0	0	1	1	0	0	1	1	1	0	0	1	0	1	1	3	2	3	0	0	3	2	1	4	1	1	1	0
YOR299W	0	0	1	3	0	1	1	2	1	3	1	0	2	1	1	2	1	0	4	2	0	1	0	0	0	1	4	1	0	0	2	1	1	0	1	0	1	0	0	0	2	0	0	1	0	4	0	0	0
YOR305W	0	0	0	0	0	0	0	1	0	0	0	0	0	0	0	0	0	0	0	0	0	1	1	0	0	0	0	0	0	0	0	0	1	0	0	0	0	0	0	0	0	0	0	0	2	1	0	1	0
YOR306C	0	0	1	0	0	0	0	0	1	0	0	0	0	2	0	0	0	0	0	0	0	1	0	0	0	3	1	0	0	0	0	0	0	2	1	0	0	0	0	2	1	0	1	1	0	0	1	1	1
YOR308C	0	2	0	0	1	0	0	0	0	1	0	0	0	0	1	0	0	1	1	0	0	1	2	3	0	0	0	1	0	1	0	0	1	3	1	0	1	2	1	1	1	1	0	0	0	1	0	0	0
YOR315W	1	5	2	0	1	1	0	0	2	0	1	1	0	1	1	2	0	0	1	1	2	1	2	1	4	0	1	1	0	3	0	1	2	5	2	0	1	2	1	2	1	2	2	1	1	0	1	1	1
YOR322C	0	0	0	0	0	0	0	0	0	0	0	0	0	0	0	0	0	0	0	0	0	1	1	1	0	0	0	0	0	0	0	1	0	0	0	0	0	0	0	0	1	0	0	1	0	0	1	0	0
YOR334W	0	0	0	0	0	0	0	0	0	0	0	0	0	0	0	0	0	0	0	0	0	0	0	0	0	0	0	0	0	0	0	0	0	0	0	0	0	0	0	0	0	0	0	0	0	0	0	0	0
YOR342C	5	1	1	1	0	0	0	3	1	2	0	1	1	0	0	1	1	1	0	0	0	0	1	1	0	0	1	1	0	1	0	0	1	0	2	0	0	1	0	1	0	0	0	0	0	2	1	3	0
YOR344C	0	0	0	0	0	0	1	2	2	0	0	1	1	0	0	0	0	1	0	1	0	2	1	1	0	0	1	0	2	1	0	0	0	1	1	0	2	2	2	3	1	5	3	1	1	4	4	7	7
YOR346W	0	0	0	0	0	0	0	0	0	0	0	0	0	0	0	1	0	0	0	0	0	0	0	0	0	0	1	0	0	0	1	0	0	0	0	0	0	0	0	0	0	0	1	1	0	0	0	0	0
YOR348C	0	1	1	4	3	1	0	0	1	0	0	0	0	2	0	0	0	1	1	2	0	1	0	0	0	0	1	1	0	1	1	1	2	0	0	1	0	0	0	1	0	0	0	0	3	1	0	0	1
YOR352W	0	0	0	0	0	0	0	0	0	0	1	0	0	0	1	0	0	3	0	0	0	1	0	1	1	0	0	0	1	0	0	0	0	0	1	3	0	0	1	4	3	0	1	0	0	0	0	1	1
YOR353C	0	0	0	0	0	0	0	0	0	0	0	0	0	0	0	0	0	0	1	0	0	0	0	0	0	0	0	0	0	0	0	0	0	0	0	0	0	0	0	0	0	0	0	0	0	0	0	0	0
YOR356W	0	2	0	0	0	0	3	0	0	0	0	0	0	0	1	1	0	0	0	0	1	0	0	1	0	0	1	0	1	0	1	0	0	0	0	0	0	0	0	0	0	0	0	0	2	0	0	0	1
YOR359W	0	0	0	0	0	0	0	0	0	0	0	0	0	0	0	0	0	0	0	0	1	0	0	0	1	0	0	0	0	1	0	1	2	0	0	1	1	0	1	0	0	0	0	0	0	0	0	2	1
YOR376W-A	0	0	0	0	1	1	1	0	0	0	1	0	2	0	2	0	0	0	1	0	0	0	0	0	0	0	0	0	0	1	0	0	0	0	0	0	1	0	0	0	0	1	1	1	2	1	4	1	1
YOR377W	0	1	2	1	0	0	0	0	0	0	0	1	0	0	0	0	1	0	1	0	0	0	0	0	1	0	0	1	0	1	0	1	0	1	0	0	0	1	1	2	0	0	1	1	1	1	1	3	0
YOR381W	0	1	2	1	0	1	1	2	0	2	0	1	3	0	0	0	4	6	0	0	0	0	0	2	2	1	2	0	3	1	0	0	0	3	1	2	2	3	0	3	4	0	0	1	0	1	1	2	6
YOR381W-A	0	4	0	2	1	3	6	2	1	2	1	4	3	2	1	2	3	3	0	1	0	1	1	6	2	5	3	4	6	5	3	5	3	11	6	17	5	1	5	6	4	6	3	3	3	6	6	1	1
YOR391C	0	0	0	1	0	0	1	0	0	0	0	0	0	0	0	0	0	0	0	0	0	0	0	0	0	1	0	0	0	0	0	1	0	0	0	0	0	0	0	0	0	1	0	0	1	0	0	0	0
YOR393W	0	0	0	0	0	0	0	0	0	0	1	0	0	0	0	0	0	0	0	0	0	0	0	0	0	0	0	0	0	0	0	0	0	0	0	0	1	0	1	0	0	0	1	0	0	0	0	0	1
YPL281C	0	0	0	0	1	0	0	0	0	0	0	0	0	0	0	1	0	0	0	0	0	0	0	0	0	0	0	0	0	0	1	0	0	0	0	0	0	0	0	0	3	0	0	0	0	0	0	0	1
YPL271W	0	0	0	0	0	0	0	0	0	0	0	0	0	0	0	0	0	0	0	0	1	0	0	0	0	0	0	0	1	0	1	0	0	2	0	0	0	0	0	0	2	1	0	0	0	1	1	2	0
YPL265W	1	1	0	1	0	0	0	2	0	0	3	1	2	1	1	1	1	3	1	2	3	2	1	1	0	0	1	2	2	1	2	1	2	2	2	5	2	2	6	1	3	4	3	0	1	0	7	0	1
YPL260W	0	0	0	0	0	0	0	1	0	0	0	0	0	0	0	0	0	0	1	1	0	0	0	0	0	0	0	0	0	0	0	0	0	0	0	0	0	0	0	0	0	0	0	0	0	0	0	0	0
YPL256C	6	0	0	2	2	1	0	0	6	7	8	8	1	1	2	0	1	2	2	4	1	1	1	1	1	1	1	3	0	3	1	1	1	1	1	1	0	1	3	1	0	1	0	1	2	1	2	3	6
YPL252C	0	1	1	0	0	0	0	0	0	0	0	0	0	0	0	0	0	0	0	0	0	0	0	0	0	0	0	0	0	0	0	0	0	1	0	0	0	1	0	0	0	0	0	1	1	0	0	0	0
YPL247C	3	1	1	0	0	0	0	2	2	2	0	0	0	0	0	0	3	0	0	0	0	1	0	0	0	0	2	0	0	0	0	0	0	0	0	0	0	0	0	1	0	0	0	1	0	0	0	0	1
YPL239W	0	0	0	0	0	0	0	0	0	0	0	1	0	0	1	0	1	0	0	0	0	0	0	0	0	0	0	0	0	0	0	0	0	0	1	0	0	1	0	0	1	1	6	0	0	0	0	0	0
YPL235W	0	0	0	1	0	0	0	0	0	0	0	1	0	0	0	0	0	0	0	0	0	0	0	0	0	0	0	0	0	0	1	1	1	0	0	0	0	1	0	0	0	0	0	0	0	0	0	0	0
YPL233W	0	0	0	0	0	1	1	0	1	4	1	0	0	1	0	0	3	0	2	2	0	1	1	2	0	5	0	1	4	0	0	0	2	0	0	3	5	3	3	2	0	2	0	1	0	0	1	2	0
YPL232W	1	0	2	0	1	1	0	2	0	0	1	1	0	0	1	0	0	2	0	2	2	2	2	0	0	0	0	1	0	2	2	1	0	0	1	1	0	0	1	1	0	5	0	0	1	1	1	2	0
YPL231W	0	0	0	1	0	2	0	0	2	2	1	0	1	1	0	0	0	0	0	0	0	0	0	0	2	0	0	1	0	3	1	3	2	2	0	2	0	1	1	0	1	4	1	5	5	1	3	0	2
YPL228W	0	0	0	0	0	1	0	0	0	0	0	0	0	1	1	0	0	0	0	0	1	0	0	0	0	0	1	1	0	0	0	1	0	0	1	0	0	0	0	0	1	0	0	0	0	0	0	0	0
YPL227C	0	0	0	0	0	0	0	0	0	0	0	0	0	0	0	0	0	0	0	0	0	0	0	0	0	0	0	0	0	0	0	0	0	0	0	0	1	0	0	1	0	0	2	0	0	0	0	1	0
YPL219W	0	0	1	0	0	0	0	0	0	1	0	0	0	2	1	0	0	1	0	2	2	0	0	0	2	0	3	2	0	3	1	1	0	0	1	0	0	0	1	0	0	1	2	1	1	1	0	0	2
YPL218W	1	0	0	2	0	0	0	0	1	0	0	0	1	1	0	0	0	0	0	0	0	0	0	1	0	0	1	2	0	0	0	0	0	0	1	0	0	0	0	0	0	0	0	0	0	0	0	1	0
YPL210C	0	0	0	0	0	0	0	0	0	1	1	0	0	1	0	0	0	0	0	0	0	0	0	0	0	0	1	0	0	0	0	1	0	0	1	0	0	0	1	0	0	1	0	0	0	0	0	0	0
YPL203W	0	0	0	0	0	0	0	0	0	0	0	1	0	0	0	1	0	0	0	1	0	0	0	0	0	0	0	0	0	0	0	0	0	1	0	0	0	0	0	0	1	1	0	0	0	0	0	0	0
YPL196W	0	0	1	0	1	0	1	0	0	0	0	0	0	0	0	0	1	0	1	1	0	0	0	1	1	0	0	1	1	0	0	1	0	0	1	1	1	2	1	0	0	0	0	0	1	1	0	0	0
YPL193W	0	0	0	1	0	0	0	0	0	1	1	0	1	0	0	0	0	0	0	0	0	0	0	0	0	0	0	1	1	0	0	0	0	0	0	0	0	0	0	1	0	0	1	0	0	0	0	0	0
YPL192C	0	0	0	2	0	0	0	0	1	0	0	1	1	0	0	0	0	0	0	0	0	0	0	1	0	0	0	1	0	0	0	2	0	1	0	0	0	0	0	0	0	0	0	1	0	0	0	0	0
YPL191C	0	0	0	0	0	0	0	0	0	0	4	0	0	0	1	0	1	1	1	0	2	1	0	0	0	0	0	0	0	1	0	0	0	1	1	1	1	4	0	0	0	0	2	3	1	0	1	1	2
YPL189C-A	0	0	0	0	0	0	0	0	0	0	0	1	0	0	0	0	0	0	0	0	0	0	1	0	0	0	0	1	0	1	0	2	0	0	1	1	0	0	1	0	0	0	0	0	1	0	0	0	2
YPL188W	0	0	0	0	0	0	0	0	0	0	0	0	0	0	0	0	0	0	0	0	0	1	0	0	0	0	0	0	0	0	0	0	0	0	0	0	1	0	0	1	0	0	0	0	1	0	0	0	1
YPL181W	1	0	0	1	0	0	0	0	0	0	0	1	0	1	0	0	1	0	0	0	0	0	0	0	4	0	1	1	0	0	1	0	1	0	1	1	2	0	1	0	0	0	0	0	1	0	0	0	0
YPL174C	0	0	0	0	0	0	0	0	0	1	0	0	0	0	0	0	0	2	0	0	1	0	0	0	0	0	0	0	0	0	0	0	0	0	0	0	1	0	0	0	0	0	0	0	0	0	0	0	0
YPL170W	0	0	0	0	0	0	0	0	0	0	2	0	1	1	2	2	0	0	0	0	0	0	0	0	0	1	4	0	2	1	0	2	1	0	2	1	4	0	0	0	0	2	1	2	1	2	0	1	3
YPL168W	0	0	0	0	0	0	0	0	0	0	0	1	0	0	0	0	0	0	0	0	0	0	0	0	0	0	0	2	0	0	0	0	0	0	0	2	0	0	0	0	0	0	0	0	0	0	0	0	0
YPL165C	0	0	1	0	2	0	0	1	0	0	1	0	0	0	0	0	0	0	0	0	0	0	0	0	0	1	0	1	0	0	0	0	0	0	0	1	0	0	1	0	2	1	1	0	0	1	0	0	0
YPL153C	0	0	0	0	1	0	0	0	0	0	0	0	0	0	1	0	0	0	0	0	0	0	0	0	0	0	0	0	0	0	1	0	0	0	0	0	0	0	0	0	0	0	0	1	0	0	1	0	0
YPL148C	2	3	3	7	1	1	0	0	0	5	1	0	1	1	2	1	0	3	2	2	4	0	1	0	0	0	1	0	1	0	0	0	3	1	1	1	0	1	2	0	0	0	2	0	0	1	3	0	0
YPL143W	0	0	0	0	0	0	0	0	2	0	0	0	0	1	1	0	0	0	0	0	0	0	0	0	0	0	3	0	0	0	0	0	0	0	0	0	0	0	0	0	0	0	0	0	0	0	1	1	0
YPL137C	0	1	0	0	0	0	0	1	1	0	2	3	2	0	2	0	0	4	0	0	2	2	1	4	0	1	6	1	0	3	6	3	3	5	9	8	2	2	6	4	4	3	8	3	9	5	5	2	2
YPL126W	0	0	0	0	0	0	0	0	0	0	0	0	0	0	0	0	0	1	0	0	0	1	0	0	0	0	0	0	1	0	0	0	0	0	0	0	0	0	0	0	0	0	0	0	3	0	1	0	0
YPL121C	0	0	0	0	0	0	0	1	0	0	0	0	0	0	0	0	1	0	0	1	0	0	0	0	0	0	0	0	0	0	0	1	0	0	0	0	1	0	0	0	1	0	0	0	0	0	0	0	0
YPL119C-A	0	3	1	1	4	3	8	1	2	4	3	6	3	2	6	3	6	2	0	6	6	5	0	3	1	4	4	1	0	0	5	5	2	1	1	6	1	4	4	2	2	3	4	2	2	2	1	3	8
YPL116W	0	0	0	1	0	0	0	0	0	0	1	0	0	1	0	0	0	0	0	0	0	0	0	0	1	0	1	0	0	0	0	1	1	0	0	1	2	0	0	1	1	0	0	0	0	1	1	0	0
YPL115C	0	0	0	0	0	0	0	0	0	0	0	0	1	0	0	0	0	0	0	0	0	0	2	0	0	0	0	0	0	0	0	1	0	0	0	0	0	0	0	0	0	0	0	0	0	0	0	0	0
YPL113C	11	7	5	3	2	4	3	6	8	6	5	2	6	2	4	3	7	5	2	0	1	1	1	0	3	2	1	2	2	2	0	0	1	0	3	0	2	1	2	1	1	0	0	0	1	1	0	1	0
YPL111W	0	1	0	0	1	0	0	0	0	0	1	0	0	0	1	1	1	0	1	0	0	0	0	0	0	0	0	0	1	0	2	0	0	0	0	1	2	0	1	0	0	2	0	2	0	0	0	0	2
YPL110C	0	0	0	1	0	0	0	1	2	1	0	0	1	2	0	0	1	1	0	1	0	0	0	0	0	1	0	2	1	0	1	1	0	1	1	1	2	5	1	2	0	3	4	1	0	0	1	4	6
YPL107W	0	0	0	0	0	0	0	1	0	0	1	0	0	0	0	0	1	0	1	0	0	0	0	0	0	0	0	0	0	0	0	0	0	0	0	0	1	0	1	0	1	0	0	0	0	0	0	0	0
YPL099C	0	2	1	2	0	0	0	0	1	0	0	0	0	0	0	0	4	0	0	0	0	0	0	1	0	0	0	1	0	0	0	0	2	0	0	0	0	0	0	0	2	0	1	0	0	0	0	0	5
YPL096W	0	1	1	0	0	2	0	1	2	0	0	1	1	1	0	0	0	0	0	0	0	1	1	0	1	1	0	0	0	0	0	0	0	0	0	0	1	0	1	0	0	1	0	0	3	0	1	4	0
YPL093W	0	0	0	0	0	0	1	0	0	0	0	0	0	0	0	0	0	0	1	0	0	1	0	0	0	0	1	0	0	0	0	0	0	0	0	0	0	0	0	0	0	0	0	0	0	1	0	0	0
YPL092W	1	1	5	4	2	0	1	2	3	2	2	1	2	2	2	5	1	1	0	5	1	0	0	4	7	0	1	1	7	0	4	1	0	0	3	7	0	1	2	4	2	2	1	2	1	11	8	0	1
YPL088W	0	0	6	1	1	0	1	0	1	0	0	2	1	0	5	2	1	0	3	0	0	0	0	3	0	4	2	3	3	2	2	0	1	0	0	0	3	2	0	2	5	2	1	3	0	3	2	2	2
YPL081W	0	0	1	0	0	0	0	0	1	0	0	1	0	0	0	0	0	0	0	0	1	0	0	2	0	0	0	0	0	0	2	1	0	0	0	0	1	1	0	1	0	1	0	0	1	1	1	1	1
YPL079W	1	0	0	1	1	0	2	0	1	0	0	0	1	1	0	0	0	0	0	0	0	0	2	0	0	0	0	0	2	0	0	0	0	1	8	4	0	1	1	1	0	0	3	1	2	3	0	2	4
YPL078C	0	1	1	1	0	0	0	0	0	0	0	0	0	0	0	0	0	0	0	0	0	0	1	0	0	0	0	1	0	0	0	0	1	1	0	0	0	0	0	1	2	0	1	0	0	0	0	0	1
YPL067C	1	4	0	0	0	0	1	0	0	1	3	0	0	0	0	0	0	0	1	1	1	0	0	0	1	0	0	1	0	0	0	0	1	6	3	0	1	1	0	2	1	3	1	4	0	0	1	2	1
YPL065W	0	0	0	0	0	0	1	0	0	0	0	0	0	0	0	0	0	0	1	3	0	0	0	0	1	0	0	0	0	0	0	1	0	0	0	0	2	0	0	0	0	0	0	0	1	1	0	0	4
YPL064C	0	0	0	0	0	0	0	0	0	0	2	0	1	0	0	0	0	0	0	1	0	0	0	0	0	0	0	0	0	0	0	1	0	0	0	0	0	0	0	0	0	0	0	0	0	0	0	0	0
YPL063W	0	0	0	0	0	0	0	0	0	0	0	0	0	1	0	0	0	0	0	0	0	0	0	0	2	0	0	0	0	0	0	0	1	0	0	1	0	0	0	1	0	0	0	0	4	0	0	1	1
YPL060W	0	2	0	1	4	0	1	0	0	1	1	0	3	0	0	1	2	3	1	2	0	0	2	1	0	1	0	4	1	2	0	0	2	0	0	1	1	2	0	3	2	0	0	1	4	0	2	2	0
YPL054W	0	0	0	1	0	1	1	0	1	1	0	0	0	1	0	0	1	1	0	0	0	0	0	1	0	0	1	2	3	2	1	0	0	1	0	0	0	2	0	1	3	3	3	1	2	0	2	0	2
YPL051W	1	0	0	0	1	1	0	0	0	0	2	1	0	2	0	0	0	0	4	1	0	0	2	0	1	3	4	2	3	1	0	0	0	0	0	0	2	1	1	2	0	1	1	1	0	1	0	0	0
YPL048W	0	0	0	0	0	0	0	0	0	0	0	2	0	0	0	1	0	0	1	1	1	0	0	0	0	0	0	1	0	0	0	0	0	0	0	0	0	0	0	0	0	0	0	1	0	0	0	1	0
YPL047W	0	0	0	0	0	0	0	1	0	1	0	0	0	0	0	1	0	0	0	0	0	0	0	0	0	0	0	0	0	0	0	1	2	0	0	0	0	0	0	0	0	1	0	0	0	0	0	1	0
YPL045W	0	0	0	0	0	0	0	0	0	1	0	0	0	0	1	1	0	0	0	0	0	0	0	0	1	0	0	0	0	0	0	1	0	0	0	0	0	0	0	0	0	0	0	0	0	0	0	0	0
YPL042C	0	0	0	0	0	0	0	0	0	0	0	0	0	0	0	0	0	0	0	0	0	0	1	0	0	2	0	0	1	0	0	0	0	0	0	0	0	0	0	1	0	1	0	0	0	0	0	0	1
YPL032C	2	1	1	1	0	1	0	1	1	1	0	0	2	2	2	0	0	0	5	0	2	0	3	1	0	10	0	1	1	3	2	1	3	1	0	0	1	1	0	0	6	0	0	3	0	1	3	4	1
YPL030W	0	0	0	0	0	0	0	0	0	0	0	0	0	0	1	0	0	0	0	0	0	0	0	1	2	0	0	0	0	0	0	0	0	0	0	1	0	0	0	1	0	0	0	1	0	3	0	0	0
YPL028W	0	1	0	1	2	0	0	0	0	0	1	0	0	0	1	0	0	0	0	0	0	1	1	0	1	0	0	1	0	0	1	0	0	0	0	4	0	0	0	1	2	0	3	3	2	1	1	1	2
YPL023C	0	0	0	0	0	0	1	0	0	0	0	0	0	0	0	1	0	0	0	0	0	0	0	0	0	0	0	0	0	0	0	0	0	0	0	0	0	0	0	0	0	0	0	1	0	0	0	1	0
YPL018W	0	1	0	2	3	0	0	0	0	0	3	0	0	1	0	0	1	1	0	0	2	1	1	0	2	0	0	1	1	0	0	1	1	0	1	1	1	1	0	1	2	3	2	2	1	4	1	7	1
YPL014W	1	0	3	3	2	3	5	9	0	0	4	0	0	0	1	3	1	2	2	0	4	3	1	2	1	3	3	3	4	0	5	6	4	3	3	3	3	4	1	3	1	0	0	3	2	1	1	2	1
YPL004C	0	0	0	0	0	0	0	0	0	0	0	0	0	0	0	0	0	0	0	0	0	0	0	0	0	0	0	0	0	0	0	0	0	0	0	0	0	0	0	0	1	0	1	1	0	1	0	0	1
YPR001W	1	0	0	0	0	0	0	0	0	0	0	0	2	0	0	0	0	0	0	2	0	0	0	3	0	0	0	5	1	0	0	0	1	0	1	1	0	1	1	1	2	2	5	2	2	3	0	6	1
YPR007C	1	1	2	1	0	0	0	1	2	0	0	0	0	0	0	1	1	0	0	0	1	0	0	0	1	3	1	0	0	1	1	1	0	0	0	1	0	0	0	1	0	2	0	0	0	0	1	0	0
YPR009W	0	0	1	0	0	1	0	0	0	0	0	0	0	2	0	1	0	0	1	0	0	0	0	0	0	1	0	0	0	0	0	0	0	2	0	1	0	0	0	0	0	1	2	2	1	2	0	0	0
YPR010C	0	0	0	0	0	0	0	0	0	0	0	1	0	0	0	0	0	0	0	0	0	0	0	0	0	0	0	0	0	0	0	0	0	0	0	0	1	0	0	0	0	0	0	2	0	1	0	0	0
YPR010C-A	1	0	0	0	0	0	1	0	0	0	0	0	0	0	0	0	0	1	0	0	1	0	0	1	0	0	0	0	1	1	0	0	0	0	0	0	0	0	0	0	2	0	0	1	1	0	1	0	0
YPR029C	0	0	0	0	0	0	0	0	1	0	0	0	0	0	1	0	0	0	0	0	0	0	0	1	0	0	0	0	0	0	0	0	0	0	0	0	0	1	0	1	0	0	0	0	0	1	0	0	0
YPR030W	0	0	0	0	0	0	0	1	0	0	0	0	0	0	0	0	0	0	0	0	0	0	0	0	0	0	0	0	0	0	0	0	0	1	0	0	0	1	0	0	0	0	0	0	0	0	0	0	0
YPR035W	1	2	4	0	3	5	1	3	1	1	0	3	2	7	5	0	0	3	2	1	0	3	2	6	3	2	0	2	1	0	0	3	1	2	1	1	5	1	1	0	0	0	0	0	0	1	1	0	0
YPR036W-A	0	0	0	0	0	0	0	0	0	0	0	2	1	0	0	0	0	0	0	0	0	0	0	0	0	0	0	0	0	0	0	0	0	0	0	1	0	0	1	1	0	0	0	0	0	0	0	0	0
YPR041W	0	0	0	0	1	0	0	1	0	0	0	0	0	0	0	0	0	0	0	0	0	0	0	0	0	0	0	0	1	0	0	0	0	0	0	0	0	0	0	0	0	0	0	0	0	0	0	0	0
YPR073C	2	1	0	0	1	0	0	0	0	0	1	1	0	0	0	0	0	1	1	0	0	1	0	0	2	0	2	1	0	1	2	1	1	0	1	1	0	1	1	0	0	1	0	0	0	0	0	0	0
YPR074C	0	0	1	0	0	0	0	0	0	0	0	0	0	0	0	0	0	0	1	0	0	0	0	0	0	0	1	0	0	0	0	0	0	0	0	0	0	0	0	0	0	0	0	0	0	0	0	0	0
YPR075C	0	0	1	0	1	1	0	0	0	0	0	0	0	0	1	2	0	2	0	2	0	0	1	0	0	0	0	0	0	0	1	1	0	1	0	0	0	0	2	0	1	4	0	0	1	0	0	1	0
YPR098C	0	0	0	1	1	1	0	0	1	0	0	0	0	1	1	0	0	0	0	0	0	1	1	1	0	0	0	0	0	1	0	1	1	0	0	1	0	1	0	0	1	0	0	0	1	0	1	2	1
YPR100W	2	0	0	0	0	0	0	0	0	0	0	0	0	0	0	0	0	0	0	0	0	0	1	1	0	1	0	0	0	0	0	0	0	0	0	0	0	0	0	0	0	0	0	0	0	0	0	2	0
YPR106W	0	0	0	0	0	0	0	0	0	0	0	0	0	0	0	0	0	0	0	0	1	0	0	0	0	0	0	0	0	0	0	0	0	0	0	0	0	0	0	0	1	0	0	0	0	0	0	0	0
YPR110C	0	0	0	0	0	0	0	0	0	0	0	0	0	0	0	0	1	0	1	0	0	0	0	0	0	0	0	0	0	0	0	0	0	0	0	0	0	0	0	0	0	0	0	0	0	0	0	0	1
YPR111W	0	0	0	0	0	0	0	0	0	0	0	0	0	0	0	0	0	0	0	0	0	0	0	1	0	0	0	0	0	0	0	0	0	0	0	2	0	0	0	0	0	0	0	0	0	0	0	0	1
YPR119W	0	0	0	0	0	0	0	1	0	2	0	0	0	1	0	0	1	0	0	0	1	0	0	2	0	0	0	0	1	0	2	0	2	1	0	0	1	0	0	0	0	1	1	0	2	0	2	1	2
YPR120C	13	9	4	7	8	4	6	3	4	3	6	3	9	4	4	7	4	2	9	6	5	3	25	1	11	11	3	5	6	4	5	6	4	3	0	5	5	12	7	4	3	7	6	2	2	4	3	4	2
YPR140W	0	2	0	0	0	1	0	1	0	0	0	0	0	0	0	1	0	0	1	1	1	0	0	1	0	0	2	1	0	0	3	0	0	0	0	0	1	0	0	0	0	0	0	0	0	1	1	0	0
YPR143W	0	0	0	1	0	0	0	0	0	2	1	0	0	0	0	1	0	0	0	0	0	0	0	0	0	0	0	0	0	0	0	0	0	0	0	0	0	1	0	1	0	0	0	0	0	0	0	0	0
YPR145W	1	3	3	3	3	1	1	2	0	1	2	1	1	1	0	2	1	1	0	2	2	1	0	1	1	0	1	1	0	0	0	0	0	0	0	1	0	0	0	0	1	3	1	0	4	2	1	1	0
YPR151C	1	0	1	1	2	0	0	0	1	1	2	0	2	2	0	0	0	0	0	0	0	2	0	0	0	0	0	0	0	0	0	0	1	1	0	0	0	0	0	1	0	0	1	0	0	0	1	1	4
YPR155C	0	0	0	0	0	0	1	0	0	0	0	0	0	0	1	0	1	0	0	0	1	1	0	0	0	0	0	3	0	0	1	0	0	0	0	0	0	2	0	0	0	0	0	0	1	0	0	0	0
YPR156C	28	5	5	2	3	1	3	1	2	9	7	5	3	3	7	2	4	7	4	5	4	5	4	4	5	5	1	2	6	7	4	1	2	4	5	2	1	5	2	0	2	2	1	0	3	2	0	0	2
YPR158W	0	0	0	0	0	0	0	0	0	0	0	0	0	0	0	0	1	0	0	0	0	0	0	0	0	0	0	0	0	1	1	0	0	0	0	0	0	0	0	0	2	1	2	0	1	0	1	1	4
YPR163C	0	0	0	0	0	0	0	0	0	0	0	1	0	0	0	0	0	0	0	0	0	0	0	0	0	0	0	0	0	0	0	0	0	0	0	0	0	0	0	0	0	0	0	0	0	0	0	0	0
YPR165W	0	0	0	0	0	1	1	0	0	0	0	0	0	0	1	0	0	0	0	0	0	0	0	0	0	0	0	0	1	1	0	0	0	1	1	0	0	1	0	1	0	0	0	0	0	0	0	0	0
YPR182W	0	0	0	0	1	0	0	0	0	0	0	0	0	0	0	0	0	1	0	0	0	0	0	0	0	0	0	1	0	0	0	0	0	0	0	0	0	0	0	0	0	0	0	0	0	0	0	0	1
YPR190C	0	0	0	0	0	0	0	1	0	0	0	0	0	0	0	0	0	0	0	0	0	0	0	0	0	0	0	0	0	0	0	0	0	0	0	0	0	0	0	0	0	1	0	0	0	0	0	0	0
YLL034C	0	0	0	0	0	1	0	0	0	0	0	0	0	0	0	0	0	0	0	0	0	0	0	2	0	0	0	0	0	0	0	0	0	0	0	0	0	0	1	0	0	0	0	0	1	0	0	1	0
YKL143W	0	0	0	0	0	0	0	0	0	0	0	0	0	0	0	0	0	0	0	0	0	0	0	0	0	0	0	0	0	1	0	0	1	0	0	0	0	1	0	0	0	0	0	1	1	0	0	0	0
YCL008C	0	0	0	0	0	0	0	0	0	0	0	0	0	0	0	0	0	0	1	0	0	0	0	0	1	0	0	0	0	0	0	2	1	0	0	0	0	1	0	0	0	1	0	1	0	0	4	3	0
YDR159W	1	0	0	0	0	1	0	0	0	0	0	0	1	1	0	1	1	0	0	0	0	1	1	1	0	0	0	1	1	0	1	0	0	0	0	0	1	0	0	0	3	1	0	1	0	1	1	0	3
YBR114W	0	0	0	0	0	0	0	0	0	0	1	0	1	0	0	0	0	1	0	0	0	0	0	1	2	0	0	0	0	0	1	0	0	0	0	0	0	0	2	2	0	1	0	0	0	1	0	1	0
YDR341C	0	0	0	0	0	0	0	0	0	0	1	0	0	0	0	0	1	0	0	0	1	0	0	1	0	0	0	0	0	1	4	0	0	0	1	0	3	1	0	1	0	3	1	3	1	1	0	3	1
YGR078C	0	0	0	0	0	0	0	0	0	0	1	0	0	0	1	0	0	0	0	0	0	1	0	0	0	0	0	0	0	0	0	0	0	0	0	0	0	0	0	0	0	0	0	0	0	0	0	0	0
YHR135C	0	0	0	0	0	0	1	0	0	0	0	0	0	0	0	0	0	0	0	0	0	0	0	0	0	0	1	0	0	0	1	1	1	0	0	0	0	0	0	0	0	0	0	1	0	0	0	0	0
YJL049W	1	1	0	1	0	1	0	0	0	0	0	1	0	1	1	0	2	0	0	0	0	0	0	1	1	0	0	0	0	0	1	1	0	1	1	0	1	1	0	1	1	1	1	0	0	0	0	1	1
YKR085C	0	0	0	0	0	0	0	0	0	0	0	0	0	2	0	0	0	0	0	0	0	0	0	0	0	0	0	0	0	0	0	0	1	0	0	0	0	0	0	0	0	0	0	0	0	0	1	0	0
YLR002C	0	0	0	0	0	1	0	0	0	0	0	0	0	0	0	0	0	0	0	0	0	0	0	0	0	0	0	0	0	0	0	1	0	1	0	2	0	0	0	1	0	1	0	0	0	1	1	0	0
YLR181C	0	0	0	1	0	0	0	0	0	0	0	0	0	0	0	0	0	0	0	0	0	0	0	0	0	0	0	0	0	0	0	0	0	0	0	0	0	0	1	0	0	1	0	0	0	0	0	0	0
YLR226W	0	0	0	0	0	0	0	0	0	0	0	0	0	0	0	0	0	0	0	1	1	0	0	1	0	0	0	0	0	0	0	1	0	0	0	0	0	0	0	0	0	1	1	0	0	1	0	1	0
YNL181W	0	0	0	0	0	0	0	0	0	0	2	0	0	0	0	0	0	0	0	0	0	0	0	0	0	0	0	0	2	0	0	0	0	0	0	0	1	2	0	2	0	0	1	0	2	1	2	1	1
YNR057C	0	0	0	1	0	0	1	0	2	4	0	1	1	0	1	1	1	3	0	2	3	1	2	4	2	2	2	0	0	0	0	1	4	1	1	1	0	1	1	1	1	4	5	0	1	1	2	0	2
YOR276W	0	0	0	0	0	0	0	0	0	0	0	1	0	0	0	0	0	0	1	0	0	0	0	0	0	0	0	0	0	0	0	0	0	1	0	0	0	1	0	0	0	0	0	0	0	0	0	0	0
YPR178W	0	0	0	0	1	0	0	1	0	1	0	0	0	0	0	0	0	0	0	0	0	0	0	0	0	1	0	0	0	0	0	0	0	0	0	0	2	0	0	0	0	0	0	0	0	0	0	0	1
YBR079C	0	2	0	1	0	0	0	0	0	0	0	0	0	0	0	0	0	0	0	0	1	0	0	0	0	0	0	0	0	0	0	0	1	0	0	0	0	1	0	0	0	0	0	0	0	0	0	0	0
YBR142W	0	0	0	0	1	0	0	0	1	0	0	0	0	1	0	0	0	0	0	0	0	0	0	0	0	0	1	0	0	0	0	0	0	0	0	0	0	0	0	0	0	0	0	0	0	1	0	0	1
YBR169C	0	1	1	1	0	1	1	0	0	1	0	0	0	1	0	0	0	2	0	0	0	1	0	1	2	0	0	0	1	3	0	0	1	0	1	0	2	2	0	0	0	0	1	0	2	1	0	1	0
YBR253W	1	0	0	0	0	0	0	0	0	0	1	2	0	2	1	0	2	0	0	0	0	0	4	0	0	0	0	0	2	0	0	1	1	0	0	1	0	0	0	0	0	1	1	4	3	2	0	1	0
YCL045C	0	0	0	0	0	0	0	0	0	0	0	0	0	0	0	0	0	0	0	0	0	0	0	0	0	0	0	0	0	0	0	0	0	0	1	0	0	1	0	0	0	0	0	0	0	0	1	0	0
YDL116W	0	0	0	0	0	0	0	0	0	0	0	0	0	0	0	0	0	0	0	0	0	0	0	0	0	0	0	0	0	0	0	0	0	0	0	0	0	0	1	0	0	0	0	0	0	0	0	0	0
YDR161W	0	0	0	0	0	0	0	0	0	0	0	0	0	0	0	0	0	0	0	0	0	0	0	0	0	0	0	0	0	0	2	0	2	0	0	0	0	0	0	1	0	0	0	0	0	0	1	1	0
YDR167W	0	0	0	0	0	0	1	0	1	1	0	0	1	1	0	0	0	0	0	0	0	0	0	1	0	2	0	0	0	0	0	0	0	0	1	0	2	0	1	0	0	1	1	5	0	1	1	0	0
YFR024C-A	1	0	0	0	2	1	0	0	3	0	0	1	0	5	0	0	0	0	1	3	2	0	0	1	0	1	2	0	0	0	0	0	2	1	0	0	1	1	1	0	3	0	1	1	1	0	0	0	0
YHR089C	0	0	0	0	0	0	0	0	0	0	0	0	0	0	0	0	0	0	0	0	0	1	1	2	0	0	0	0	0	0	0	0	0	0	0	0	0	0	0	1	0	0	0	1	0	0	0	0	0
YKL023W	0	0	0	0	0	0	0	0	0	0	0	0	0	0	0	1	0	0	0	0	0	0	0	0	0	2	0	0	0	1	2	0	0	0	0	2	0	1	0	0	0	1	0	0	1	2	1	0	0
YML129C	1	0	0	0	0	0	0	0	0	0	0	0	0	0	0	0	1	0	0	0	0	0	0	0	0	0	0	0	0	0	0	0	0	0	0	0	1	0	0	0	0	0	0	0	0	0	0	0	2
YMR144W	0	0	0	0	0	0	0	0	0	0	0	0	0	0	0	0	0	0	0	0	0	0	0	0	0	0	0	0	0	0	2	0	0	0	0	0	1	0	1	0	0	0	0	1	0	0	0	0	0
YOR073W	0	0	1	0	0	0	0	0	0	0	0	0	1	0	1	0	1	0	0	1	0	0	0	0	0	0	0	1	0	0	1	0	0	1	0	1	0	0	0	0	0	0	0	0	0	0	0	1	0
YPL055C	0	0	0	0	0	0	0	0	0	0	0	0	0	0	0	0	0	0	0	0	0	0	0	0	0	0	0	0	0	0	0	0	0	0	0	0	0	0	0	0	0	0	0	0	0	0	0	0	0
YAL064W	0	1	1	1	1	1	2	0	0	0	1	1	0	1	0	0	0	1	1	1	1	0	1	0	1	0	1	0	1	3	0	2	0	0	0	0	2	0	0	1	0	0	0	0	1	1	1	0	1
YBR131W	0	0	0	0	0	0	0	0	0	0	0	0	0	0	0	0	0	0	0	0	0	0	0	0	0	0	0	0	0	0	0	0	0	0	0	0	0	0	0	0	0	0	1	0	0	0	0	0	0
YCR048W	0	0	0	0	1	0	1	0	0	1	0	0	0	0	2	0	0	0	1	0	1	1	0	1	0	0	2	0	1	0	0	0	1	0	1	1	1	2	2	0	0	1	1	0	0	0	0	2	0
YCR072C	0	0	0	1	0	0	0	0	0	0	0	0	0	0	0	0	0	0	0	0	0	0	0	0	0	0	0	0	0	0	0	0	0	0	0	0	1	1	0	0	0	0	0	0	0	0	0	0	0
YCR088W	0	0	0	0	0	0	0	0	0	0	0	0	0	0	0	0	0	0	0	0	1	0	0	0	0	0	0	0	0	0	0	0	0	0	0	0	1	1	0	0	0	0	0	0	0	1	1	1	0
YCR094W	0	0	0	0	0	0	0	0	0	0	0	0	0	0	0	0	0	1	0	0	0	0	0	0	0	0	0	0	0	0	0	0	0	0	0	0	0	0	0	0	0	0	0	0	0	0	1	0	0
YDL117W	0	0	2	0	0	0	0	0	0	0	2	0	0	2	2	0	0	1	0	0	0	0	0	1	1	1	1	0	1	0	0	0	0	0	1	1	0	0	0	0	0	0	0	0	0	2	1	0	0
YDR519W	0	0	1	1	0	0	0	1	0	0	0	0	0	0	0	1	0	0	0	0	0	0	0	1	0	4	0	0	0	0	0	1	2	2	1	0	0	0	0	0	0	0	1	0	0	1	0	1	0
YGL023C	0	0	0	0	0	0	0	0	0	0	0	0	0	1	0	0	0	0	0	0	0	0	0	0	0	0	0	0	0	0	0	0	0	0	0	0	0	0	0	1	0	0	0	0	0	2	0	0	0
YGR173W	0	0	0	0	0	0	0	0	0	0	0	0	0	0	0	0	1	0	0	0	0	0	0	0	0	0	0	0	0	0	0	0	0	0	0	0	0	0	0	0	0	0	1	0	0	0	1	0	0
YHR042W	0	0	0	0	0	0	0	0	0	0	0	0	0	0	0	0	1	0	0	0	0	0	0	0	0	0	0	1	0	0	0	0	0	2	0	0	0	0	0	0	0	0	0	0	1	0	0	1	0
YLR117C	0	2	1	0	0	0	1	0	0	0	1	0	1	0	0	1	0	1	0	0	0	0	0	0	0	0	0	1	0	0	0	0	0	0	1	1	0	0	0	0	0	0	0	1	0	1	1	0	0
YLR129W	0	0	0	0	1	0	0	0	0	1	0	0	0	0	0	0	0	0	0	0	0	0	0	1	0	0	0	0	0	0	0	0	0	0	0	0	0	0	1	0	0	1	0	0	1	3	0	0	1
YLR357W	0	0	0	0	0	0	0	0	0	0	0	0	0	0	0	0	0	0	0	1	0	0	0	0	0	0	1	0	0	0	0	0	0	0	0	0	0	0	0	0	0	0	0	0	0	0	0	0	0
YMR133W	0	0	0	0	0	0	0	0	0	0	0	0	0	0	0	0	0	0	0	0	0	0	0	0	0	0	0	0	0	0	0	0	0	0	0	0	1	0	1	0	1	0	0	0	0	0	0	0	0
YNL166C	0	0	0	0	1	0	0	1	0	0	0	0	0	0	0	0	0	0	0	1	0	0	0	0	0	0	0	0	0	0	0	0	0	1	0	0	1	0	0	0	0	0	0	0	1	0	0	0	0
YOR127W	0	0	0	0	0	0	0	0	0	0	0	0	0	0	0	0	0	0	0	0	0	0	0	0	0	0	0	0	0	0	0	1	0	0	0	1	2	0	0	0	0	0	0	0	0	0	0	0	1
YBL037W	1	1	0	0	1	0	1	0	1	0	0	1	0	0	0	0	0	1	2	0	1	0	0	0	0	0	0	0	2	2	1	0	1	0	1	0	4	1	1	0	1	0	0	0	0	0	1	4	0
YBL014C	0	0	0	0	0	0	0	0	0	1	0	0	0	0	0	0	0	0	0	0	0	0	0	0	0	0	0	0	0	0	0	0	0	1	0	1	0	1	0	2	1	0	2	0	3	0	2	0	2
YBR059C	0	0	0	0	0	0	0	0	0	0	0	0	0	0	0	1	0	0	0	0	0	0	0	0	0	0	0	0	0	2	0	0	0	0	0	0	1	0	0	0	0	1	0	0	0	0	0	1	0
YCL055W	0	0	0	0	0	0	0	0	0	0	0	0	0	1	0	0	0	0	0	0	0	0	0	0	0	0	1	0	0	0	0	0	0	0	0	0	0	0	0	0	0	2	0	0	1	1	0	0	1
YDL173W	1	0	0	0	0	0	0	1	0	0	0	0	0	1	0	1	0	0	0	1	0	0	0	0	1	0	0	0	0	0	0	0	0	0	0	0	0	0	1	0	0	0	0	1	0	0	0	0	0
YDL164C	1	0	0	0	0	0	0	0	0	0	0	0	0	0	0	0	0	0	0	0	0	0	0	0	0	0	0	0	1	0	0	0	0	0	1	1	1	0	0	0	0	0	0	0	0	0	0	0	0
YDR005C	0	0	0	0	0	0	0	0	0	1	0	0	0	0	0	0	0	0	0	0	0	0	0	0	0	0	0	0	0	0	0	0	0	1	0	0	0	0	0	1	0	1	0	0	0	0	0	1	0
YDR168W	0	0	0	0	0	0	0	0	0	0	0	0	0	0	0	0	0	0	0	0	0	1	0	1	0	0	0	0	0	0	0	0	1	0	0	0	0	0	0	0	0	0	0	0	0	0	0	0	0
YDR200C	0	0	1	0	0	0	0	0	0	0	0	0	0	0	0	0	0	0	0	0	0	0	0	0	0	0	0	0	1	0	1	0	0	0	0	0	0	0	0	0	0	0	0	0	0	1	0	0	0
YDR234W	0	0	0	0	0	0	0	2	0	2	0	0	1	0	0	0	0	0	0	0	1	0	0	0	0	0	0	0	0	0	0	0	0	0	0	0	0	0	0	0	0	0	0	0	0	0	0	0	0
YDR365C	0	0	2	0	0	0	1	0	0	0	0	0	0	1	0	0	5	0	0	0	0	0	0	0	1	0	0	0	0	0	0	0	0	1	0	0	0	0	0	0	1	1	1	0	0	0	0	0	3
YDR505C	0	1	2	1	0	0	0	0	0	1	2	0	0	2	0	2	1	2	0	1	3	0	0	1	2	0	5	1	1	2	2	1	3	3	1	0	5	3	1	0	1	4	0	1	4	2	3	3	2
YEL031W	0	0	0	0	0	1	0	0	1	0	0	0	0	0	0	0	0	0	1	0	0	0	0	1	0	0	0	2	0	0	0	0	0	0	0	0	0	0	0	0	0	0	0	0	0	0	0	0	0
YEL006W	1	1	0	2	1	1	0	0	0	0	1	1	0	0	0	2	3	0	2	0	0	0	0	0	0	3	2	0	0	0	4	0	2	2	1	0	0	5	3	5	1	3	2	4	1	1	0	0	1
YFR040W	1	0	0	0	0	0	0	0	0	0	0	0	0	0	0	0	0	0	0	0	0	1	0	0	0	0	0	0	1	0	0	0	0	0	0	0	1	0	0	0	0	1	0	1	2	0	0	0	0
YGL245W	0	0	0	0	0	0	0	0	0	0	0	0	0	1	0	0	0	1	0	0	0	0	1	0	0	0	1	0	0	0	0	0	0	0	0	1	0	0	0	0	0	0	0	0	0	0	0	0	0
YGR261C	0	0	0	0	0	0	0	0	0	0	0	0	0	0	1	1	2	0	0	2	0	0	2	0	0	0	0	0	0	0	0	0	0	0	1	3	0	1	1	0	1	0	1	0	0	0	0	1	3
YIL030C	0	0	0	0	0	0	0	0	0	0	0	0	0	0	0	0	0	0	0	0	0	0	0	1	0	0	0	0	0	0	0	0	1	0	0	1	0	0	0	0	0	1	0	0	0	0	0	0	0
YLR272C	0	0	1	0	0	1	0	0	0	0	0	0	0	0	0	1	0	1	0	1	0	0	0	1	0	0	2	1	0	1	0	0	0	0	1	1	0	1	4	3	1	1	0	0	0	5	0	0	1
YLR442C	0	0	0	0	0	0	0	0	1	0	0	0	0	0	0	0	1	0	0	0	0	0	0	0	0	0	0	0	0	0	0	0	0	0	0	1	0	0	0	0	0	0	0	0	0	0	0	1	0
YML085C	0	0	0	0	0	0	1	0	0	0	0	0	0	0	0	0	0	0	0	0	1	1	0	0	0	0	0	0	0	0	0	0	0	0	0	1	0	0	0	0	0	0	0	0	0	0	0	0	0
YMR214W	0	0	0	0	1	0	0	0	0	0	0	0	0	0	1	0	0	2	1	0	0	1	0	1	1	0	0	1	0	0	0	3	0	0	0	1	3	0	0	1	1	1	0	0	1	0	0	0	1
YMR235C	0	0	0	0	0	0	0	0	0	0	0	0	0	0	0	0	0	0	0	0	0	0	0	0	0	0	0	0	0	1	0	0	0	0	0	0	0	0	0	0	0	0	0	0	0	0	0	0	0
YMR293C	0	0	0	0	0	0	0	0	0	1	1	0	0	1	0	1	1	0	0	0	0	0	0	0	0	0	0	0	0	0	0	0	0	1	0	0	0	0	2	0	1	0	1	0	0	0	0	1	2
YMR304W	0	0	0	0	0	0	0	0	0	0	0	0	0	0	0	0	0	0	0	0	0	0	0	0	0	0	1	0	0	0	1	0	0	0	0	0	0	0	1	0	2	0	0	0	1	1	0	0	2
YMR315W-A	0	0	0	0	0	0	0	0	0	0	0	0	0	0	0	0	0	0	0	2	0	0	1	0	0	1	0	0	1	1	0	0	0	0	0	0	0	0	0	0	0	0	0	0	0	0	0	0	0
YNL214W	0	1	0	0	0	1	0	1	0	0	0	0	0	0	1	0	0	0	0	0	0	0	1	0	0	0	0	0	0	1	0	0	0	1	1	0	0	0	1	0	0	3	1	2	4	1	0	2	0
YNL095C	0	0	0	0	1	0	0	0	1	0	0	0	0	1	0	0	0	2	0	0	0	1	1	0	0	0	2	1	2	1	0	1	0	1	0	0	0	1	1	0	0	0	2	2	1	0	0	0	0
YNR010W	0	0	1	0	0	0	1	0	0	0	0	0	0	0	1	0	0	0	0	0	0	0	0	0	0	0	1	0	0	0	0	1	0	0	0	0	0	2	0	0	0	0	1	0	0	0	2	1	1
YNR029C	0	0	0	0	0	0	0	0	0	0	0	0	0	0	0	0	0	0	0	0	0	0	0	0	0	0	0	0	0	0	0	0	0	0	0	0	0	0	1	0	0	0	0	0	0	0	0	0	0
YOL125W	0	1	0	0	0	0	2	0	0	0	0	3	2	0	1	1	0	4	1	1	0	0	3	4	3	2	3	0	1	0	2	1	0	0	0	0	0	0	0	6	3	1	1	2	0	2	1	1	4
YOR021C	0	0	0	0	0	0	0	0	0	0	0	0	0	0	0	1	0	0	0	0	0	0	0	0	0	0	0	0	0	0	0	0	0	2	0	0	0	0	0	0	0	0	0	0	0	0	0	0	0
YOR347C	0	0	0	0	0	0	0	1	0	0	0	0	0	0	1	0	0	0	0	0	0	0	0	0	0	0	0	0	0	1	0	0	0	0	0	0	0	0	0	0	2	0	0	1	0	0	1	0	1
YBL075C	0	1	3	0	0	5	1	1	0	0	0	0	0	0	0	0	1	1	0	0	0	0	0	0	0	0	2	0	0	0	0	0	1	0	0	0	0	0	0	0	0	1	0	0	0	0	0	1	0
YBR021W	0	0	0	0	0	0	0	0	0	0	0	0	0	0	0	1	0	0	0	0	0	0	1	0	0	0	0	0	0	0	0	1	0	0	0	0	0	0	0	0	1	1	0	0	0	0	0	0	0
YBR041W	0	0	0	0	0	0	0	0	0	0	0	0	0	0	0	0	0	0	0	0	0	0	0	0	0	0	0	0	0	0	0	0	0	0	0	0	0	0	0	0	0	0	0	0	1	0	0	0	0
YBR081C	0	1	0	0	0	0	0	0	0	0	0	0	0	0	0	0	1	0	0	0	0	0	0	0	0	0	0	0	1	0	0	0	0	0	0	0	0	0	0	0	0	0	1	1	0	2	0	0	2
YBR236C	0	0	0	0	0	0	0	0	0	0	0	0	0	0	0	0	0	0	0	0	0	0	0	0	0	0	0	0	0	0	0	0	0	0	0	0	0	0	0	0	0	0	0	0	0	0	0	0	0
YCR063W	0	0	0	0	0	0	1	0	1	0	1	0	0	0	0	1	0	1	0	2	1	0	1	0	4	1	0	0	0	0	0	0	0	0	0	1	0	0	0	0	0	0	1	1	0	1	0	0	0
YCR068W	0	0	0	0	0	0	0	0	0	0	0	0	0	0	0	0	0	0	1	0	0	0	1	0	0	0	0	1	0	0	1	1	0	1	0	0	0	0	0	0	1	0	0	0	0	0	0	0	0
YDL219W	0	0	0	0	1	0	0	1	0	0	1	0	0	0	0	1	0	0	0	0	0	0	0	0	0	1	0	0	0	1	0	0	0	0	0	1	0	0	0	0	0	1	1	1	0	0	1	1	1
YDL144C	0	0	0	0	0	0	0	0	0	0	0	0	0	0	0	0	0	0	0	0	0	0	0	0	0	0	0	0	0	0	0	0	0	0	0	0	0	0	0	0	0	0	0	0	0	0	0	0	0
YDR109C	0	0	0	0	0	0	0	0	1	0	0	0	0	0	0	0	0	0	0	0	0	0	1	0	0	0	0	0	0	0	0	0	0	0	0	0	0	0	0	0	0	0	0	0	0	0	0	0	1
YDR169C-A	0	0	1	1	0	1	1	1	0	0	1	1	1	0	0	0	0	0	0	0	0	0	0	1	1	0	2	0	0	1	2	3	2	0	1	4	2	1	1	2	0	1	2	1	0	0	0	0	1
YDR190C	0	0	1	1	0	0	0	0	0	0	0	0	0	0	0	0	0	0	0	0	0	0	0	0	1	0	0	0	0	0	0	0	0	0	0	0	0	0	2	0	0	1	0	0	1	0	0	0	0
YDR318W	0	0	0	0	0	0	2	1	0	1	0	0	0	0	0	0	1	0	0	1	0	0	1	1	1	1	1	0	0	1	0	0	0	0	0	0	0	0	0	0	0	0	0	0	0	1	0	0	0
YDR388W	0	0	0	0	0	0	0	0	0	0	0	0	0	0	0	0	0	0	0	0	0	1	0	0	0	0	0	0	0	0	1	0	1	0	1	0	0	0	0	0	1	0	1	0	0	1	0	1	0
YDR517W	0	0	0	0	0	0	1	0	0	0	0	1	1	0	0	0	1	0	0	0	0	0	0	0	0	0	0	0	0	1	0	0	3	1	2	0	1	1	0	0	0	1	1	1	2	1	0	0	0
YER172C	0	0	0	0	0	0	0	1	0	0	0	0	0	0	0	0	0	0	0	0	0	0	1	0	0	0	0	0	0	0	0	0	0	0	0	0	0	0	0	0	0	0	0	0	0	0	0	1	0
YFL047W	0	0	0	0	0	0	0	0	0	0	0	0	0	0	0	0	0	0	0	0	0	0	0	0	0	0	0	0	0	0	0	0	0	0	0	0	0	1	1	0	0	0	0	0	0	0	0	1	0
YFL034C-A	0	1	0	0	0	0	0	0	0	0	0	0	0	0	0	0	0	0	0	0	0	0	0	0	0	0	0	0	0	0	0	0	0	0	0	0	0	0	0	0	0	0	0	1	0	0	1	0	0
YFL020C	0	0	0	0	0	0	0	0	0	0	0	1	0	0	0	1	0	1	0	0	0	0	2	0	0	0	0	0	0	0	0	0	2	3	0	0	0	0	0	0	0	0	0	0	0	0	2	0	0
YFR010W	0	0	0	0	0	0	0	0	0	0	0	0	0	0	0	0	0	0	0	0	0	0	0	0	0	0	1	0	0	0	1	0	0	0	0	0	0	0	0	0	0	0	0	0	0	0	0	0	0
YFR050C	0	0	0	0	0	0	0	1	0	0	0	0	0	0	0	0	0	0	1	0	0	0	0	0	0	0	0	0	1	0	0	0	0	0	0	1	0	0	0	0	0	0	0	0	0	0	0	0	0
YGL224C	0	0	0	0	0	0	0	0	0	0	0	0	0	0	0	0	0	0	0	0	0	0	0	0	0	0	0	0	1	0	0	0	0	1	0	1	0	0	0	0	2	0	0	0	0	0	1	0	0
YGL005C	1	0	2	3	0	0	1	1	1	1	0	0	0	0	0	2	1	0	1	1	2	0	0	1	1	1	0	1	2	0	1	0	0	1	0	1	1	2	1	0	1	1	1	1	0	0	0	0	0
YIL147C	0	0	0	0	0	0	0	0	0	0	0	0	0	0	0	0	0	0	0	0	0	0	0	0	0	0	0	0	0	0	0	1	0	0	0	0	0	0	0	1	0	0	0	0	0	0	1	1	0
YIL138C	0	0	0	0	0	0	0	0	0	0	0	0	0	0	0	0	0	0	0	0	0	0	0	0	0	0	0	0	0	1	0	0	0	0	0	0	0	0	0	0	0	0	0	0	0	0	0	0	0
YIL095W	0	0	0	3	0	1	0	0	0	0	0	0	0	0	0	0	0	0	0	0	1	0	1	0	0	1	0	0	0	1	0	1	1	3	0	0	0	0	1	1	1	0	0	0	0	1	0	0	0
YJL037W	1	0	0	1	0	1	0	0	0	0	0	0	0	0	0	0	0	0	0	0	0	0	0	0	0	3	0	0	0	2	0	0	0	0	0	0	1	0	0	0	0	0	0	0	0	0	0	0	0
YJR125C	0	0	0	0	0	0	0	0	0	0	0	0	0	0	0	0	0	0	0	0	0	0	1	0	0	0	0	1	0	0	0	0	0	0	0	0	0	1	0	0	1	0	0	1	0	0	0	0	1
YKL068W-A	0	2	0	0	1	0	1	2	2	2	1	1	1	1	1	2	2	0	1	0	4	1	1	1	0	1	1	3	1	0	3	2	2	1	2	0	2	0	4	4	3	4	2	3	1	0	4	2	1
YKL033W	0	0	0	0	0	0	0	0	0	0	0	0	0	0	0	0	0	0	0	0	0	0	0	1	0	0	0	0	0	0	0	0	1	0	2	1	0	1	0	0	0	0	0	0	0	0	0	0	0
YKR078W	0	1	0	0	0	0	1	0	0	1	0	0	0	0	0	0	0	0	2	2	0	0	0	0	0	0	0	0	0	0	0	0	0	0	1	1	0	1	0	0	0	1	0	0	0	1	2	0	0
YKR079C	0	0	0	0	0	0	0	0	0	0	0	0	0	0	0	0	0	0	0	0	0	0	0	0	0	0	0	0	0	0	0	0	0	0	0	0	0	0	0	0	0	1	1	0	1	0	1	1	0
YLL060C	0	2	2	3	4	1	4	3	6	1	2	3	1	2	1	2	3	4	3	2	0	3	2	3	1	1	2	1	3	3	0	2	1	0	1	1	0	4	0	2	0	2	1	2	0	1	1	1	10
YLR163C	0	0	0	0	0	0	0	0	0	0	0	0	0	0	0	0	0	0	0	0	0	0	0	0	0	0	0	0	0	0	0	0	0	0	0	0	0	0	0	0	0	0	0	1	0	0	0	0	0
YLR273C	0	0	0	0	0	0	0	0	0	0	0	0	0	0	0	0	0	0	0	0	0	0	0	0	0	1	0	0	0	0	0	0	0	0	0	0	0	1	0	0	0	1	0	0	0	0	0	0	0
YLR449W	0	0	0	0	0	0	0	0	0	0	0	0	0	0	0	0	0	1	0	0	0	1	0	0	0	0	0	0	0	0	0	0	2	0	0	0	1	0	1	0	0	0	0	0	0	0	0	0	1
YML005W	7	5	6	3	3	0	3	1	0	2	2	0	3	4	3	0	0	0	0	0	0	1	0	0	0	3	0	0	0	3	1	0	0	0	0	0	0	0	0	2	2	1	0	0	1	0	0	0	2
YMR011W	0	0	0	0	0	2	0	0	0	0	0	0	0	0	0	0	0	0	1	0	0	0	0	0	0	0	0	0	0	0	0	0	1	0	0	0	0	0	0	1	0	2	0	1	0	0	0	1	1
YMR071C	0	0	0	0	0	0	0	0	0	0	0	0	0	0	0	0	0	0	2	0	0	0	0	0	0	0	1	1	0	1	0	0	0	0	0	0	0	0	1	0	0	0	1	3	0	1	1	1	1
YMR185W	0	0	0	0	0	1	0	0	0	0	0	0	0	0	0	0	0	0	0	1	0	0	0	0	0	0	0	0	0	1	0	0	0	0	0	0	0	0	0	0	0	0	0	0	1	0	0	1	1
YMR233W	0	0	1	0	0	0	0	0	2	1	1	1	1	0	1	0	0	1	1	0	0	2	1	0	0	2	0	1	1	0	2	2	0	2	0	0	1	2	0	1	0	2	0	2	0	1	3	0	0
YNL252C	1	0	2	1	0	0	0	0	1	0	0	0	0	0	0	0	0	0	0	0	0	0	0	0	0	0	0	0	0	0	0	0	0	0	0	0	0	0	0	0	0	0	0	0	0	0	0	0	0
YNL158W	0	0	0	0	0	0	0	0	0	0	0	0	0	1	2	0	0	1	1	0	0	0	0	0	0	0	0	0	1	0	0	1	0	0	0	0	0	0	2	2	0	0	1	1	1	1	1	1	1
YNR028W	0	0	0	0	0	0	0	0	0	0	0	0	0	0	0	0	0	0	0	0	1	0	0	0	0	0	1	0	1	0	0	0	1	0	0	0	0	0	0	1	0	1	1	1	0	1	1	0	0
YNR052C	0	0	1	0	0	1	0	0	3	0	0	0	0	1	0	0	0	0	0	0	0	0	0	0	0	1	1	0	0	0	0	1	0	0	0	0	0	0	0	0	0	0	0	0	0	0	0	0	0
YOL062C	0	0	0	0	0	0	0	0	0	0	0	0	0	0	0	0	0	0	0	0	0	0	0	0	0	0	0	0	0	0	0	0	0	1	0	0	0	0	0	0	0	0	1	0	0	1	0	0	0
YOR008C-A	4	1	2	3	1	1	0	1	0	2	1	0	1	0	2	0	0	0	2	0	0	2	2	0	4	1	4	0	1	2	1	1	1	0	1	2	0	1	0	1	1	2	1	1	1	0	0	0	0
YOR124C	0	0	0	0	0	0	0	0	0	0	0	0	1	0	1	1	0	0	0	1	0	1	1	1	2	0	0	0	0	0	0	0	0	1	0	0	2	2	0	0	0	2	1	3	1	0	0	1	2
YOR286W	1	2	0	0	0	0	0	0	0	0	0	0	0	0	0	0	2	0	0	0	1	0	1	0	0	0	0	0	0	0	0	0	0	0	0	0	0	0	0	0	0	0	0	0	0	0	0	0	0
YPL243W	0	0	0	0	0	0	0	0	0	0	0	0	0	0	0	0	0	0	0	0	0	0	0	0	0	0	0	0	0	0	0	0	0	0	0	0	0	0	0	0	0	0	0	0	0	0	0	0	0
YPL225W	2	1	1	0	0	0	0	0	0	1	0	0	0	1	0	0	0	0	0	0	1	0	0	1	0	0	0	0	0	0	0	0	0	0	0	0	0	0	0	0	1	0	0	1	0	0	0	0	0
YPL217C	0	0	0	0	0	0	0	0	0	0	0	0	0	0	1	0	0	0	0	0	0	0	0	0	0	0	1	1	0	0	0	0	0	0	0	1	0	0	1	0	0	0	0	0	0	0	1	1	4
YPL007C	0	0	0	0	0	0	0	0	0	0	0	0	0	0	0	0	0	0	0	0	0	0	1	0	0	0	0	0	0	0	0	0	0	0	0	0	0	1	1	0	0	0	0	0	0	0	1	0	1
YPR089W	1	0	0	1	0	0	0	0	0	0	0	1	0	0	0	0	0	0	0	0	0	0	0	0	0	0	0	0	0	1	0	0	0	0	0	0	0	0	0	0	1	0	0	1	1	0	0	0	2
YAL034W-A	0	2	0	0	0	0	0	1	0	0	0	0	0	0	0	0	0	0	0	0	0	1	0	0	0	0	0	0	0	1	0	1	0	0	0	0	0	0	0	0	0	0	0	0	0	0	1	0	0
YAR018C	0	0	0	0	0	0	0	0	0	0	0	0	0	0	0	0	0	0	0	0	0	0	0	0	0	0	0	0	0	0	0	0	0	1	0	0	0	0	0	0	0	0	0	0	0	0	0	0	0
YBL020W	0	0	0	0	0	0	0	0	0	1	0	0	0	0	1	0	0	0	1	0	0	2	1	0	0	0	1	0	0	0	0	2	0	0	0	0	0	1	0	0	1	0	0	1	0	0	0	0	0
YBR058C	0	0	0	0	0	0	0	0	0	0	1	0	0	0	0	0	0	0	0	0	0	0	0	0	2	0	0	0	1	1	0	0	1	2	1	0	0	0	1	1	1	0	0	0	0	0	0	0	2
YBR092C	0	0	0	0	0	0	2	1	1	0	0	0	0	0	1	0	0	0	0	2	0	1	1	0	0	1	0	0	1	2	1	1	1	0	0	0	0	2	0	1	0	0	0	4	0	0	0	0	1
YBR095C	0	0	0	0	0	0	0	0	0	0	0	0	0	0	0	0	0	0	0	0	0	0	0	0	0	1	0	1	1	1	0	0	0	0	0	0	0	0	0	0	0	0	0	0	0	1	0	0	0
YBR165W	1	0	0	0	0	1	0	0	0	1	0	0	0	0	0	0	0	0	0	3	0	0	1	1	1	0	1	0	0	0	0	2	0	0	0	0	1	0	0	0	2	0	0	0	0	0	2	1	0
YBR171W	0	0	0	0	0	0	3	1	0	0	0	0	1	0	0	0	0	1	0	0	0	0	0	0	0	0	0	0	0	1	0	0	0	0	0	0	0	0	0	0	0	0	0	0	0	1	0	0	0
YCR051W	0	0	1	0	0	0	0	0	0	0	0	0	0	0	0	0	0	0	0	1	0	0	1	0	0	0	0	0	0	1	0	0	0	0	1	0	0	0	0	0	0	0	0	0	0	1	0	1	1
YCR066W	0	0	0	0	0	0	0	0	1	0	0	0	0	1	0	0	0	0	0	1	0	0	0	0	0	0	0	0	0	0	0	0	0	1	0	0	0	0	0	0	0	0	0	0	0	0	1	0	1
YDL194W	0	0	0	0	0	1	0	0	2	0	0	1	0	0	0	0	0	0	0	0	0	0	0	0	0	0	0	0	0	0	1	0	0	0	0	0	0	0	1	0	0	0	0	0	1	3	0	0	0
YDL159W	0	0	0	0	0	1	0	0	0	0	0	0	0	0	0	0	0	0	0	0	0	0	0	0	0	0	0	0	0	0	0	0	0	1	0	0	0	0	0	0	0	0	2	0	0	0	0	0	0
YDL148C	0	0	0	0	0	0	0	0	0	0	0	0	0	0	0	0	0	0	0	0	0	0	0	1	0	0	1	0	0	0	0	0	0	0	0	0	0	0	0	0	0	0	0	1	0	0	0	0	0
YDL065C	0	1	0	0	0	0	0	0	0	1	0	1	0	0	0	0	0	0	0	0	0	0	0	1	0	0	0	0	2	0	1	0	0	0	2	3	0	0	0	0	0	1	0	0	1	1	1	0	3
YDL054C	0	0	0	0	0	0	0	0	0	0	0	0	0	0	0	0	0	0	0	0	0	0	0	0	0	0	0	0	0	0	1	0	0	0	0	1	0	0	0	0	0	0	0	0	0	0	0	0	0
YDR013W	0	0	2	0	0	0	0	0	0	0	0	1	1	0	0	0	0	0	0	0	0	0	0	0	0	0	0	0	0	0	1	0	0	0	0	0	0	0	0	0	0	0	0	0	0	0	0	0	2
YDR101C	0	0	0	0	0	0	0	0	0	0	0	0	0	0	0	0	0	0	0	0	0	0	0	0	0	0	0	0	0	0	0	0	0	0	0	0	0	0	0	1	0	0	0	0	0	0	0	0	0
YDR117C	0	0	0	0	0	1	0	0	0	0	0	0	0	0	0	1	0	0	2	0	0	0	1	1	0	0	0	0	1	1	1	0	1	0	0	0	2	0	0	0	1	1	3	1	0	0	0	1	0
YDR281C	0	1	0	0	1	0	0	0	0	0	0	0	2	0	0	2	1	0	0	0	0	0	2	0	1	0	1	1	0	0	0	1	0	0	4	2	1	0	0	0	1	0	0	0	0	0	0	0	0
YDR323C	0	0	0	0	0	0	0	0	0	0	0	0	0	0	0	0	0	0	0	0	0	0	1	0	0	0	0	0	0	0	0	0	0	1	0	0	0	0	0	0	1	0	0	0	0	0	0	0	0
YDR351W	0	0	0	0	0	0	0	0	0	0	0	0	0	0	0	0	0	1	0	0	0	0	0	0	1	0	0	0	0	0	0	0	0	0	0	0	1	0	0	0	0	0	0	0	0	0	0	0	1
YDR361C	0	0	0	1	0	1	0	0	0	0	0	0	0	0	0	0	0	0	1	0	1	0	0	0	0	0	0	0	0	0	1	0	0	1	1	0	0	0	0	0	0	0	3	0	0	0	0	0	1
YDR422C	0	0	0	0	0	0	0	0	0	0	0	0	0	0	1	0	1	0	0	0	1	0	0	0	0	0	0	0	0	0	0	0	0	1	2	1	2	0	0	1	0	1	1	1	1	0	0	2	1
YDR513W	0	0	0	1	0	1	0	0	0	0	0	0	3	0	2	1	1	1	0	0	0	2	1	0	0	2	0	0	1	0	0	0	0	1	0	0	0	0	0	1	1	1	0	0	2	1	0	1	3
YDR528W	1	0	0	0	0	0	1	0	0	0	0	0	0	0	0	0	2	0	0	0	0	0	1	0	0	0	0	1	0	0	0	0	0	0	0	1	0	0	0	0	0	1	1	0	0	0	0	0	0
YEL046C	0	0	0	0	0	0	0	0	0	0	0	0	0	0	0	0	1	0	0	1	1	0	0	0	0	0	0	0	0	0	0	0	0	0	2	0	0	0	1	0	0	0	0	1	1	2	0	0	0
YER114C	1	0	0	0	0	0	0	0	0	0	0	0	0	0	0	0	0	0	0	0	0	0	0	0	1	0	0	0	0	0	0	0	0	0	0	0	0	0	0	0	0	0	0	0	1	0	0	0	0
YER116C	0	0	0	0	0	0	1	0	0	0	1	0	0	0	0	2	0	0	0	0	0	1	2	1	1	0	0	0	0	1	0	0	0	0	0	1	1	0	0	0	0	0	0	1	0	1	0	0	0
YER188C-A	1	0	2	1	0	0	0	1	0	0	0	0	0	0	0	0	0	0	0	1	0	0	0	2	0	0	0	1	0	0	0	0	0	0	1	1	0	2	0	0	0	0	0	0	0	0	0	0	0
YFL024C	1	0	0	1	0	0	0	0	0	1	0	0	0	0	1	0	0	0	1	1	0	1	0	1	0	1	0	0	0	0	0	0	0	0	1	1	1	0	0	0	0	0	1	0	0	0	0	0	0
YFR038W	0	0	0	1	0	0	0	0	0	0	0	0	0	0	0	0	0	0	0	0	0	0	0	0	0	0	0	0	0	0	0	0	0	0	0	0	0	0	0	0	0	0	1	0	1	0	0	1	0
YGL219C	0	0	1	0	1	0	0	0	1	0	0	2	0	0	2	0	0	0	0	0	0	0	0	0	0	0	0	0	0	0	0	0	0	2	1	1	2	0	0	0	0	0	0	0	0	0	0	2	0
YGL151W	0	0	0	0	0	0	0	0	0	0	0	0	0	0	0	0	0	0	0	2	0	0	0	0	1	0	0	0	0	0	0	0	0	0	0	0	0	0	0	0	0	0	0	0	0	0	1	0	0
YGR006W	0	0	0	0	0	0	0	0	0	1	0	1	1	0	0	0	1	0	0	0	1	1	0	0	0	0	0	0	1	0	1	0	1	0	0	0	0	1	1	0	1	0	1	0	0	0	0	1	0
YGR181W	0	1	2	1	2	0	0	1	1	0	1	2	0	0	1	1	0	0	0	1	1	1	0	0	0	0	0	0	0	0	1	0	1	0	0	0	0	3	0	0	1	0	0	3	0	1	0	1	0
YGR197C	0	0	1	0	0	0	0	0	0	1	1	0	0	0	0	0	2	1	1	0	1	0	0	0	0	0	1	0	2	0	1	2	0	2	1	2	2	1	2	0	0	0	0	6	2	2	1	0	0
YGR243W	0	1	0	0	1	0	0	0	0	0	0	1	0	0	0	1	3	0	0	2	1	0	1	0	0	0	2	0	0	0	0	1	0	0	2	0	1	1	0	0	0	0	1	0	0	1	1	0	1
YGR276C	2	0	2	1	0	1	1	1	0	0	2	0	0	2	0	1	0	1	1	1	0	0	1	0	0	1	0	0	1	0	0	1	0	0	0	1	0	1	0	0	0	0	0	2	0	0	0	0	0
YHL044W	0	0	1	0	0	0	0	0	1	0	1	2	4	0	4	1	1	2	1	1	2	2	0	2	0	2	1	1	0	0	0	0	0	2	0	1	1	0	0	1	1	1	3	2	0	0	3	0	1
YHL038C	0	0	0	0	0	1	0	0	0	0	0	0	0	0	0	0	0	0	0	0	0	0	0	0	0	0	0	1	0	0	0	0	0	0	0	0	1	0	0	0	0	0	0	0	0	0	0	0	0
YHR003C	2	0	0	0	0	0	0	0	0	0	0	0	0	0	0	0	0	0	0	0	0	1	0	0	2	0	0	0	0	0	0	0	0	1	1	0	0	0	1	2	0	0	0	0	0	1	1	0	0
YHR080C	0	0	0	0	0	1	0	0	0	0	0	0	1	0	0	0	0	0	0	1	0	1	0	2	0	0	0	0	0	0	1	1	0	0	0	1	0	2	1	1	0	0	1	1	0	0	1	1	0
YHR193C	0	0	0	0	0	0	0	0	0	0	0	0	0	0	0	0	0	0	0	0	0	1	0	0	0	0	0	0	0	0	0	0	0	0	0	0	0	0	0	0	0	0	0	0	0	0	0	0	0
YHR197W	0	0	0	0	0	0	0	0	0	0	0	0	0	0	0	0	0	0	0	0	0	0	0	0	0	0	0	0	0	0	0	0	0	0	0	0	0	1	0	0	0	0	0	0	0	1	1	0	0
YHR206W	0	0	0	0	0	0	0	0	2	0	0	0	0	0	0	0	0	0	0	0	0	0	0	1	0	0	0	0	0	1	0	0	0	0	0	1	0	0	0	0	0	0	0	0	0	1	0	0	0
YIL157C	0	1	0	0	1	0	1	0	0	0	2	1	0	1	1	1	0	0	0	0	0	0	1	0	0	0	0	0	0	1	0	0	0	0	0	0	0	0	0	1	0	1	0	0	1	0	1	0	0
YIL156W-B	0	0	0	1	0	0	0	0	0	0	1	0	0	0	0	0	0	0	0	0	1	1	0	0	1	1	0	3	1	0	0	1	1	0	1	0	0	2	1	1	1	1	1	0	0	0	0	0	1
YIL153W	0	0	0	0	0	0	0	0	0	0	0	0	0	0	0	0	0	1	0	0	0	0	0	0	0	0	0	0	0	0	0	0	0	0	0	0	0	0	0	0	0	0	0	1	0	0	0	0	0
YIL078W	1	0	0	0	0	0	0	0	0	0	0	0	0	0	0	0	0	0	0	0	0	0	0	0	0	1	0	0	0	0	0	0	0	0	0	1	0	0	0	0	0	0	0	0	0	0	0	0	0
YIR039C	3	1	1	0	0	0	0	2	2	0	1	1	0	1	0	0	1	0	1	2	0	0	0	1	0	3	0	3	0	2	0	1	3	4	2	2	3	1	0	1	1	0	0	1	0	0	2	1	1
YJL109C	0	0	0	0	0	0	0	0	0	0	0	0	0	0	0	0	0	0	0	0	0	0	0	0	0	0	0	0	0	0	0	0	0	0	1	0	0	0	0	1	0	0	0	0	0	0	0	1	0
YJL061W	0	0	0	0	0	0	0	0	0	0	1	0	0	0	1	2	0	0	0	0	0	0	1	0	1	0	1	0	0	0	0	1	0	0	1	0	1	0	0	1	0	0	0	0	1	1	1	1	3
YJL033W	0	0	0	0	0	0	1	0	0	0	0	3	0	0	0	1	0	0	1	0	0	0	0	0	0	0	0	0	0	0	0	0	0	0	0	0	0	0	0	0	0	0	0	0	0	0	0	0	0
YJR005W	0	1	0	1	0	0	0	0	0	0	1	0	0	0	0	0	0	0	0	0	0	0	0	0	0	0	0	0	0	1	0	0	0	0	0	0	0	1	0	0	0	0	0	0	1	0	0	2	1
YJR031C	0	0	0	0	0	0	0	0	0	0	0	0	0	0	0	0	0	0	0	0	1	0	0	2	1	0	1	0	1	0	0	0	0	0	0	1	0	0	1	1	0	0	0	1	0	0	1	0	0
YJR107W	0	0	0	0	1	0	0	1	0	0	2	3	1	0	0	0	3	0	0	0	1	0	0	1	0	1	1	0	0	1	2	0	0	0	2	1	1	1	1	0	1	0	3	0	2	1	1	2	2
YJR118C	0	1	0	0	0	0	0	0	0	0	1	0	1	1	1	1	0	0	0	0	0	1	0	0	0	1	0	0	0	0	0	3	1	0	3	0	0	1	0	0	0	1	0	0	0	0	0	1	1
YKL179C	0	0	0	0	0	0	0	0	0	0	0	0	0	0	0	0	0	0	0	0	0	0	0	0	0	0	0	0	0	0	0	0	0	0	0	0	0	0	1	0	0	0	0	0	1	1	0	0	0
YKL168C	0	0	0	0	0	0	0	1	0	0	0	1	0	0	0	0	0	0	0	0	0	0	0	0	0	0	0	0	0	0	0	0	0	0	1	0	0	1	0	0	0	0	0	0	0	0	0	2	1
YKL058W	0	0	0	0	1	0	0	0	0	0	0	0	0	0	0	0	0	0	0	0	0	0	0	0	0	0	1	0	0	0	0	0	0	1	0	0	0	0	0	0	0	1	0	1	1	0	1	0	1
YKL057C	0	0	0	0	0	0	1	0	0	0	0	0	0	0	0	0	0	0	0	0	0	0	0	0	0	0	0	0	0	0	0	0	0	0	0	1	0	0	0	0	0	0	0	0	0	0	0	0	0
YLL015W	0	1	0	0	0	0	0	0	0	0	0	0	0	0	0	0	0	1	0	0	0	1	0	0	0	0	0	0	0	0	0	2	1	0	1	0	0	0	0	0	0	0	1	1	1	3	1	1	1
YLL013C	1	0	0	0	0	0	0	0	0	0	0	0	0	0	0	0	0	0	0	0	1	0	0	0	0	0	0	0	0	0	0	0	0	0	0	0	0	0	0	1	0	0	1	0	0	0	0	0	1
YLR026C	0	0	1	0	0	0	0	0	0	0	0	0	0	0	0	0	0	0	0	0	0	0	0	0	0	0	0	1	0	0	0	0	0	0	0	0	0	0	0	0	0	0	0	0	0	0	0	0	0
YLR065C	0	0	0	0	0	0	0	0	0	0	0	0	0	0	0	0	0	0	0	0	0	0	0	0	0	0	0	0	0	0	2	2	0	0	0	0	0	0	0	1	0	1	0	1	3	1	1	2	1
YLR116W	0	0	0	0	0	0	0	0	0	0	0	0	0	0	0	0	0	0	0	0	0	0	0	0	0	1	0	0	0	1	0	0	0	0	0	0	0	0	0	0	1	0	0	0	0	0	0	1	0
YLR126C	0	0	0	0	0	1	0	0	0	0	0	0	0	0	0	0	0	0	0	0	0	0	0	4	1	1	0	0	1	1	1	0	0	0	0	0	1	1	0	0	0	1	1	0	0	0	0	0	1
YLR283W	3	2	0	0	2	3	2	10	6	2	1	5	8	2	1	2	3	3	3	0	1	1	3	1	0	1	0	3	0	1	1	3	0	0	2	0	3	0	0	0	0	1	0	3	0	0	1	0	2
YLR290C	0	0	0	0	0	0	0	0	0	1	0	0	0	0	0	0	0	0	1	0	0	0	0	0	0	0	0	0	0	0	0	0	0	1	0	1	0	0	0	1	1	0	0	0	0	0	0	2	0
YLR326W	0	0	0	1	1	0	0	0	0	1	0	1	0	0	0	1	0	0	2	0	0	0	0	0	1	0	1	0	1	1	1	0	0	0	0	1	1	1	0	0	1	0	1	1	0	0	0	2	2
YLR371W	0	0	0	0	0	0	1	1	0	0	0	0	0	0	1	0	0	0	0	0	0	0	0	2	0	0	0	0	0	1	1	0	0	0	0	2	0	1	0	0	0	0	0	0	0	0	0	0	0
YLR455W	0	0	0	0	0	0	0	0	0	0	0	0	0	0	0	0	0	0	0	0	0	0	0	0	0	0	0	2	0	0	0	0	0	0	0	0	0	0	0	0	0	0	0	0	0	1	0	0	0
YML111W	0	0	0	2	0	1	1	0	2	0	0	0	1	1	0	0	0	0	0	0	0	1	0	1	0	3	1	0	0	1	0	0	0	0	0	4	4	1	0	1	1	2	0	0	3	4	1	1	2
YML043C	0	0	0	0	0	0	0	0	0	0	0	0	0	0	0	0	0	0	0	0	0	0	0	0	0	0	0	0	0	0	0	0	0	0	0	0	0	0	0	0	0	0	0	0	0	0	0	0	0
YML010W	0	3	0	0	0	1	1	0	0	1	0	0	2	0	0	0	1	0	0	0	0	0	0	0	0	0	0	0	0	0	0	0	0	1	0	0	0	0	1	0	0	0	0	0	0	0	0	0	0
YML001W	0	0	0	0	0	0	0	0	0	1	1	0	0	0	0	0	0	0	0	0	0	0	0	0	0	0	0	0	0	0	0	0	0	0	0	0	1	2	1	0	0	0	1	0	1	1	0	1	1
YMR218C	0	0	0	0	0	0	0	0	0	0	0	0	0	0	0	0	0	0	0	0	0	0	0	0	0	0	0	0	0	0	0	0	0	0	0	0	0	0	1	0	1	0	0	0	0	0	0	0	1
YMR221C	0	0	0	0	1	0	0	0	0	0	0	0	0	0	0	0	0	0	0	0	1	0	0	0	0	0	0	0	0	0	0	0	0	0	0	0	0	0	0	0	0	0	0	0	0	1	0	1	0
YMR238W	0	0	0	1	0	0	0	0	0	0	0	0	0	0	0	0	0	0	0	0	0	0	0	0	0	0	0	0	0	0	0	0	0	0	0	0	0	0	0	0	1	0	0	0	0	0	0	0	1
YMR285C	0	0	0	0	0	0	0	0	1	0	0	0	3	2	0	0	0	0	0	2	1	1	0	0	0	0	1	0	0	1	0	0	0	0	1	1	0	1	2	0	0	0	1	1	0	0	0	0	0
YMR287C	0	0	0	0	1	2	0	1	0	0	0	0	0	0	0	0	0	0	0	0	0	0	1	2	1	0	0	0	1	0	0	0	0	2	0	1	0	0	0	0	0	0	2	0	0	0	1	1	2
YMR313C	0	0	0	0	0	0	0	0	0	0	0	0	0	0	0	0	0	0	0	0	0	0	0	0	0	0	0	0	0	0	0	0	0	1	0	0	0	0	2	1	1	0	0	0	0	0	0	0	0
YNL321W	0	0	0	0	0	0	0	0	0	0	0	0	0	0	0	0	0	0	0	0	0	0	0	0	0	0	0	0	0	0	2	0	0	0	0	0	0	0	0	0	0	0	0	0	0	0	0	0	0
YNL090W	0	0	0	0	1	0	0	0	0	0	0	0	0	0	1	0	0	0	0	1	0	0	0	0	0	0	0	0	0	0	0	0	0	0	1	0	0	0	0	0	0	0	0	0	0	0	0	0	2
YNL062C	0	0	0	0	0	0	0	1	0	0	0	0	0	0	0	0	0	0	0	0	0	0	0	0	0	0	0	0	0	0	0	0	0	0	0	0	0	0	0	0	0	0	0	0	0	1	0	0	0
YOL098C	1	0	1	0	0	0	0	0	1	0	0	0	0	0	3	0	1	0	0	0	0	1	0	0	0	0	0	1	0	0	1	1	0	1	1	0	2	0	0	1	1	1	0	1	2	0	0	1	0
YOR002W	0	0	0	0	0	0	0	0	0	1	0	0	0	0	0	2	0	1	0	0	0	1	0	0	0	0	0	0	0	1	0	1	2	0	1	0	1	1	1	0	0	1	0	2	0	1	0	1	1
YOR008C	1	0	0	0	0	0	0	0	0	0	0	0	1	0	0	0	0	0	0	0	0	0	0	0	0	0	0	0	0	0	0	0	1	1	0	0	1	0	1	0	0	2	1	2	0	1	4	0	2
YOR046C	0	0	0	0	0	0	0	0	0	0	0	0	0	0	0	0	0	0	0	0	0	0	0	1	0	0	0	0	1	0	0	0	0	0	0	0	0	1	0	0	0	1	0	1	1	0	1	1	0
YOR052C	0	0	1	0	0	0	0	0	0	0	0	0	0	0	0	0	0	0	0	0	0	0	0	0	0	1	0	1	0	0	0	0	0	0	0	0	1	0	0	1	0	0	0	1	0	1	1	0	0
YOR296W	0	0	1	0	1	2	1	1	1	1	0	0	1	0	0	2	1	1	1	0	0	0	0	1	0	1	1	1	4	1	3	1	0	1	2	4	3	1	2	0	0	2	0	1	2	3	1	1	2
YOR367W	0	1	0	2	2	0	0	0	0	0	0	0	0	0	0	0	0	0	0	0	0	0	0	0	0	0	0	0	0	0	0	0	0	0	0	1	0	0	0	3	0	0	2	0	0	0	1	1	1
YPL097W	0	0	1	0	0	0	0	0	1	0	0	0	0	0	0	0	0	0	0	0	1	0	0	1	0	0	1	0	0	0	0	1	0	0	1	0	0	0	0	1	0	2	0	0	2	0	0	1	0
YPL002C	1	0	0	0	0	0	0	0	0	0	0	0	0	0	0	0	0	0	0	0	0	0	0	0	0	1	0	0	0	0	0	0	0	1	0	0	0	0	0	0	0	0	0	0	0	0	0	0	0
YPR062W	0	0	1	0	0	0	0	0	0	0	0	0	0	0	0	0	0	0	0	0	0	0	0	0	0	0	0	0	0	0	0	0	0	0	0	0	0	0	0	0	2	0	0	0	0	0	0	0	0
YPR124W	0	0	1	0	0	1	0	1	2	1	1	2	0	0	3	1	1	0	1	0	1	0	2	0	0	1	0	0	0	1	1	3	0	0	0	1	2	0	0	3	0	0	0	1	0	0	0	1	0
YPR135W	0	0	0	1	0	0	0	1	0	0	0	0	1	0	0	0	0	0	1	0	0	1	0	0	0	1	0	1	0	0	1	0	1	0	0	2	2	0	0	0	1	1	1	1	0	1	1	0	1
YPR137W	0	1	0	0	0	0	0	0	0	0	0	1	0	0	0	0	0	0	0	0	0	0	0	0	1	0	0	0	0	0	0	0	1	0	0	0	0	0	0	0	0	0	0	1	0	1	1	0	0
YAR014C	0	0	0	0	1	0	0	0	0	0	0	0	0	0	0	0	0	0	0	0	1	0	0	0	0	0	1	0	0	0	0	0	0	0	3	0	0	0	0	0	1	0	1	1	0	0	1	1	0
YBL088C	1	2	2	3	4	2	1	0	0	0	4	2	0	0	2	1	3	4	0	2	2	1	2	0	2	0	2	0	4	0	2	2	2	0	2	3	2	4	0	2	0	4	3	7	0	3	3	1	3
YBL050W	1	1	0	0	0	0	0	0	1	0	0	0	0	0	0	0	0	0	0	0	0	1	0	1	0	0	1	0	1	0	0	0	0	0	1	0	0	1	0	0	0	0	0	0	0	0	0	1	0
YBR106W	1	0	1	0	0	0	0	0	0	0	0	0	0	0	0	0	0	0	0	0	0	0	0	0	0	0	0	0	0	0	0	0	0	0	0	0	0	0	0	0	1	0	0	0	0	0	0	0	0
YBR252W	0	0	0	0	0	0	0	0	0	0	0	0	0	0	0	0	0	0	0	0	0	0	0	1	0	0	0	0	0	0	0	0	0	0	0	0	0	0	0	0	0	0	0	1	0	0	1	0	0
YBR260C	0	0	0	0	0	0	0	0	0	0	0	0	0	0	0	0	0	0	0	0	0	0	0	0	1	0	0	1	0	2	0	0	0	0	1	2	1	0	1	0	0	0	1	2	0	0	0	1	1
YDL234C	0	0	0	0	1	0	0	0	0	0	1	1	0	0	0	0	0	0	0	1	0	0	0	0	1	2	0	0	0	0	0	0	0	0	0	1	1	0	0	0	1	0	1	0	1	0	0	0	0
YDL156W	0	0	0	0	0	0	0	0	0	0	0	0	0	0	0	0	0	0	0	0	0	0	0	0	0	0	0	0	0	0	0	0	0	0	0	2	0	0	0	0	1	0	3	1	0	0	0	1	0
YDL007W	0	0	0	0	0	1	2	1	0	0	0	0	1	1	0	0	0	0	0	0	0	0	0	0	0	0	0	0	0	0	1	1	0	0	0	0	0	0	0	1	0	0	0	0	0	0	0	0	0
YDR060W	0	0	0	1	0	0	0	0	0	0	0	0	0	0	0	0	0	0	0	0	0	0	0	0	0	0	0	0	0	0	0	0	0	0	0	0	0	0	0	0	0	0	0	0	1	0	0	0	0
YDR069C	0	0	0	0	0	0	0	1	0	0	0	0	0	0	0	0	0	0	0	0	0	0	0	1	0	0	0	0	0	1	0	1	0	0	1	0	1	0	0	2	0	0	0	0	0	1	0	2	0
YDR076W	0	0	0	2	0	0	0	0	1	0	1	0	0	0	0	0	1	0	0	0	1	0	0	1	0	0	0	0	0	0	0	1	0	1	0	0	0	0	0	0	0	0	0	0	0	0	0	0	0
YDR120C	0	0	0	0	0	0	0	0	0	0	0	0	0	0	0	0	1	1	0	0	0	0	0	0	0	0	0	0	0	0	0	0	0	0	0	0	0	0	0	0	0	0	0	0	0	0	1	1	1
YDR238C	0	0	0	0	0	0	0	0	0	0	0	0	1	0	0	1	0	0	0	0	0	0	0	0	0	0	3	0	0	0	0	0	0	0	0	0	0	0	0	0	0	0	0	1	0	0	0	0	0
YDR298C	0	0	0	0	0	0	0	0	1	0	0	0	0	0	0	0	0	0	0	0	0	1	0	0	1	0	1	0	0	0	0	0	3	0	0	0	0	0	1	0	1	0	0	0	0	0	0	0	0
YDR347W	0	0	0	0	0	0	0	0	0	0	0	0	1	0	0	0	0	1	0	0	1	0	0	0	0	0	0	0	0	0	0	0	0	0	0	0	0	0	0	0	0	0	1	0	0	0	0	0	0
YDR405W	0	0	0	0	0	0	0	0	0	0	0	0	0	1	0	0	0	0	0	0	0	0	0	0	0	0	0	0	0	0	0	1	0	0	0	0	0	0	1	0	0	0	0	0	0	0	2	3	0
YEL048C	0	1	0	0	0	0	0	0	0	1	0	0	0	0	0	0	0	0	0	0	0	0	1	0	0	1	1	0	0	0	0	2	0	4	0	0	0	1	0	0	2	0	0	0	1	2	0	0	0
YER100W	0	0	0	0	0	0	0	0	0	0	0	0	0	0	0	0	0	0	0	0	0	0	0	0	0	0	0	0	0	0	0	0	0	0	0	0	0	1	0	0	0	0	0	0	0	0	0	0	0
YER149C	0	0	0	0	0	0	0	0	0	0	0	1	0	0	0	0	1	0	1	0	0	0	1	0	0	0	0	0	1	1	0	0	0	2	2	0	1	2	0	0	0	0	1	0	0	0	0	1	0
YFL002C	2	0	0	1	0	1	2	0	0	0	0	2	0	0	3	0	1	0	0	1	0	2	0	0	0	0	0	1	0	2	1	1	0	1	1	0	2	2	2	0	0	1	0	0	0	1	1	2	0
YGL247W	0	1	0	0	0	0	0	0	1	1	0	0	0	1	0	1	0	1	0	0	0	0	0	0	0	0	2	0	0	0	0	0	0	1	3	0	0	0	2	0	0	0	0	1	0	0	0	1	0
YGL202W	0	0	0	0	0	0	0	1	0	0	1	0	0	0	0	0	1	0	0	0	1	2	0	0	0	0	0	0	0	1	1	0	1	0	0	1	0	0	1	0	0	1	1	0	0	1	0	0	0
YGL160W	0	0	0	0	0	0	0	0	0	0	1	0	0	0	0	0	0	0	0	0	1	0	0	0	0	0	0	0	0	4	2	0	0	0	0	1	0	1	1	1	0	0	0	1	2	1	1	0	0
YGL108C	0	0	0	1	1	1	2	0	0	0	0	0	0	0	2	0	0	1	0	0	0	1	1	1	1	0	0	0	0	0	0	0	0	0	0	0	0	0	0	0	1	0	1	1	0	1	2	0	0
YGL082W	0	0	0	0	0	0	0	0	1	0	0	0	0	0	0	0	0	0	0	0	1	1	0	0	0	0	0	0	0	0	0	1	0	0	1	1	0	0	0	1	0	0	0	0	2	0	0	0	0
YGL049C	0	0	0	0	0	0	0	0	2	0	0	0	0	0	0	0	0	0	0	1	0	0	0	0	0	1	0	1	0	0	0	0	0	0	0	0	1	2	1	0	0	0	0	0	1	2	0	1	3
YGL027C	0	0	0	0	0	1	0	1	0	0	0	0	1	0	1	0	0	0	0	1	0	0	1	2	1	0	0	1	0	2	0	0	0	1	0	0	0	1	0	0	1	0	0	0	0	1	0	2	1
YGR030C	2	1	0	2	2	0	0	0	0	0	0	0	0	0	0	1	0	0	0	1	0	1	0	0	0	0	0	1	0	1	1	2	0	4	2	0	1	2	0	1	0	1	1	1	0	0	1	1	0
YGR159C	0	0	0	0	0	0	0	0	0	0	0	0	0	0	0	0	0	0	1	0	0	0	0	0	0	0	0	0	1	0	0	0	0	0	0	0	0	0	0	0	1	0	1	0	0	1	2	0	1
YGR165W	1	0	0	0	0	0	0	1	0	0	0	0	0	0	0	0	0	0	0	0	0	0	0	0	0	0	0	1	0	0	0	2	0	0	0	0	1	0	0	0	0	1	0	0	1	0	1	0	0
YGR204W	0	0	0	0	0	0	0	1	0	1	0	0	0	0	0	0	0	0	0	0	0	0	0	0	2	0	0	2	0	0	1	1	0	0	1	0	0	1	0	0	1	0	0	0	0	0	0	1	4
YGR225W	0	0	0	0	0	0	0	0	0	0	0	0	0	0	0	0	0	0	0	0	0	0	0	1	0	0	0	0	0	0	0	0	1	0	0	0	0	0	0	0	0	0	1	0	0	0	0	0	0
YGR262C	0	0	0	0	0	0	0	0	0	0	0	1	1	0	0	0	0	1	0	0	0	1	3	1	0	2	2	1	2	0	0	0	0	0	0	0	0	1	1	4	1	1	0	3	2	0	0	2	3
YGR287C	3	1	1	0	0	2	1	0	2	5	1	1	0	2	2	0	1	0	0	3	0	2	1	1	1	1	2	1	0	1	0	1	0	1	2	3	4	6	3	5	1	1	2	1	0	0	3	1	0
YIL143C	0	0	0	0	1	0	0	0	0	0	0	0	0	1	0	0	0	0	0	0	0	0	0	0	0	0	0	0	0	0	0	0	0	0	0	0	0	0	0	0	0	0	0	0	0	0	0	1	0
YIL120W	0	0	0	0	2	0	1	0	0	0	0	0	0	0	0	1	1	0	0	0	0	1	1	0	2	0	0	0	1	1	0	0	1	3	0	0	2	0	3	2	0	5	1	2	3	6	2	0	2
YIR037W	0	1	0	0	0	0	0	0	0	0	0	0	0	0	1	0	0	0	0	0	0	0	1	1	0	1	0	0	0	0	0	0	0	0	0	0	1	0	0	1	0	1	0	1	1	0	0	1	1
YJL216C	1	0	0	0	0	2	0	1	3	0	0	2	0	0	2	2	0	1	2	0	2	1	0	0	0	0	0	1	2	1	1	1	1	1	0	0	0	0	0	0	0	2	3	1	0	1	0	1	0
YJL172W	0	0	0	0	0	0	0	0	0	0	0	0	0	0	0	0	0	0	0	0	0	0	0	0	0	0	0	0	0	0	0	0	0	0	0	0	0	0	0	0	0	0	0	0	0	0	0	0	0
YJL164C	0	0	0	0	0	0	0	0	0	0	0	0	0	0	0	0	0	0	0	0	0	0	0	0	0	1	0	1	0	0	0	0	0	0	0	0	1	0	0	0	0	0	0	0	0	0	0	0	0
YJL122W	0	0	0	2	0	0	0	0	0	0	0	0	0	0	0	0	0	0	0	2	0	0	0	0	0	0	0	0	0	0	0	0	0	0	0	0	0	0	0	0	0	0	0	0	0	0	0	0	0
YJL092W	0	0	0	0	0	0	0	0	0	0	0	0	0	0	0	0	0	0	0	0	0	0	0	0	0	0	0	0	0	0	0	0	0	0	0	1	1	0	0	0	1	0	1	0	0	0	0	0	0
YJL034W	0	0	0	0	0	0	0	0	0	0	0	0	0	0	0	0	0	0	0	0	0	0	0	1	0	0	0	1	0	0	1	0	0	0	0	0	0	0	2	0	0	0	0	1	0	4	2	0	1
YJL020C	0	0	0	0	0	0	0	0	0	0	1	1	0	0	0	0	1	2	0	0	0	1	0	1	0	0	0	0	0	0	0	0	1	1	2	3	0	0	1	0	0	3	0	0	0	1	1	0	1
YJR088C	0	0	0	0	0	0	0	0	0	0	0	0	1	0	2	0	0	0	0	0	0	0	0	0	0	0	0	1	1	0	2	0	1	0	1	0	1	0	1	0	1	0	0	0	1	0	0	1	1
YKL126W	0	0	0	0	0	0	0	0	0	0	0	0	0	0	0	0	0	1	0	0	0	0	0	0	0	0	0	0	0	0	0	0	0	0	0	0	1	0	0	0	0	0	0	0	0	0	0	0	0
YKL080W	0	0	0	0	0	0	0	0	0	0	0	0	1	0	0	1	0	0	0	1	0	0	0	0	0	0	0	0	0	0	1	1	0	0	0	0	0	0	0	0	1	0	0	0	3	1	2	0	0
YKR025W	0	0	0	0	0	0	0	0	0	0	0	0	0	0	0	0	0	0	0	0	0	0	0	0	0	0	0	0	0	1	0	0	0	1	0	0	0	0	0	0	0	0	0	0	0	0	0	0	0
YKR086W	0	0	0	0	0	0	0	0	0	0	0	0	0	0	0	0	0	0	0	1	0	0	0	0	0	0	0	0	0	0	0	0	0	0	1	1	0	0	0	0	1	0	0	0	1	0	0	0	0
YKR098C	0	0	0	0	0	0	0	0	0	0	0	0	0	0	0	0	0	0	0	0	0	0	1	0	0	0	0	0	0	0	0	0	0	0	0	0	0	0	0	1	0	0	0	0	2	1	1	1	0
YLL028W	1	0	0	0	0	0	0	0	0	1	1	0	0	0	0	1	1	2	3	0	2	3	2	0	0	7	1	1	2	2	0	8	1	1	0	3	2	2	0	3	2	6	0	0	1	0	1	3	0
YLR143W	0	0	0	0	0	0	0	0	0	0	0	0	0	0	0	0	0	0	0	0	0	0	0	0	0	0	0	0	0	0	1	0	0	0	0	0	0	0	0	0	0	1	1	0	0	0	0	0	0
YLR229C	0	0	0	0	0	0	0	0	0	0	0	0	0	0	0	0	0	0	0	0	0	0	0	0	0	0	0	0	0	0	0	0	0	0	0	0	0	0	0	0	0	0	0	0	0	0	0	0	0
YLR250W	0	0	0	0	0	0	0	0	0	0	0	0	0	0	0	0	2	1	1	0	0	0	0	0	0	1	0	0	0	0	0	0	0	0	0	0	0	1	0	0	1	0	0	0	0	1	0	0	0
YLR270W	1	0	0	0	0	2	2	0	0	0	1	0	0	1	0	0	0	0	2	0	0	0	1	0	2	0	0	0	0	1	1	0	0	0	0	0	1	0	1	0	0	0	0	0	0	0	0	0	0
YLR337C	0	0	0	0	0	0	0	0	0	0	0	0	1	0	0	0	0	0	0	0	0	0	0	0	0	0	0	0	0	0	0	0	0	0	0	0	0	0	0	1	1	0	0	0	0	0	0	0	0
YLR378C	0	0	0	0	0	0	0	0	0	0	1	0	0	1	0	0	1	0	0	0	1	0	0	0	0	0	2	2	0	0	0	2	1	0	0	1	0	1	0	0	0	0	0	3	0	0	1	2	0
YLR392C	0	0	0	3	1	0	0	0	0	0	0	0	1	1	0	0	0	0	1	0	0	0	1	1	0	0	1	1	0	0	1	0	2	0	0	1	6	1	0	2	5	0	0	1	1	3	3	0	1
YLR405W	0	0	0	0	0	0	0	0	0	0	1	0	0	0	0	0	0	0	1	0	0	0	0	0	0	0	0	1	0	0	0	0	0	0	0	0	0	0	1	0	0	0	0	0	0	1	0	0	0
YLR429W	0	0	1	0	0	0	0	0	0	0	0	0	0	1	2	1	0	0	0	1	0	0	0	0	2	3	3	4	1	0	1	0	0	0	0	0	1	3	0	0	0	0	0	0	1	2	0	0	1
YLR457C	1	0	0	0	0	0	0	0	0	0	0	0	0	1	0	0	0	0	0	0	0	0	0	0	1	0	1	0	0	0	0	0	0	0	0	0	0	0	0	0	0	0	2	0	0	2	1	0	1
YML117W	0	0	0	0	0	0	0	0	0	0	0	0	0	0	0	0	0	0	0	0	0	0	0	0	0	0	0	2	0	1	1	0	0	0	0	0	0	0	0	0	0	0	0	0	1	0	0	1	0
YML116W	1	0	0	0	1	1	0	0	1	0	1	0	1	0	0	0	0	1	0	0	1	1	1	1	1	0	1	0	0	1	0	0	1	0	0	1	1	2	0	0	2	0	0	1	2	0	6	1	0
YML035C	0	0	0	0	0	0	0	0	0	0	0	0	0	0	0	0	0	0	0	0	0	0	0	0	0	0	0	0	0	0	0	0	0	0	0	1	0	1	0	0	0	0	0	1	0	2	1	0	0
YMR019W	0	0	0	0	0	0	0	1	0	0	0	0	0	0	0	0	0	0	0	0	2	0	0	0	0	0	0	0	0	0	0	1	0	0	1	0	0	0	0	0	0	0	1	0	0	0	0	0	0
YMR073C	0	0	0	1	0	0	0	0	1	0	0	0	0	0	0	0	0	0	0	0	0	1	0	0	1	0	0	0	0	0	1	0	0	0	0	0	0	0	0	0	1	1	0	0	0	1	0	1	1
YMR093W	0	0	0	0	0	0	0	0	0	0	0	0	0	0	0	0	0	0	0	0	0	0	0	0	0	0	0	0	0	0	0	0	1	1	0	1	0	0	0	0	0	0	2	0	0	0	0	0	0
YMR127C	0	0	0	0	0	0	0	0	0	0	0	0	0	0	0	0	0	0	0	0	0	0	0	0	0	0	0	2	0	0	0	0	0	0	0	0	0	0	0	0	0	1	2	1	1	0	0	1	0
YMR275C	0	0	0	0	0	0	0	0	0	0	0	2	0	1	0	1	0	0	0	0	0	0	0	1	1	0	0	0	0	0	0	0	0	0	0	0	0	0	0	0	0	0	0	0	0	0	0	0	0
YNL317W	0	0	0	0	0	0	0	0	0	0	0	1	0	0	0	1	0	0	0	0	0	0	0	0	0	0	0	0	1	0	0	0	0	0	0	0	0	1	0	0	0	0	0	0	0	1	0	0	0
YNL243W	0	0	0	0	0	0	0	0	0	0	0	0	0	0	0	0	0	0	0	0	0	0	0	0	1	0	0	0	0	0	0	0	0	0	0	1	0	0	0	0	0	0	0	0	0	0	0	0	0
YNL142W	0	0	0	0	0	0	0	0	0	0	0	1	0	0	0	1	0	0	0	0	1	1	1	2	0	1	0	1	1	0	1	0	2	1	0	2	0	2	0	1	1	0	0	0	1	1	0	2	2
YNL052W	0	0	0	0	0	0	0	1	0	0	0	1	0	0	0	0	2	0	0	0	0	1	1	0	0	0	0	0	1	0	0	0	0	0	0	0	0	0	0	1	0	0	1	2	0	1	0	1	0
YNR047W	0	1	0	0	0	1	0	0	0	0	0	0	0	0	0	0	0	1	1	0	0	0	0	0	0	0	2	0	0	0	0	1	2	0	0	0	0	0	0	0	0	0	0	1	3	1	0	1	1
YOL089C	1	0	0	0	1	0	0	0	0	0	2	0	0	0	0	0	0	0	1	0	1	0	0	0	2	0	1	0	1	0	0	0	1	0	0	0	0	0	0	0	0	0	1	2	1	0	2	1	1
YOL019W-A	0	0	0	2	0	0	0	0	0	0	0	0	1	0	0	0	0	0	0	0	0	0	0	0	0	0	1	0	0	1	0	1	3	0	0	1	2	2	1	3	2	0	2	0	3	1	1	1	5
YOR080W	0	1	1	0	1	1	0	0	0	1	0	0	0	2	0	1	2	4	0	0	3	2	3	1	2	2	1	2	0	0	0	0	3	0	4	0	0	1	0	0	0	0	0	1	4	1	4	2	2
YOR144C	0	1	0	0	0	0	0	0	0	0	1	0	0	0	0	1	0	0	0	0	0	0	1	0	0	0	0	0	0	0	0	0	0	0	1	0	0	0	0	0	1	0	0	0	0	0	0	1	0
YOR158W	0	0	0	0	0	0	0	0	0	0	0	0	0	0	0	0	0	0	0	0	0	0	1	0	1	0	0	0	0	3	2	0	0	0	0	2	0	0	0	0	1	0	0	0	0	1	0	1	2
YOR329C	0	0	0	0	0	0	0	0	0	0	1	0	0	0	1	0	0	0	0	0	3	0	0	0	0	2	0	0	1	0	0	0	0	0	0	1	0	0	0	0	0	0	0	0	0	1	0	0	0
YOR380W	1	1	1	0	0	1	1	0	0	0	1	0	0	0	0	0	0	0	0	0	0	0	1	0	0	0	0	1	0	1	2	0	1	0	1	0	2	3	1	2	2	0	2	0	0	0	3	2	1
YPL158C	1	0	0	1	0	3	0	0	0	0	0	0	0	0	1	0	1	0	0	0	0	0	0	0	0	0	0	0	0	0	0	0	0	0	1	0	0	0	0	0	0	1	0	0	0	0	0	0	1
YPL140C	0	0	1	0	0	0	0	0	0	0	0	0	0	0	0	0	0	0	0	1	1	0	0	0	0	1	0	0	0	0	0	0	0	0	3	0	0	1	5	0	0	0	1	1	1	0	2	1	1
YPL108W	1	1	0	0	2	2	1	2	0	0	2	0	0	0	0	0	0	0	0	0	0	0	0	0	0	0	2	0	0	0	0	0	1	0	0	0	0	0	0	0	1	2	0	0	0	0	0	1	0
YPL105C	0	0	0	0	0	0	0	1	0	0	0	0	0	1	0	0	0	0	1	0	0	1	0	0	0	0	0	0	0	0	0	0	0	0	1	0	0	0	0	0	1	0	0	0	0	0	0	0	1
YPL100W	1	0	0	0	0	0	0	0	0	0	0	0	0	0	0	0	1	0	0	0	1	0	0	0	1	0	0	0	0	0	0	0	0	0	0	0	0	1	0	0	0	0	0	0	0	0	0	0	1
YPR144C	0	0	0	0	0	1	0	0	0	0	0	0	0	0	0	0	0	0	0	0	0	1	0	0	0	0	0	0	0	0	0	0	0	0	0	1	0	0	0	1	1	0	0	0	0	0	1	1	0
YPR181C	0	0	0	0	0	0	0	0	0	0	1	0	0	0	0	0	0	0	0	0	0	0	0	0	0	0	0	0	0	0	0	0	0	0	0	0	0	0	1	1	0	0	0	1	0	0	0	0	0
YPR189W	0	0	0	0	0	0	0	0	0	1	0	0	0	0	0	0	0	0	0	0	0	0	0	0	0	0	0	0	0	0	0	0	0	0	0	0	1	0	0	0	0	1	0	0	0	0	0	0	0
YPR191W	0	0	0	0	0	0	0	1	0	0	0	0	0	0	0	0	0	0	0	0	0	0	0	0	0	0	0	0	0	0	0	0	0	0	0	0	0	0	0	0	0	0	1	0	0	0	0	0	0
YAL019W	0	0	0	0	0	1	0	1	0	0	1	0	0	0	0	0	0	0	0	0	0	1	0	0	0	0	1	0	0	0	0	0	1	0	0	1	0	0	0	0	0	1	0	0	0	0	0	1	1
YBL005W	0	0	1	0	0	0	0	0	0	0	0	0	0	0	0	0	0	1	0	0	0	0	0	0	0	0	0	0	0	0	0	0	0	0	0	0	0	0	0	1	2	1	0	0	0	1	0	0	0
YBR053C	0	0	0	0	0	2	0	0	0	1	0	0	0	1	0	1	0	0	0	0	0	0	0	0	0	0	0	0	0	0	0	0	0	0	1	0	0	0	0	0	0	0	0	1	0	1	0	1	2
YBR103W	6	0	1	0	0	1	1	1	1	2	2	0	0	0	1	1	0	0	1	1	1	2	1	0	0	0	1	0	0	1	0	0	1	0	0	0	0	3	0	0	0	1	0	0	0	0	0	0	0
YBR128C	1	0	2	0	0	1	0	1	0	0	0	0	0	0	0	0	0	1	0	0	0	0	0	0	1	0	0	0	0	0	0	0	0	0	1	0	0	0	0	1	0	1	1	1	1	0	0	0	0
YDL238C	0	0	0	0	0	0	1	0	0	0	0	0	0	0	0	0	0	0	0	0	0	0	0	0	0	0	0	0	0	0	0	0	0	0	0	0	0	0	0	0	0	0	1	1	0	3	0	0	0
YDL193W	0	0	1	1	0	0	0	1	0	0	0	0	0	0	0	0	2	0	0	0	0	0	0	0	0	0	0	0	0	0	0	0	0	0	0	0	0	0	0	1	0	1	0	1	1	1	0	1	0
YDL177C	1	1	1	0	2	1	0	0	3	0	1	1	0	0	1	2	0	0	1	0	0	0	2	0	0	1	1	0	0	0	1	0	1	1	3	2	1	1	2	1	0	0	0	0	0	0	0	3	0
YDL176W	0	0	0	0	0	0	0	1	0	0	0	0	0	0	0	0	0	0	0	1	1	0	0	0	0	0	0	0	0	1	1	0	0	0	0	0	0	0	0	1	0	0	0	2	5	1	0	0	2
YDL115C	4	2	0	1	0	0	0	0	0	0	1	3	0	0	0	0	1	0	0	1	0	0	1	0	1	2	0	0	0	0	0	0	0	0	1	0	1	0	0	0	2	0	2	0	0	0	0	5	3
YDL093W	0	0	0	1	0	0	0	0	0	0	0	1	0	0	0	1	1	0	0	0	0	1	1	0	0	0	0	0	0	0	0	0	0	0	0	0	0	1	0	0	0	0	0	1	0	0	0	0	2
YDL075W	0	0	0	0	0	0	0	0	0	0	0	0	0	0	0	0	0	0	0	0	0	0	0	0	0	0	0	0	0	0	0	1	0	0	1	0	0	0	0	0	0	0	0	0	0	0	0	0	0
YDR055W	0	0	1	0	1	0	0	0	0	0	0	0	0	0	1	0	0	0	0	0	0	0	2	0	0	0	1	0	0	0	0	0	0	0	0	0	1	1	1	0	0	2	1	2	1	0	1	3	0
YDR084C	1	0	0	0	0	0	1	0	0	0	0	0	0	0	1	0	2	0	0	0	0	0	0	0	0	0	2	0	0	1	0	0	0	0	0	0	0	0	1	1	0	0	0	2	0	0	0	1	0
YDR170C	0	0	0	0	0	0	0	0	0	0	0	0	0	0	1	0	0	1	0	0	0	0	0	0	0	0	0	0	0	0	1	1	2	0	0	0	0	0	0	0	0	0	0	0	0	1	2	1	2
YDR251W	0	0	0	0	0	0	1	0	0	0	0	0	1	0	0	0	0	1	0	0	0	1	0	0	0	0	0	0	1	0	0	0	0	0	0	1	0	0	0	0	0	1	0	0	0	1	0	0	0
YDR267C	0	0	0	0	0	1	0	1	0	0	0	0	2	0	2	0	0	0	2	0	1	1	0	1	1	0	3	3	0	1	2	0	0	0	3	1	1	0	2	1	1	0	1	1	0	0	1	1	0
YDR273W	0	0	0	0	0	0	0	0	0	0	1	0	0	0	0	0	1	1	0	0	0	2	0	3	0	0	0	0	0	2	0	1	2	2	2	1	1	1	2	0	2	0	2	1	2	0	1	1	0
YDR333C	0	0	0	1	0	0	0	0	0	0	1	0	0	0	0	0	0	0	0	0	0	1	0	0	0	0	0	0	0	0	0	0	0	0	0	0	0	0	0	0	0	0	0	1	1	0	1	0	0
YDR358W	0	0	0	0	0	0	0	0	0	0	0	0	0	0	0	0	0	0	0	0	0	0	0	0	0	1	1	0	0	0	0	0	1	0	1	4	0	0	0	0	0	0	1	0	0	0	0	2	1
YDR387C	0	0	0	0	0	1	0	0	0	0	0	0	0	0	0	0	0	0	0	1	0	0	0	0	0	0	0	0	0	0	0	0	0	0	0	0	0	0	0	1	0	0	0	0	1	1	0	0	0
YDR394W	0	0	0	0	0	0	0	0	0	0	0	0	0	0	0	0	0	0	0	0	0	0	0	0	1	0	0	0	1	0	0	0	0	0	0	0	0	0	0	0	0	0	2	0	0	0	0	0	0
YDR496C	0	0	0	0	0	0	1	0	0	0	0	0	0	0	0	0	0	0	0	1	0	0	0	0	0	0	0	0	0	0	0	0	0	0	0	0	0	0	0	0	0	0	0	0	0	1	2	2	0
YEL013W	0	0	0	0	0	0	0	0	0	0	0	0	0	0	0	0	0	0	0	0	0	0	0	1	0	0	0	0	0	1	1	0	1	0	0	0	0	0	0	1	0	0	0	0	1	0	1	1	0
YER017C	0	0	0	0	0	0	0	0	0	0	0	0	0	0	0	0	0	0	1	1	0	0	0	0	0	0	0	0	0	1	0	0	0	1	0	0	0	0	0	1	0	0	0	1	0	0	1	0	1
YER019W	3	1	0	1	1	1	2	1	3	1	2	0	0	1	2	4	5	1	2	2	2	1	3	1	0	0	9	4	3	1	2	0	3	3	8	3	2	1	0	2	2	1	0	0	1	1	0	1	0
YFR034C	0	0	0	0	0	1	0	0	0	0	0	0	0	0	0	0	0	0	0	0	0	0	0	0	0	0	0	0	0	0	0	0	0	0	0	0	0	0	0	1	0	0	0	0	0	0	1	0	0
YGL248W	0	0	0	0	0	0	0	0	0	0	1	0	0	0	0	0	0	0	0	0	1	1	0	1	0	1	2	2	1	0	0	1	3	0	3	1	2	1	0	1	2	1	0	1	2	0	1	0	1
YGL221C	0	0	0	0	0	0	0	0	0	0	0	0	0	0	0	0	1	1	0	0	0	0	1	0	0	0	0	0	0	0	0	1	0	0	0	0	0	0	0	0	0	0	0	0	0	0	0	0	0
YGL161C	0	0	0	0	0	0	0	1	1	1	0	1	0	0	0	0	0	0	0	0	2	2	0	1	0	1	0	0	0	0	1	2	1	0	0	0	0	1	0	0	0	0	1	1	1	0	1	0	3
YGL122C	0	0	0	1	0	0	0	0	0	0	0	0	1	0	0	0	0	0	0	0	0	0	0	0	0	0	0	0	1	0	0	0	0	1	0	1	1	2	0	0	0	0	0	0	1	0	0	0	0
YGR002C	0	0	0	0	0	0	1	0	0	0	0	0	0	0	0	0	0	0	0	0	0	0	0	0	0	0	0	0	0	0	1	0	0	0	0	0	0	0	1	0	0	0	1	0	0	0	1	1	0
YGR007W	0	1	0	0	0	1	0	0	0	0	0	0	0	1	0	0	0	2	0	0	0	0	0	0	1	0	0	0	0	0	1	1	0	0	1	0	1	0	1	0	0	0	0	0	1	0	0	1	1
YGR072W	0	0	0	0	0	0	1	0	0	0	0	0	2	1	1	1	0	0	0	0	0	0	0	0	0	0	3	2	1	0	0	0	0	0	0	0	0	2	0	0	0	1	0	0	1	0	1	0	0
YHR088W	0	0	0	0	0	0	0	0	0	0	0	0	0	0	0	0	0	0	0	0	0	0	0	0	0	0	0	0	0	0	0	0	0	0	1	0	0	0	1	0	0	2	0	1	0	0	0	0	0
YHR133C	0	0	1	1	1	0	0	0	0	0	0	0	2	0	0	0	0	0	1	0	3	1	1	0	1	1	1	0	0	1	1	0	0	0	0	0	2	3	0	0	1	0	0	1	1	4	1	0	0
YHR144C	0	1	1	0	0	1	0	0	0	0	0	1	1	0	0	0	0	0	0	0	1	0	0	0	0	0	1	0	1	0	0	0	0	0	0	0	0	0	1	0	0	0	0	0	0	0	0	0	0
YIL101C	0	0	0	0	0	0	0	0	0	0	0	0	0	0	1	0	0	0	0	0	0	0	0	0	0	0	0	0	0	0	1	0	1	0	0	1	0	0	0	0	0	0	0	0	0	0	1	3	0
YIL006W	0	0	0	0	0	0	1	0	0	0	0	0	0	0	0	0	0	1	0	0	0	0	0	0	0	0	1	0	0	0	0	0	1	0	0	0	1	0	0	1	0	0	0	0	2	2	0	0	0
YJL194W	0	0	0	0	0	0	0	0	0	0	0	0	0	0	0	0	0	0	0	0	0	0	0	0	0	0	0	0	0	0	0	0	0	0	1	0	0	0	0	0	0	0	0	1	0	1	0	1	0
YJL137C	0	0	0	1	0	1	1	0	2	1	0	1	0	1	1	0	0	1	1	2	1	0	0	0	1	0	0	0	0	0	0	0	0	0	0	0	0	0	1	0	0	0	0	0	1	1	0	0	1
YJL126W	0	0	0	1	0	0	0	0	0	1	0	0	0	0	0	0	0	1	1	0	1	1	0	1	0	1	0	1	0	0	0	2	1	1	0	0	2	0	0	0	0	0	0	0	1	0	3	0	0
YJL054W	2	0	1	0	0	0	2	0	0	0	0	0	0	0	0	0	1	0	2	1	0	0	0	0	0	0	0	0	1	0	1	1	0	0	0	0	0	0	0	0	0	0	0	0	0	0	0	0	0
YJR080C	1	2	1	0	0	0	0	0	0	0	0	0	0	0	0	1	0	0	0	0	0	0	0	0	1	0	0	0	0	0	0	0	0	1	0	0	2	0	1	2	0	2	0	1	1	0	3	0	1
YJR097W	0	0	0	0	0	0	0	0	1	0	0	0	0	0	0	0	0	0	0	0	0	0	0	0	0	0	0	0	0	0	0	0	0	0	0	0	0	0	0	0	0	0	0	0	0	0	0	0	0
YJR117W	0	1	0	0	0	0	0	0	0	0	0	0	0	0	0	0	0	0	0	0	0	0	0	0	0	0	0	0	0	0	0	0	0	1	1	0	0	0	0	0	0	0	0	0	0	0	1	0	0
YKL172W	0	0	0	0	0	1	1	0	0	0	0	0	0	0	0	0	0	0	1	0	0	0	0	0	0	0	0	0	0	0	0	1	0	0	0	0	0	0	1	0	0	0	1	0	1	0	3	0	1
YKL020C	0	0	0	0	0	0	0	0	0	0	0	0	0	0	0	0	0	0	0	0	0	0	1	0	0	0	0	1	0	0	0	0	0	0	0	0	1	0	0	0	0	0	0	1	1	0	1	1	1
YKL017C	2	2	3	2	2	1	1	0	0	0	0	0	0	0	0	0	0	0	0	0	0	0	0	0	0	0	0	0	0	0	0	0	0	0	1	0	0	1	0	0	0	0	1	0	0	0	0	0	1
YLR008C	0	0	0	0	0	0	0	0	0	0	0	0	0	0	0	1	0	0	0	0	0	0	0	0	0	2	1	0	0	0	0	0	1	0	0	0	0	1	0	0	0	0	0	0	0	0	0	0	0
YLR106C	1	0	0	0	0	0	0	0	0	0	0	0	0	0	0	0	0	0	0	0	0	0	0	0	0	0	0	0	0	1	0	0	0	0	0	0	0	0	0	0	0	0	0	0	0	0	0	0	0
YLR172C	0	0	0	0	0	0	0	0	1	1	1	0	0	0	0	0	0	0	0	1	0	0	0	0	0	0	0	0	0	0	0	0	0	0	0	0	0	0	0	0	0	0	0	1	0	0	0	1	0
YLR292C	1	0	1	0	0	0	0	0	0	0	0	0	0	0	0	0	0	0	0	0	0	0	0	0	2	0	0	0	0	0	0	0	0	0	0	0	0	2	0	0	0	0	1	0	0	1	0	0	0
YLR368W	2	0	0	0	0	0	0	0	0	0	0	0	0	0	0	0	0	0	0	0	0	0	1	0	0	0	1	0	0	0	0	0	1	0	0	1	0	0	0	0	1	0	0	0	1	0	2	0	0
YLR370C	0	0	0	0	0	0	0	0	0	0	0	0	0	0	0	0	0	0	0	0	0	0	0	0	0	0	0	0	0	0	0	0	0	0	0	0	0	0	0	0	0	0	0	0	0	0	0	0	0
YLR387C	0	0	0	0	0	0	0	1	0	0	0	0	0	0	0	0	0	0	0	0	0	0	0	1	0	0	0	0	0	0	0	0	0	0	0	0	0	0	0	1	0	0	1	0	1	1	1	0	1
YLR447C	0	0	0	0	0	0	0	0	1	0	0	0	0	0	0	0	0	0	0	0	0	0	0	0	0	0	0	0	0	0	0	0	0	0	0	2	0	0	0	0	0	0	0	0	0	0	0	0	0
YMR003W	0	0	0	0	0	0	0	1	0	0	0	0	0	0	0	0	0	0	0	0	0	0	0	0	1	0	0	0	0	0	1	0	0	0	0	0	0	0	0	0	0	0	0	1	0	0	0	0	0
YMR027W	1	0	0	0	0	1	0	0	0	0	1	0	0	0	0	0	0	0	0	0	0	0	0	0	0	0	0	0	0	2	0	0	0	0	1	0	0	0	0	0	0	0	0	0	1	0	1	0	0
YMR061W	0	0	0	0	0	0	0	0	0	0	0	0	0	0	0	0	0	0	0	0	1	1	0	2	0	0	0	0	1	0	0	0	0	0	0	0	1	0	0	0	0	0	0	0	1	0	0	0	0
YMR086W	0	0	0	0	0	0	0	0	0	0	0	0	0	1	0	0	0	0	0	2	0	0	0	0	0	1	0	0	0	1	0	0	3	2	2	0	3	3	2	2	4	0	1	3	4	1	0	0	3
YMR110C	0	0	0	0	0	0	0	0	0	0	0	0	0	0	0	0	0	0	0	0	0	0	0	0	0	0	1	1	0	1	0	1	0	1	0	1	0	1	0	0	0	0	0	0	0	1	2	0	0
YMR136W	0	0	0	0	0	0	0	0	0	0	0	0	0	0	0	0	0	0	0	0	0	0	0	0	0	0	0	0	0	0	0	0	0	0	0	0	0	0	0	0	0	0	0	0	0	0	0	0	0
YMR137C	0	0	0	0	0	0	0	0	0	0	0	0	0	0	0	0	0	0	0	0	0	0	0	0	0	0	0	0	0	0	0	0	0	0	0	0	0	0	0	0	0	0	0	0	0	0	0	0	0
YMR150C	2	0	0	1	1	0	0	1	0	0	3	1	1	0	1	0	0	1	0	1	0	0	0	0	0	0	0	0	0	2	0	1	0	0	0	0	0	0	1	1	0	0	0	0	1	0	1	2	0
YMR210W	0	0	0	0	0	0	0	0	0	0	0	0	0	0	0	0	0	0	0	0	0	0	0	0	0	0	0	0	0	0	0	0	1	0	0	0	0	0	0	0	0	1	0	1	0	0	0	2	1
YMR256C	0	0	1	0	0	0	0	0	0	0	0	0	0	0	0	1	0	0	0	0	0	0	0	0	0	0	0	0	0	0	0	0	0	0	0	0	0	0	1	0	0	0	0	0	0	0	0	0	0
YMR264W	0	1	0	0	1	0	2	0	1	0	1	0	1	0	0	0	0	1	0	0	0	0	2	1	0	2	0	1	0	1	1	0	2	1	0	2	0	0	1	0	1	1	0	1	0	2	0	0	0
YMR271C	0	0	0	0	0	0	0	0	0	1	0	2	0	0	0	0	2	0	0	0	1	0	0	0	0	1	0	0	0	0	0	1	0	0	1	0	0	1	0	0	1	1	2	0	1	1	0	0	1
YNL311C	0	0	0	0	0	0	0	0	0	0	0	0	0	0	0	0	0	0	1	0	0	0	0	0	0	0	0	0	0	1	0	0	0	0	1	0	0	0	0	0	0	1	0	0	0	0	0	0	0
YNL290W	0	0	0	0	0	0	1	0	0	0	0	0	0	0	0	0	0	0	0	1	0	0	0	0	0	0	1	0	0	0	0	2	0	0	0	0	0	0	0	0	0	0	0	0	0	0	1	1	0
YNL286W	0	0	0	0	0	0	0	0	0	0	0	0	0	0	0	0	0	0	0	0	0	0	0	0	0	0	0	0	0	0	0	0	0	0	0	0	0	0	0	0	0	0	0	0	0	0	0	0	0
YNL271C	0	0	0	0	0	0	0	1	0	1	1	0	0	0	0	0	0	1	0	0	1	0	0	0	0	0	0	1	0	0	0	0	0	0	1	0	0	0	0	0	1	2	0	0	0	0	0	0	0
YNL248C	0	0	0	0	0	0	0	0	0	0	0	0	0	0	0	1	0	0	0	0	0	0	1	0	0	0	0	0	0	0	1	0	0	1	0	0	0	0	0	0	0	1	0	0	0	0	0	0	0
YNL156C	0	0	0	0	0	0	0	0	1	0	1	0	2	0	0	0	1	1	1	1	1	0	1	0	0	0	1	0	0	1	0	0	0	0	0	1	0	0	0	1	1	0	1	0	0	2	1	4	0
YNL126W	0	0	0	0	0	0	0	0	1	0	0	0	0	0	0	0	0	0	1	0	0	0	0	1	0	0	0	0	0	0	0	0	0	0	0	0	0	0	0	0	1	0	0	0	0	0	0	0	1
YNL087W	0	0	0	0	0	0	0	0	0	0	0	0	0	0	0	0	0	0	0	0	0	0	0	0	0	0	0	0	0	0	0	0	0	0	1	0	0	0	0	0	0	1	0	0	0	0	0	0	0
YNL069C	0	0	0	0	0	0	0	0	0	0	0	0	0	0	0	0	1	0	0	1	0	0	0	0	0	0	0	0	0	0	0	0	0	0	0	0	0	1	0	0	0	0	2	0	2	3	1	0	1
YNL032W	0	0	0	0	0	0	1	0	0	0	0	0	0	0	1	1	0	2	0	0	0	0	0	2	1	0	0	0	0	0	0	0	0	0	0	0	0	0	0	0	0	1	0	0	1	1	0	0	0
YNR048W	0	0	0	0	0	0	0	0	0	0	0	0	0	0	0	0	0	0	0	0	0	2	0	1	0	0	0	0	0	0	0	0	0	0	0	0	0	0	0	0	0	0	0	1	0	0	0	0	0
YOL164W-A	3	0	0	0	0	0	1	0	2	0	0	0	0	1	0	0	1	2	1	0	0	0	1	2	0	0	1	4	0	0	1	3	0	2	3	3	1	0	1	0	1	0	4	2	0	1	0	3	5
YOL102C	0	1	0	0	0	0	0	0	0	0	1	0	0	0	1	0	0	0	0	0	0	0	0	1	0	0	0	0	0	0	0	0	0	0	0	0	0	0	0	0	0	1	0	0	1	0	0	0	0
YOR014W	0	0	0	0	0	1	0	0	0	0	0	1	0	0	0	0	0	0	0	0	0	0	0	0	0	0	0	0	0	0	0	0	0	1	0	0	0	0	0	1	0	0	0	0	1	0	1	0	0
YOR022C	1	0	0	0	2	0	0	0	0	0	0	1	0	0	0	1	1	1	0	6	1	1	1	0	2	0	0	0	0	1	0	0	1	0	0	0	3	0	0	2	3	2	1	0	1	0	0	1	0
YOR117W	0	0	0	0	2	0	0	0	0	0	0	0	0	0	0	0	0	0	0	1	0	0	0	0	0	0	0	1	0	0	0	0	0	0	0	0	0	0	0	0	0	0	1	0	0	1	1	1	0
YOR125C	0	0	0	0	0	1	0	0	0	0	0	0	1	0	0	1	1	0	0	0	1	0	0	1	0	1	0	0	2	1	0	0	0	1	0	0	0	0	0	1	0	1	1	0	0	0	2	0	0
YOR168W	1	0	0	0	0	0	0	0	0	0	0	0	0	0	0	0	0	0	0	0	0	0	0	0	0	0	0	0	0	0	0	0	1	1	0	0	0	0	0	0	0	0	0	0	0	0	0	0	0
YOR202W	0	0	0	1	0	0	0	0	0	0	0	0	0	0	0	0	0	0	0	0	0	0	0	0	0	0	0	0	0	0	0	0	0	0	0	0	0	0	0	0	0	0	0	0	0	0	1	0	0
YOR209C	0	0	0	0	0	0	0	0	0	0	0	0	0	0	0	0	0	0	0	0	0	0	0	1	0	0	0	0	0	0	0	0	0	0	0	0	0	0	0	0	1	1	0	0	0	0	0	0	0
YOR247W	0	0	0	0	0	0	0	0	1	0	0	1	0	0	0	0	0	0	0	0	0	0	1	0	1	1	0	3	0	0	1	0	1	0	0	0	0	1	0	2	1	0	0	0	0	1	0	0	1
YOR321W	0	0	0	3	1	0	0	0	0	0	0	0	0	0	0	0	0	2	1	0	0	0	0	0	0	1	0	0	0	0	1	0	1	0	1	2	0	0	2	0	0	0	1	0	0	1	0	1	0
YOR373W	0	0	0	0	0	0	1	0	0	0	0	0	0	0	0	1	0	0	0	0	0	0	0	0	0	0	1	0	0	0	0	0	0	0	0	0	0	0	0	0	0	1	0	0	0	0	0	0	0
YPL264C	0	0	1	0	0	1	0	0	1	0	2	0	0	0	0	1	1	0	0	1	0	0	1	1	1	0	1	0	1	0	0	2	0	0	2	0	0	0	2	0	2	0	0	1	0	2	1	0	0
YPL149W	1	0	0	1	0	0	0	0	0	0	0	1	0	0	0	0	1	0	1	0	1	0	0	1	0	0	1	0	1	1	0	1	1	0	0	3	1	1	5	0	0	0	1	0	3	3	3	1	1
YPL139C	0	0	0	0	0	0	0	1	0	0	0	0	1	0	0	0	0	0	0	1	0	0	0	0	0	0	0	0	0	0	0	0	0	0	0	0	0	0	0	0	0	0	0	0	0	2	1	1	1
YPL118W	0	1	0	0	0	0	0	0	0	0	0	0	0	1	0	0	0	0	0	0	0	0	0	0	0	0	0	0	0	0	0	0	1	0	0	0	0	0	0	0	0	0	0	1	0	1	1	1	1
YPL021W	0	0	0	0	0	0	0	1	0	0	0	0	0	0	0	0	1	2	0	0	1	0	0	0	0	0	0	0	1	0	0	0	0	0	0	0	1	2	1	0	0	0	2	0	3	2	1	0	0
YPR036W	0	0	0	0	0	0	0	0	0	0	0	0	0	0	0	0	0	0	0	0	0	1	0	0	0	0	0	0	0	0	0	0	1	0	0	0	0	0	0	0	0	0	0	0	0	0	0	0	0
YPR043W	1	0	0	0	0	0	0	0	1	0	0	0	0	0	0	0	0	0	0	0	0	0	0	0	0	0	0	0	0	0	0	0	0	0	0	0	1	0	0	0	0	0	0	0	0	0	0	0	0
YPR055W	0	0	0	0	0	0	0	0	0	0	0	0	1	0	0	0	0	0	0	0	1	0	0	0	0	0	0	0	0	0	0	0	0	0	0	1	0	0	0	0	0	0	0	0	0	0	0	0	0
YPR104C	0	0	0	0	0	0	0	0	0	0	0	0	0	0	0	0	0	0	0	0	0	0	0	0	1	2	0	0	0	0	0	1	0	0	0	0	0	0	0	1	0	0	1	0	0	0	1	0	0
YAL047C	0	0	1	0	0	0	0	0	0	0	0	0	0	0	0	0	0	0	0	0	0	0	0	0	1	0	3	1	2	0	0	0	0	0	0	0	0	0	1	1	0	0	0	1	0	0	0	0	0
YAL032C	0	0	0	0	0	0	0	0	0	0	1	0	0	0	0	0	0	0	2	1	1	0	0	0	0	0	0	0	1	1	0	0	0	2	1	0	1	0	2	0	3	0	0	1	0	0	0	0	1
YAL026C	0	1	0	0	1	0	0	0	0	0	0	0	0	1	0	0	0	0	0	0	1	0	1	1	1	0	0	0	0	0	0	0	0	0	0	1	1	0	0	1	0	1	0	0	0	0	0	1	0
YAR007C	1	1	0	0	0	0	0	0	0	0	0	0	0	0	0	0	0	0	0	0	0	0	0	0	0	0	0	1	0	0	0	0	0	0	0	0	0	0	0	0	0	0	0	1	0	0	0	0	0
YBL103C	0	0	0	0	0	0	0	0	0	0	0	0	0	0	0	0	0	0	0	0	0	0	0	0	0	0	0	0	0	0	0	0	0	0	0	0	0	0	0	0	0	0	0	0	1	0	0	0	0
YBR033W	0	0	0	0	0	0	0	0	1	1	0	0	0	0	0	0	0	0	0	1	1	0	2	2	0	1	0	1	0	1	2	1	0	2	0	0	0	0	3	3	3	0	1	0	1	1	1	2	0
YBR057C	0	0	0	0	0	0	0	0	0	0	0	0	1	0	0	0	0	0	0	0	0	0	0	0	0	0	0	0	0	0	0	0	0	0	1	1	0	2	0	0	0	1	1	1	0	0	0	0	1
YBR200W	0	0	0	1	0	1	0	0	0	0	1	0	1	0	3	2	1	2	0	1	1	1	0	1	2	1	0	3	3	2	0	1	6	0	0	5	1	5	0	2	7	0	2	8	2	0	2	1	5
YBR287W	0	1	0	0	0	0	0	0	0	0	0	0	0	0	0	0	0	0	0	0	0	0	0	0	0	0	0	0	0	0	0	0	1	1	1	0	0	0	0	1	1	1	0	0	0	0	0	0	0
YCL048W-A	0	0	0	0	0	0	0	0	0	0	0	0	1	1	0	0	0	0	1	0	3	1	2	0	0	0	0	0	0	0	0	1	0	0	0	1	1	0	0	0	0	0	0	3	1	2	2	1	2
YCR036W	0	0	0	0	0	0	0	0	0	0	0	0	0	0	0	0	0	0	0	0	0	0	0	0	2	0	0	0	0	0	0	1	1	0	0	0	0	0	0	0	0	0	0	0	0	1	2	1	0
YCR081W	0	0	1	0	0	0	0	2	0	0	1	1	0	0	0	1	0	1	1	0	0	0	0	1	0	0	0	0	0	0	1	0	0	1	2	0	0	0	0	2	1	0	0	0	0	0	0	0	0
YCR082W	1	0	0	0	0	0	0	0	0	0	0	0	0	0	0	0	1	0	0	0	0	0	0	0	0	0	0	0	0	0	0	0	0	0	0	0	0	0	0	1	0	0	0	0	0	0	1	0	0
YDL225W	0	0	0	0	0	0	0	0	0	0	0	0	0	0	0	0	0	0	0	0	0	0	1	0	0	0	0	0	0	0	0	0	0	0	0	0	0	0	0	0	0	0	0	0	0	0	0	0	0
YDL207W	0	0	0	1	0	0	0	0	0	0	1	0	0	0	0	0	0	0	0	0	1	0	0	1	0	0	0	0	0	0	0	0	0	0	0	0	1	1	0	1	0	1	0	0	0	0	2	0	1
YDL181W	1	0	0	0	0	2	0	0	0	0	0	2	0	0	0	0	0	0	2	0	0	0	0	1	0	0	0	0	1	0	1	0	1	1	0	1	0	1	0	1	0	2	2	0	0	0	0	4	1
YDL142C	0	0	0	0	0	1	0	0	0	0	1	0	0	0	0	0	1	0	0	4	1	0	0	0	1	0	2	2	1	0	0	1	1	0	0	1	0	2	1	0	0	3	3	2	0	2	2	2	1
YDL121C	0	0	0	0	0	0	0	0	0	0	0	0	0	0	2	0	0	0	0	0	1	0	0	0	0	0	0	0	1	0	0	0	0	0	0	0	0	0	0	0	0	0	0	0	1	0	0	0	0
YDR022C	0	0	0	0	0	0	0	0	0	0	0	0	0	0	0	0	0	0	0	0	0	0	0	2	0	0	0	1	0	0	0	0	0	0	1	1	0	2	0	0	0	0	1	0	0	1	1	2	0
YDR058C	0	1	0	0	0	2	0	0	0	0	0	0	0	0	0	0	0	1	0	0	0	0	0	0	0	0	0	1	0	0	0	0	0	0	1	1	0	0	0	0	0	2	0	0	0	0	1	3	1
YDR079W	0	0	0	0	0	0	0	0	0	0	0	0	0	0	0	1	0	0	0	0	0	0	0	0	1	0	0	0	0	0	0	0	0	0	1	1	0	0	0	0	0	0	0	1	0	0	0	1	0
YDR137W	0	0	1	1	0	0	0	1	2	2	0	0	0	0	1	0	0	2	0	1	0	2	1	1	0	1	0	0	0	0	2	0	1	1	0	3	1	1	5	0	0	2	0	1	2	7	1	2	3
YDR188W	0	1	0	0	0	0	0	1	1	0	0	0	0	0	0	0	0	0	0	0	0	0	1	0	0	1	0	1	1	0	0	0	0	0	0	0	0	0	0	1	1	0	0	1	0	0	2	0	0
YDR197W	0	0	0	0	0	0	1	0	0	0	0	1	0	0	0	0	2	0	0	0	1	1	0	1	0	0	0	0	0	0	1	1	3	1	1	0	1	1	0	0	0	1	0	1	0	0	0	1	0
YDR206W	0	0	1	0	0	0	0	0	0	0	0	0	0	0	0	0	0	0	0	0	0	1	0	0	0	0	0	0	0	0	0	1	0	0	3	0	0	0	0	0	1	1	0	0	1	0	1	2	0
YDR226W	0	0	0	0	0	0	0	0	0	0	0	0	0	0	0	0	0	0	0	0	0	0	0	0	0	0	0	0	0	0	0	0	0	0	0	0	0	0	0	0	0	0	1	0	0	0	2	0	0
YDR245W	0	0	0	0	0	0	0	0	1	0	0	0	0	0	0	0	0	0	0	0	0	0	0	0	0	0	0	0	0	0	0	0	0	0	0	0	0	0	0	0	0	0	0	0	0	0	0	0	0
YDR246W	0	1	0	0	0	0	0	0	0	0	1	0	0	0	0	0	0	0	0	0	0	0	0	1	1	0	0	0	0	0	1	0	0	0	0	0	0	0	0	1	0	0	0	0	0	0	0	0	0
YDR302W	0	0	0	0	0	0	0	0	0	0	0	0	0	0	0	0	0	0	0	0	0	0	0	0	0	0	0	0	1	0	0	0	0	1	0	0	0	1	0	0	0	0	0	1	0	0	0	0	0
YDR335W	0	0	0	0	0	0	0	0	0	0	0	0	0	0	0	0	0	0	0	0	0	0	0	0	0	0	0	0	0	2	0	0	0	0	1	0	1	0	2	1	0	0	0	1	1	0	0	1	2
YDR497C	0	0	0	0	0	1	0	0	0	0	1	0	0	0	0	0	0	0	0	0	0	1	0	0	0	0	0	0	0	0	0	1	0	0	0	0	0	0	0	0	0	0	0	0	0	1	0	0	0
YEL011W	0	0	1	0	0	0	0	0	0	0	1	1	1	0	0	1	0	0	1	0	0	0	2	1	0	0	1	1	1	0	0	0	2	1	0	0	1	0	0	0	3	1	1	1	1	1	0	2	0
YER036C	0	0	1	0	0	0	0	0	0	0	0	0	0	0	0	0	1	1	0	1	1	0	0	0	0	0	0	0	0	1	0	2	1	2	0	0	0	0	0	0	1	0	0	0	0	0	0	2	1
YER051W	0	0	0	0	0	0	0	0	0	0	1	0	0	0	0	0	0	0	0	0	0	0	0	0	0	0	0	0	0	0	0	0	0	0	1	0	0	0	0	0	2	0	0	0	0	0	1	0	0
YER139C	0	0	0	0	1	0	0	0	1	2	2	0	0	0	0	1	0	0	0	4	0	1	1	0	0	0	0	0	0	1	0	0	0	0	0	0	0	0	0	0	0	1	0	0	0	0	0	0	0
YGL215W	0	0	0	0	0	0	0	0	0	1	0	0	0	0	0	0	0	0	0	0	0	0	0	0	0	0	0	0	0	0	0	0	0	0	1	0	0	0	0	1	0	0	0	0	0	2	0	0	0
YGL183C	0	0	0	0	0	0	0	1	0	1	0	2	0	2	0	1	0	0	0	0	1	0	0	0	0	0	1	2	0	0	2	0	0	0	0	1	0	0	0	1	0	0	0	0	0	0	1	0	0
YGL166W	1	0	0	0	0	0	0	0	0	0	0	0	0	0	0	0	0	0	0	0	0	0	0	0	0	0	0	1	0	0	0	0	0	0	0	1	0	0	0	0	0	0	0	0	0	0	0	0	0
YGL083W	0	0	1	0	0	0	0	0	0	0	1	0	0	1	0	0	0	0	0	1	0	0	0	0	0	0	0	0	0	1	0	0	0	0	0	0	0	0	0	1	0	0	2	0	0	1	1	2	0
YGL058W	0	0	0	0	0	0	0	0	0	0	0	0	0	0	0	0	0	0	0	0	0	0	0	0	0	0	0	0	0	0	0	0	1	0	0	0	0	0	0	1	0	1	0	0	0	3	1	1	0
YGR096W	0	0	0	0	0	0	0	0	0	0	0	0	1	0	0	0	0	1	1	0	0	0	0	0	0	0	0	0	0	0	0	0	0	0	0	0	0	0	0	0	0	0	0	0	0	1	1	0	0
YGR105W	0	0	0	0	0	0	0	0	0	1	0	0	0	0	0	0	0	1	0	1	0	0	0	0	0	1	0	1	1	0	0	2	0	0	1	0	0	0	1	0	0	0	1	0	1	0	0	1	1
YGR171C	1	0	1	0	2	4	0	1	3	1	1	0	3	1	2	0	0	1	0	2	5	0	0	0	2	0	0	3	0	0	2	8	1	3	1	5	4	8	0	0	4	1	6	1	1	0	7	6	3
YHR161C	0	0	0	0	0	0	0	1	0	0	0	1	0	0	0	0	1	0	0	0	0	0	0	0	1	0	0	0	0	0	0	0	0	0	0	0	0	0	0	1	0	0	1	0	0	1	1	0	0
YIL135C	0	0	0	0	0	0	0	0	0	0	0	0	0	0	0	0	0	0	0	0	0	0	0	0	0	0	0	0	1	0	0	0	0	1	0	0	0	0	0	0	1	0	0	0	1	1	0	0	1
YIL019W	0	0	0	0	0	0	0	0	0	1	0	0	1	0	0	1	0	0	0	0	0	2	0	0	0	0	1	0	0	0	1	0	0	0	0	0	0	0	0	0	0	0	0	0	0	1	0	1	0
YIL014W	0	0	0	0	0	0	0	0	0	0	0	0	0	0	0	0	0	0	0	0	0	0	0	0	0	0	0	0	0	0	0	0	0	0	0	0	0	0	0	0	0	1	0	0	0	0	0	0	0
YIR041W	1	0	1	0	0	0	1	0	0	0	0	0	0	0	1	0	0	0	0	0	0	0	0	0	0	0	0	0	0	0	0	0	0	0	1	0	0	0	0	0	0	0	0	0	1	0	0	0	0
YJL207C	0	0	0	0	0	0	0	0	0	0	0	0	0	0	0	0	0	0	0	0	0	0	0	0	0	0	0	0	0	0	0	0	0	0	0	0	0	0	0	0	0	0	0	0	0	1	0	0	0
YJL003W	0	1	0	1	0	2	2	0	1	0	1	2	0	0	0	0	1	0	0	0	0	0	0	1	0	0	0	0	0	0	0	0	1	1	2	0	0	0	1	0	0	1	0	0	0	0	1	4	1
YJR001W	0	0	0	0	0	0	0	0	0	0	0	0	0	0	0	0	0	0	0	0	0	0	0	0	0	0	0	0	0	0	0	0	0	0	0	0	0	0	0	0	0	0	0	0	0	0	1	0	1
YJR151W-A	0	0	0	1	1	0	0	1	2	2	0	1	0	0	1	0	1	0	1	2	2	1	1	1	0	1	1	0	0	0	2	0	1	1	1	1	1	1	1	2	1	1	0	0	1	0	2	0	0
YJR156C	1	1	1	0	0	2	0	0	0	0	0	1	0	0	0	0	0	0	0	0	1	0	0	0	0	0	0	0	1	0	0	0	0	0	0	0	1	1	1	2	0	0	0	2	0	1	0	0	2
YKL183C-A	0	1	0	0	1	2	1	0	1	0	1	1	3	1	0	0	3	0	0	1	4	1	0	5	5	5	3	2	0	1	0	3	0	0	1	2	2	0	2	2	1	0	1	1	3	1	5	1	0
YKL176C	0	0	1	0	0	1	0	0	0	0	0	0	0	0	0	0	0	0	0	0	0	0	0	0	0	0	0	0	0	0	0	0	0	0	0	0	0	0	0	0	0	0	1	1	0	0	0	0	0
YKL162C	0	0	0	0	1	0	0	1	2	0	1	1	0	1	0	1	0	0	0	0	0	1	0	0	1	0	0	0	0	0	0	0	0	1	0	0	0	0	2	0	0	2	0	2	0	0	1	0	0
YKL157W	0	0	0	0	0	0	1	1	0	0	0	0	0	0	0	0	1	0	0	0	0	0	1	0	0	0	0	0	2	0	1	2	1	1	0	0	0	2	0	5	0	1	0	0	0	0	0	0	2
YKL022C	1	0	0	0	0	0	0	0	0	0	0	0	1	0	0	0	0	0	0	0	1	0	0	0	0	0	0	0	0	0	1	0	0	0	0	1	1	1	0	1	1	0	0	2	5	0	0	1	0
YKL014C	0	0	0	0	0	0	0	0	0	0	0	0	0	0	0	0	0	0	0	0	0	0	0	0	0	0	0	0	0	1	0	0	1	0	0	0	0	0	0	0	0	0	0	0	0	0	0	0	0
YKR008W	0	0	0	0	0	0	1	0	0	0	0	1	1	0	0	0	0	0	0	0	0	0	0	0	0	0	0	0	0	0	1	0	0	0	0	0	0	0	0	1	1	1	1	1	0	0	0	0	1
YKR016W	0	0	0	0	0	0	0	0	0	0	0	0	0	0	0	2	0	0	0	0	1	1	0	1	0	1	0	0	0	0	0	0	0	0	0	0	0	0	1	1	1	0	0	0	0	0	0	0	0
YKR022C	0	0	0	0	0	0	0	0	0	0	0	0	0	1	0	1	0	0	0	1	0	0	1	1	0	0	0	0	1	1	0	0	2	1	1	0	2	0	0	0	1	1	0	1	1	0	0	0	0
YKR071C	0	0	0	0	0	0	0	0	0	0	0	0	0	0	0	0	0	0	0	0	0	0	0	0	0	0	0	0	0	0	0	0	0	0	0	0	0	1	0	0	0	0	0	0	0	0	1	1	0
YLL033W	0	0	0	0	0	0	0	0	0	0	0	0	0	0	0	0	0	0	0	0	1	0	0	0	0	0	0	0	0	0	0	1	0	0	0	0	0	0	0	0	0	0	0	0	0	0	0	0	0
YLL018C	1	0	0	0	0	0	0	0	0	0	0	0	0	2	0	0	0	0	0	0	0	0	0	0	0	0	0	0	0	0	0	0	0	0	0	0	0	0	0	0	0	0	0	0	0	0	0	0	0
YLL006W	1	0	0	1	0	0	2	0	0	0	2	0	0	0	0	0	0	0	1	0	0	1	0	0	0	0	0	0	0	1	0	0	0	0	1	0	0	3	0	0	0	1	0	0	1	0	0	5	1
YLR033W	0	0	0	0	0	0	0	0	0	0	0	0	2	0	0	0	0	0	0	0	0	0	0	0	0	0	0	0	0	0	0	0	1	0	1	0	0	0	0	0	0	0	0	0	0	0	0	0	0
YLR410W	0	0	0	0	0	0	0	0	0	0	0	0	0	0	0	0	0	0	0	0	1	0	0	0	0	0	0	0	0	0	0	1	0	0	0	0	0	0	0	0	0	0	0	0	0	0	0	1	3
YML067C	1	1	0	0	0	1	1	1	1	1	0	0	0	2	0	1	0	0	0	0	0	1	0	0	1	1	1	2	1	1	4	0	3	0	1	0	2	0	0	1	0	0	0	0	0	1	1	0	1
YML057W	0	0	0	1	0	0	0	0	0	0	0	0	0	0	0	0	0	0	0	0	1	0	0	0	0	1	0	0	0	0	0	0	0	0	0	0	0	0	0	0	0	0	0	0	0	0	0	0	0
YML017W	0	0	0	0	0	0	0	0	0	0	0	0	0	0	0	0	0	0	0	0	0	0	1	0	0	0	0	0	1	0	0	0	0	0	0	0	0	0	0	0	0	0	0	0	1	0	0	0	0
YMR079W	0	0	0	0	0	1	0	0	0	0	0	0	0	0	1	0	0	0	0	0	0	0	0	0	0	1	0	0	0	0	0	0	0	0	0	0	0	0	2	0	0	0	0	0	0	1	1	0	0
YMR153W	0	1	0	0	0	0	1	0	0	0	0	0	0	0	1	0	1	1	0	0	0	0	1	0	0	0	0	0	1	0	0	0	0	0	2	0	1	0	1	1	0	0	2	0	0	1	0	2	1
YMR175W-A	1	1	0	0	3	1	3	1	3	1	2	0	2	0	0	0	3	0	1	0	0	1	0	0	0	0	0	4	1	2	0	2	1	0	2	2	0	0	0	0	1	0	0	2	1	1	0	0	0
YMR228W	0	0	0	0	0	0	0	0	0	0	0	0	0	0	0	0	0	0	0	0	0	0	0	0	0	0	0	0	0	0	0	0	2	0	0	0	0	0	0	0	0	0	0	0	0	0	0	0	0
YMR270C	0	0	0	1	0	0	0	0	0	0	0	1	0	0	0	1	1	0	0	0	0	0	0	0	0	0	0	0	1	0	0	0	0	0	1	0	0	2	1	0	0	1	1	0	1	5	2	1	0
YMR303C	0	0	0	1	1	0	0	0	0	0	0	0	0	0	0	0	1	5	0	1	0	0	0	0	0	0	0	0	0	0	2	0	0	0	0	1	0	0	0	0	0	0	0	0	0	0	0	0	0
YMR311C	0	0	0	0	1	0	0	0	0	0	0	0	0	0	0	0	0	0	0	0	1	0	0	1	0	1	0	0	0	0	0	0	0	0	0	0	1	0	0	0	0	0	0	0	1	0	0	0	1
YNL280C	0	0	0	0	0	0	0	0	0	1	0	1	0	1	0	0	0	0	0	0	2	0	0	0	0	0	0	0	0	0	1	2	0	2	0	0	0	0	0	2	0	2	1	0	0	0	0	1	0
YNL277W-A	1	0	1	4	3	2	0	3	2	0	0	2	0	0	0	0	2	0	3	5	0	0	3	2	1	0	1	1	0	0	1	1	0	1	1	0	0	0	0	0	0	0	0	1	0	1	0	1	0
YNL256W	0	1	0	0	0	0	0	0	0	0	0	0	0	1	0	0	0	0	0	0	0	0	0	0	0	0	0	0	0	0	2	0	0	1	2	0	2	0	0	0	0	0	0	0	0	0	0	0	0
YNL237W	2	1	1	2	3	1	5	4	2	2	0	3	4	0	1	2	0	0	0	1	0	2	1	2	0	0	0	0	0	2	1	1	2	0	1	0	0	0	5	0	0	1	2	4	3	0	0	1	1
YNL085W	0	0	0	0	0	0	0	0	1	0	0	1	0	0	0	0	0	0	0	0	0	0	0	0	0	1	0	0	0	0	0	0	0	0	0	0	0	0	0	1	0	1	0	0	0	0	1	0	0
YOL145C	0	0	0	0	0	0	0	0	0	0	0	0	0	0	0	0	0	0	0	0	0	0	0	0	0	0	0	0	1	1	0	0	0	0	0	0	2	0	0	0	0	0	0	0	2	0	0	0	0
YOL071W	0	0	0	0	0	0	0	0	0	0	0	0	0	0	0	0	1	0	1	0	0	0	0	0	0	0	0	0	0	2	0	0	1	1	1	2	0	1	0	0	1	0	0	0	4	1	2	1	1
YOL054W	0	0	1	0	0	0	0	1	0	0	0	0	0	0	0	2	1	0	1	0	0	0	0	0	0	0	0	2	0	1	1	0	0	2	1	1	1	0	0	1	2	1	0	2	0	3	2	1	0
YOL005C	0	0	0	1	0	0	0	0	0	0	0	0	0	0	1	0	0	0	0	0	0	0	0	0	0	1	0	0	0	0	0	0	0	0	0	0	0	1	0	1	0	1	0	0	1	1	0	0	0
YOR039W	0	0	0	0	0	0	0	0	0	0	1	0	0	0	0	0	0	0	0	0	0	0	0	0	0	0	0	0	0	0	1	0	0	1	0	0	0	0	0	0	0	0	0	0	1	0	0	1	1
YOR128C	0	0	0	0	0	0	0	0	0	0	0	0	0	0	0	0	0	0	0	2	0	0	0	0	0	0	0	0	0	0	0	0	0	0	0	0	0	0	0	0	0	0	0	0	0	1	0	0	0
YOR143C	0	0	0	0	1	0	0	0	0	0	0	0	0	0	2	1	0	1	0	0	0	0	0	3	0	2	0	0	0	0	1	0	0	0	1	0	0	0	0	0	0	0	0	0	0	1	0	0	0
YOR197W	0	0	0	0	0	0	0	0	0	0	0	0	0	0	0	0	0	0	0	0	0	0	0	0	0	0	0	0	0	0	0	0	1	0	0	0	0	0	0	0	0	0	0	0	0	0	0	0	0
YOR229W	0	0	1	0	0	0	0	0	0	0	0	0	0	0	0	0	1	0	0	0	0	0	0	1	0	1	0	0	0	0	0	0	0	2	1	0	1	0	0	0	2	0	1	0	0	1	1	2	2
YOR387C	0	0	0	1	0	1	1	1	1	0	0	0	0	1	1	0	1	1	0	0	0	0	0	1	1	0	0	0	0	0	1	0	1	1	0	0	0	0	0	0	2	0	0	0	0	2	1	0	0
YPL229W	0	0	0	0	0	1	0	0	0	0	1	0	0	1	1	0	0	0	0	0	0	0	0	0	0	0	0	0	0	0	0	0	0	0	0	0	0	0	0	0	0	0	0	0	0	0	1	0	0
YPL135W	0	0	0	0	0	0	0	0	1	0	0	0	0	0	0	0	0	0	0	0	0	0	2	0	0	0	0	0	1	0	0	0	1	1	0	0	0	0	0	0	0	0	0	1	0	0	2	0	2
YPR091C	0	0	0	0	0	0	0	0	0	1	0	0	0	0	0	0	0	0	0	0	0	0	0	0	0	1	0	1	1	0	0	0	0	1	0	0	0	0	0	1	0	0	1	0	0	0	0	1	0
YHR150W	0	0	0	1	0	0	0	0	0	0	0	0	0	0	0	1	0	0	1	0	0	0	0	0	0	0	0	0	1	0	0	2	1	0	0	0	0	0	0	2	0	0	0	0	0	0	1	0	0
YIR010W	0	0	0	0	0	0	0	0	0	0	0	0	0	0	1	0	0	1	0	0	1	0	0	0	0	0	0	0	1	1	0	0	0	0	1	0	0	1	0	1	0	1	0	0	2	1	0	0	0
YOR172W	0	0	0	0	0	1	0	0	0	0	0	0	0	0	0	0	0	0	0	0	0	1	0	0	1	0	0	0	0	0	1	0	1	0	0	0	0	0	0	0	0	0	0	0	0	0	0	0	0
YAL010C	0	0	0	0	0	0	0	0	0	0	0	0	0	0	0	0	0	0	0	0	0	0	0	0	0	0	1	0	0	0	0	0	0	0	0	0	1	0	0	0	0	0	0	0	0	0	0	0	0
YBL038W	0	0	0	0	0	0	0	0	0	0	0	0	0	0	0	0	0	0	0	0	0	0	0	0	0	0	0	0	0	0	0	0	0	0	0	0	0	0	0	0	0	0	0	0	0	0	0	0	0
YBL021C	0	0	0	0	1	0	0	0	0	0	0	0	0	0	0	0	0	0	0	0	0	0	0	0	1	0	0	0	0	0	0	0	1	0	0	0	0	0	0	0	0	0	1	0	0	0	0	1	1
YBR163W	0	1	2	0	1	0	2	0	0	0	2	2	1	2	2	2	0	0	1	3	1	0	0	0	0	0	1	1	3	2	1	1	0	0	0	0	0	1	1	1	0	0	1	4	1	5	0	0	1
YBR164C	0	0	0	0	1	0	0	0	0	1	0	0	0	0	0	0	0	0	0	1	0	0	0	0	0	0	0	0	0	0	0	0	0	0	0	0	0	0	0	0	0	1	0	0	0	0	0	0	1
YBR180W	0	0	0	0	0	0	0	0	0	0	0	0	0	0	0	0	0	0	0	0	0	0	0	0	0	0	0	0	0	0	0	0	0	0	0	0	0	0	0	0	0	0	0	0	0	0	0	0	0
YBR192W	0	0	0	0	0	0	0	0	0	0	0	0	0	0	0	0	0	0	0	0	0	0	0	0	0	0	2	1	0	0	0	0	0	0	0	0	1	0	0	0	0	1	0	0	0	0	0	1	0
YCL043C	0	0	0	0	0	0	0	0	0	0	0	0	0	0	0	0	1	0	0	0	0	0	0	0	0	0	0	1	0	1	0	0	0	0	0	2	0	0	0	1	0	1	1	0	0	0	0	0	0
YCR071C	0	0	0	0	0	0	0	1	0	0	0	0	0	0	0	0	0	0	0	0	0	0	0	0	0	0	0	0	0	0	0	0	0	0	0	0	0	0	0	0	0	0	0	0	0	0	0	0	0
YDL244W	0	0	0	0	0	0	0	0	1	0	1	1	1	0	0	0	0	0	0	0	0	0	0	1	0	0	0	0	0	0	0	0	0	0	0	0	1	0	0	0	0	0	0	0	0	0	1	0	0
YDL226C	0	0	0	0	0	0	0	0	0	0	0	0	0	0	0	0	0	0	0	0	0	0	0	0	0	0	0	0	0	0	0	0	0	0	0	0	0	0	0	0	0	1	0	0	0	1	0	0	0
YDL153C	0	0	0	0	0	0	0	0	2	0	0	0	0	0	1	0	0	0	0	0	0	0	0	0	0	0	0	0	0	0	0	0	0	0	0	0	0	0	0	0	0	0	0	0	0	0	0	0	0
YDL112W	1	0	0	1	1	0	0	0	0	0	1	0	0	0	0	0	0	0	0	2	0	0	0	0	0	0	0	0	0	0	0	0	0	0	0	0	1	0	0	0	0	1	0	1	0	0	0	0	0
YDL106C	0	0	0	0	0	0	0	0	0	0	0	0	0	0	0	0	0	0	0	0	0	1	0	0	0	1	0	0	0	0	0	1	0	0	0	1	1	0	0	0	0	0	0	0	1	1	0	0	0
YDL102W	0	0	0	0	0	0	0	0	1	0	1	1	0	0	0	0	0	0	0	0	0	0	0	0	1	0	1	0	0	0	0	0	0	0	0	0	0	0	0	1	0	0	0	1	0	0	1	0	2
YDL030W	0	0	0	0	0	0	0	0	0	0	0	0	0	0	1	0	0	0	0	0	0	0	0	0	0	0	0	0	1	0	0	1	2	2	0	1	1	0	0	1	0	1	0	0	1	1	0	0	1
YDR001C	0	0	0	0	0	0	0	0	0	0	0	0	1	0	0	0	0	0	0	0	0	0	0	0	0	1	0	0	0	0	0	0	0	0	1	0	0	0	0	0	0	0	0	3	2	0	0	0	1
YDR031W	0	0	0	0	0	0	0	0	0	1	1	0	0	0	1	0	0	0	0	1	1	0	0	1	0	0	0	0	0	0	0	0	0	0	0	0	0	0	0	0	0	0	0	1	0	0	0	0	0
YDR034C	0	0	0	0	0	0	0	0	0	0	0	0	0	0	0	0	0	0	0	0	0	0	0	0	0	0	0	0	0	1	1	1	1	1	1	1	0	0	0	0	0	0	1	0	1	1	0	0	0
YDR091C	0	0	0	0	0	0	0	0	0	0	0	0	0	0	0	0	0	0	0	0	0	0	0	0	1	0	0	0	0	0	0	1	0	0	0	0	0	0	0	0	0	0	0	0	1	0	0	0	0
YDR104C	0	1	0	0	0	0	0	0	0	0	0	0	0	0	0	0	0	0	0	1	0	1	1	0	0	0	0	0	0	3	0	1	1	1	1	0	0	2	1	2	0	0	0	0	0	1	1	2	2
YDR135C	0	0	0	0	0	0	1	0	0	0	0	0	0	0	0	0	0	0	0	0	0	1	0	0	0	0	1	0	0	2	0	0	0	0	0	0	0	0	1	0	0	0	3	0	2	1	0	0	0
YDR237W	0	0	0	0	0	1	0	0	0	0	1	0	1	1	1	0	0	0	0	0	0	0	1	0	1	1	0	0	0	0	0	1	1	0	0	1	1	0	0	1	1	0	2	1	1	0	3	2	2
YDR244W	0	0	0	1	0	0	0	0	0	0	0	0	0	0	0	1	0	0	0	0	0	0	0	0	0	0	0	0	0	0	0	0	0	0	0	0	0	0	0	0	0	0	0	0	1	0	0	0	1
YDR322W	0	1	0	0	0	0	0	1	0	0	0	0	0	0	0	0	0	0	0	0	0	1	0	0	0	0	0	0	0	0	0	0	0	0	0	1	0	0	0	0	1	0	1	0	0	0	0	1	1
YDR352W	0	0	0	0	0	0	0	0	0	0	0	1	0	0	0	0	0	1	0	1	1	0	0	0	0	1	0	0	0	0	0	0	2	1	0	1	0	0	0	0	1	0	0	0	0	1	0	0	0
YDR440W	0	0	0	1	1	0	1	0	0	0	0	0	0	0	0	0	1	0	0	0	0	0	2	0	0	0	0	0	0	0	0	1	1	0	0	1	0	0	0	0	2	1	0	1	0	0	1	2	1
YDR477W	2	0	0	0	0	2	0	0	0	0	0	2	1	0	1	1	0	0	1	3	2	3	0	0	0	1	1	0	1	1	4	0	0	2	1	0	1	0	1	1	0	0	3	2	3	0	1	0	0
YDR478W	0	0	0	1	0	0	0	0	1	0	0	0	1	0	0	0	0	0	0	0	1	0	0	0	0	1	0	0	0	0	0	1	0	0	0	0	0	0	1	0	0	1	0	0	0	2	2	0	0
YEL061C	1	0	0	0	0	0	0	0	0	0	0	0	0	0	0	1	1	0	0	0	0	1	0	0	0	0	1	1	0	0	0	0	0	0	1	0	0	0	2	0	0	0	0	0	0	0	0	0	0
YEL056W	0	0	0	0	0	0	0	0	1	0	0	0	0	0	0	0	0	1	0	0	0	0	1	0	0	0	0	0	1	0	0	0	0	0	0	0	0	0	0	0	0	1	0	1	0	0	0	1	0
[truncated: 2,913 more rows]
[truncated: 152 more columns]

## Sheet: Call
GENE NAME	-100	-99	-98	-97	-96	-95	-94	-93	-92	-91	-90	-89	-88	-87	-86	-85	-84	-83	-82	-81	-80	-79	-78	-77	-76	-75	-74	-73	-72	-71	-70	-69	-68	-67	-66	-65	-64	-63	-62	-61	-60	-59	-58	-57	-56	-55	-54	-53	-52
[truncated: 4,641 more rows]
[truncated: 152 more columns]
