# Supplementary material for: A computational approach to map nucleosome positions and alternative chromatin states with base pair resolution
Source: eLife. 2016 Sep 13;5:e16970. doi: 10.7554/eLife.16970 (PMC5094857; doi:10.7554/eLife.16970)
Supplement: Supplementary file 1. — DOI: http://dx.doi.org/10.7554/eLife.16970.026 [file elife-16970-supp1.zip]

Archive with 13 entries (12 files):
- Human_consensus_chr12_38000000-42000000.txt
- __MACOSX/
- __MACOSX/._Human_consensus_chr12_38000000-42000000.txt
- Human_positions_chr12_38000000-42000000.txt
- __MACOSX/._Human_positions_chr12_38000000-42000000.txt
- T1_consensus.txt
- __MACOSX/._T1_consensus.txt
- T1_positions.txt
- __MACOSX/._T1_positions.txt
- T2_consensus.txt
- __MACOSX/._T2_consensus.txt
- T2_positions.txt
- __MACOSX/._T2_positions.txt
