# Supplementary material for: A computational approach to map nucleosome positions and alternative chromatin states with base pair resolution
Source: eLife. 2016 Sep 13;5:e16970. doi: 10.7554/eLife.16970 (PMC5094857; doi:10.7554/eLife.16970)
Supplement: Supplementary file 1. — DOI: http://dx.doi.org/10.7554/eLife.16970.026 [file elife-16970-supp1.zip › Human_consensus_chr12_38000000-42000000.txt]

chr	pos
12	38000368
12	38000600
12	38000757
12	38001001
12	38001288
12	38001543
12	38001901
12	38002054
12	38002309
12	38002509
12	38002902
12	38003104
12	38003301
12	38003513
12	38003666
12	38003849
12	38004194
12	38004429
12	38004584
12	38004796
12	38004991
12	38005267
12	38005451
12	38005675
12	38005891
12	38006067
12	38006278
12	38006454
12	38006646
12	38006982
12	38007281
12	38007472
12	38007645
12	38007803
12	38007976
12	38008197
12	38008373
12	38008554
12	38008756
12	38008992
12	38009338
12	38009710
12	38009867
12	38010064
12	38010268
12	38010430
12	38010668
12	38010836
12	38011163
12	38011343
12	38011601
12	38011863
12	38012066
12	38012334
12	38012514
12	38012713
12	38013049
12	38013559
12	38013791
12	38014049
12	38014453
12	38014657
12	38014807
12	38014989
12	38015233
12	38015542
12	38015793
12	38015976
12	38016202
12	38016422
12	38016687
12	38016903
12	38017122
12	38017379
12	38017719
12	38017877
12	38018186
12	38018656
12	38018896
12	38019090
12	38019458
12	38019669
12	38019864
12	38020062
12	38020237
12	38020421
12	38020614
12	38020783
12	38020938
12	38021146
12	38021378
12	38021633
12	38021907
12	38022080
12	38022407
12	38022577
12	38022821
12	38023035
12	38023229
12	38023596
12	38023833
12	38024009
12	38024179
12	38024428
12	38024590
12	38024922
12	38025097
12	38025307
12	38025571
12	38025732
12	38025975
12	38026124
12	38026354
12	38026554
12	38026715
12	38026909
12	38027115
12	38027269
12	38027458
12	38027629
12	38027779
12	38028005
12	38028168
12	38028329
12	38028536
12	38028724
12	38028902
12	38029088
12	38029283
12	38029478
12	38029658
12	38029843
12	38030026
12	38030389
12	38030712
12	38030908
12	38031099
12	38031255
12	38031496
12	38031725
12	38031917
12	38032134
12	38032310
12	38032663
12	38032814
12	38033036
12	38033209
12	38033367
12	38033748
12	38033997
12	38034247
12	38034429
12	38034627
12	38034789
12	38034992
12	38035178
12	38035386
12	38035562
12	38035771
12	38035999
12	38036221
12	38036414
12	38036588
12	38036762
12	38036972
12	38037143
12	38037338
12	38037493
12	38037728
12	38037953
12	38038247
12	38038431
12	38038688
12	38038837
12	38038991
12	38039268
12	38039555
12	38039767
12	38040085
12	38040268
12	38040476
12	38040739
12	38040909
12	38041091
12	38041343
12	38041543
12	38041840
12	38042093
12	38042282
12	38042591
12	38042967
12	38043228
12	38043687
12	38043866
12	38044055
12	38044364
12	38044629
12	38044969
12	38045163
12	38045397
12	38045672
12	38045826
12	38046016
12	38046190
12	38046445
12	38046828
12	38046991
12	38047179
12	38047521
12	38047689
12	38047982
12	38048174
12	38048347
12	38048516
12	38048664
12	38048883
12	38049043
12	38049238
12	38049507
12	38049708
12	38049926
12	38050200
12	38050539
12	38050797
12	38051029
12	38051214
12	38051477
12	38051746
12	38051928
12	38052255
12	38052517
12	38052669
12	38052836
12	38053013
12	38053198
12	38053348
12	38053579
12	38053762
12	38053959
12	38054195
12	38054449
12	38054633
12	38054899
12	38055080
12	38055243
12	38055483
12	38055679
12	38055952
12	38056170
12	38056344
12	38056646
12	38056902
12	38057113
12	38057298
12	38057490
12	38057692
12	38057863
12	38058171
12	38058319
12	38058608
12	38058853
12	38059143
12	38059402
12	38059668
12	38059859
12	38060072
12	38060245
12	38060419
12	38060660
12	38060831
12	38061111
12	38061263
12	38061524
12	38061788
12	38062103
12	38062300
12	38062495
12	38062758
12	38062912
12	38063211
12	38063472
12	38063776
12	38063962
12	38064128
12	38064343
12	38064545
12	38064876
12	38065144
12	38065294
12	38065491
12	38065646
12	38065846
12	38066029
12	38066225
12	38066418
12	38066578
12	38066788
12	38067036
12	38067248
12	38067457
12	38067672
12	38067826
12	38068096
12	38068395
12	38068666
12	38068884
12	38069055
12	38069261
12	38069487
12	38069745
12	38070024
12	38070258
12	38070416
12	38070595
12	38070923
12	38071216
12	38071530
12	38071850
12	38072063
12	38072238
12	38072453
12	38072621
12	38072817
12	38073216
12	38073377
12	38073563
12	38073757
12	38073952
12	38074130
12	38074335
12	38074550
12	38074736
12	38075062
12	38075292
12	38075492
12	38075660
12	38075883
12	38076159
12	38076512
12	38076705
12	38076914
12	38077197
12	38077497
12	38077682
12	38077877
12	38078237
12	38078421
12	38078624
12	38078808
12	38079006
12	38079178
12	38079507
12	38079815
12	38080073
12	38080288
12	38080491
12	38080803
12	38080980
12	38081190
12	38081375
12	38081690
12	38081875
12	38082081
12	38082317
12	38082512
12	38082897
12	38083050
12	38083327
12	38083488
12	38083650
12	38084007
12	38084259
12	38084409
12	38084734
12	38084951
12	38085166
12	38085375
12	38085708
12	38085911
12	38086137
12	38086342
12	38086568
12	38086753
12	38086905
12	38087091
12	38087271
12	38087457
12	38087642
12	38087854
12	38088020
12	38088309
12	38088490
12	38088768
12	38088934
12	38089313
12	38089571
12	38089869
12	38090018
12	38090179
12	38090386
12	38090565
12	38090742
12	38090956
12	38091168
12	38091347
12	38091513
12	38091689
12	38091950
12	38092185
12	38092525
12	38092757
12	38093066
12	38093251
12	38093445
12	38093711
12	38093961
12	38094234
12	38094420
12	38094617
12	38094836
12	38095121
12	38095342
12	38095578
12	38095870
12	38096037
12	38096203
12	38096424
12	38096590
12	38096748
12	38097107
12	38097358
12	38097553
12	38097764
12	38098097
12	38098432
12	38098654
12	38098841
12	38099233
12	38099438
12	38099671
12	38099834
12	38100020
12	38100255
12	38100653
12	38100860
12	38101053
12	38101250
12	38101497
12	38101659
12	38101847
12	38102117
12	38102307
12	38102496
12	38102678
12	38102992
12	38103215
12	38103442
12	38103654
12	38104031
12	38104285
12	38104505
12	38104833
12	38105117
12	38105462
12	38105683
12	38105872
12	38106104
12	38106367
12	38106669
12	38106875
12	38107112
12	38107296
12	38107577
12	38107773
12	38107999
12	38108257
12	38108460
12	38108786
12	38108998
12	38109295
12	38109499
12	38109668
12	38109988
12	38110150
12	38110381
12	38110608
12	38110786
12	38110975
12	38111193
12	38111435
12	38111655
12	38111976
12	38112144
12	38112357
12	38112595
12	38112762
12	38112948
12	38113151
12	38113337
12	38113562
12	38113720
12	38113918
12	38114084
12	38114271
12	38114433
12	38114584
12	38114864
12	38115024
12	38115218
12	38115490
12	38115705
12	38115923
12	38116119
12	38116386
12	38116612
12	38116866
12	38117072
12	38117323
12	38117575
12	38117812
12	38117981
12	38118224
12	38118446
12	38118659
12	38118837
12	38119097
12	38119273
12	38119543
12	38119714
12	38119934
12	38120149
12	38120413
12	38120628
12	38120833
12	38121016
12	38121287
12	38121495
12	38121778
12	38121985
12	38122175
12	38122428
12	38122684
12	38122899
12	38123084
12	38123271
12	38123594
12	38123792
12	38124004
12	38124171
12	38124366
12	38124521
12	38124712
12	38124911
12	38125175
12	38125614
12	38125854
12	38126135
12	38126342
12	38126621
12	38126792
12	38127076
12	38127268
12	38127422
12	38127643
12	38127858
12	38128009
12	38128211
12	38128379
12	38128610
12	38128833
12	38129029
12	38129189
12	38129382
12	38129554
12	38129735
12	38129978
12	38130151
12	38130416
12	38130790
12	38131035
12	38131214
12	38131421
12	38131600
12	38131962
12	38132213
12	38132567
12	38132755
12	38132947
12	38133115
12	38133316
12	38133593
12	38133899
12	38134157
12	38134378
12	38134588
12	38134812
12	38135038
12	38135196
12	38135424
12	38135637
12	38135826
12	38136048
12	38136210
12	38136522
12	38136686
12	38136868
12	38137047
12	38137198
12	38137415
12	38137622
12	38137812
12	38138123
12	38138486
12	38138679
12	38138893
12	38139109
12	38139262
12	38139455
12	38139652
12	38139829
12	38140013
12	38140202
12	38140555
12	38140875
12	38141051
12	38141231
12	38141420
12	38141755
12	38141941
12	38142122
12	38142332
12	38142562
12	38142721
12	38142878
12	38143071
12	38143227
12	38143560
12	38143736
12	38144024
12	38144173
12	38144364
12	38144531
12	38144712
12	38144887
12	38145279
12	38145510
12	38145728
12	38145917
12	38146139
12	38146351
12	38146642
12	38146829
12	38147078
12	38147352
12	38147557
12	38147759
12	38148006
12	38148277
12	38148521
12	38148674
12	38148904
12	38149265
12	38149449
12	38149634
12	38149823
12	38150049
12	38150224
12	38150496
12	38150803
12	38150970
12	38151198
12	38151387
12	38151577
12	38151808
12	38152054
12	38152440
12	38152680
12	38152952
12	38153105
12	38153343
12	38153557
12	38153872
12	38154084
12	38154234
12	38154565
12	38154791
12	38155065
12	38155427
12	38155661
12	38155867
12	38156179
12	38156502
12	38156656
12	38156859
12	38157064
12	38157277
12	38157487
12	38157797
12	38158054
12	38158417
12	38158709
12	38158983
12	38159138
12	38159389
12	38159681
12	38159835
12	38160034
12	38160300
12	38160619
12	38160833
12	38160982
12	38161197
12	38161409
12	38161589
12	38161791
12	38162171
12	38162361
12	38162534
12	38162785
12	38162940
12	38163118
12	38163323
12	38163549
12	38163786
12	38163950
12	38164180
12	38164379
12	38164560
12	38164787
12	38164986
12	38165174
12	38165391
12	38165544
12	38165782
12	38166017
12	38166184
12	38166409
12	38166749
12	38166932
12	38167141
12	38167393
12	38167627
12	38167815
12	38167970
12	38168230
12	38168407
12	38168605
12	38168795
12	38168977
12	38169434
12	38169769
12	38169954
12	38170152
12	38170340
12	38170564
12	38170737
12	38170915
12	38171100
12	38171340
12	38171851
12	38172035
12	38172233
12	38172567
12	38172824
12	38173031
12	38173239
12	38173604
12	38174002
12	38174177
12	38174380
12	38174537
12	38174693
12	38174870
12	38175029
12	38175232
12	38175483
12	38175662
12	38175851
12	38176224
12	38176414
12	38176672
12	38176855
12	38177073
12	38177247
12	38177500
12	38177772
12	38177990
12	38178375
12	38178567
12	38178760
12	38178981
12	38179165
12	38179375
12	38179592
12	38179785
12	38179993
12	38180206
12	38180355
12	38180620
12	38180873
12	38181034
12	38181233
12	38181527
12	38181697
12	38181931
12	38182083
12	38182283
12	38182448
12	38182729
12	38182920
12	38183079
12	38183267
12	38183434
12	38183624
12	38183799
12	38184114
12	38184422
12	38184604
12	38184870
12	38185039
12	38185339
12	38185555
12	38185734
12	38185892
12	38186082
12	38186368
12	38186568
12	38186793
12	38186985
12	38187217
12	38187466
12	38187725
12	38188021
12	38188197
12	38188506
12	38188742
12	38189139
12	38189292
12	38189519
12	38189722
12	38189885
12	38190112
12	38190361
12	38190536
12	38190737
12	38191048
12	38191215
12	38191426
12	38191831
12	38192029
12	38192373
12	38192585
12	38192762
12	38192957
12	38193121
12	38193287
12	38193455
12	38193687
12	38193888
12	38194173
12	38194585
12	38194763
12	38194931
12	38195111
12	38195300
12	38195470
12	38195626
12	38195933
12	38196227
12	38196455
12	38196778
12	38197017
12	38197190
12	38197371
12	38197580
12	38197788
12	38197977
12	38198185
12	38198396
12	38198567
12	38198753
12	38198930
12	38199238
12	38199437
12	38199589
12	38199969
12	38200225
12	38200417
12	38200592
12	38200794
12	38200967
12	38201195
12	38201437
12	38201661
12	38201854
12	38202193
12	38202435
12	38202644
12	38202841
12	38203013
12	38203209
12	38203402
12	38203630
12	38203814
12	38203987
12	38204165
12	38204313
12	38204537
12	38204882
12	38205150
12	38205555
12	38205751
12	38206056
12	38206317
12	38206541
12	38206793
12	38206977
12	38207242
12	38207414
12	38207633
12	38207798
12	38207974
12	38208227
12	38208501
12	38208873
12	38209280
12	38209527
12	38209699
12	38210011
12	38210303
12	38210594
12	38210800
12	38210988
12	38211216
12	38211402
12	38211583
12	38211769
12	38211996
12	38212189
12	38212492
12	38212713
12	38212979
12	38213217
12	38213480
12	38213676
12	38213858
12	38214064
12	38214249
12	38214474
12	38214631
12	38214840
12	38215098
12	38215324
12	38215562
12	38215734
12	38216009
12	38216223
12	38216400
12	38216607
12	38216815
12	38217003
12	38217230
12	38217444
12	38217651
12	38217824
12	38218006
12	38218274
12	38218609
12	38218858
12	38219084
12	38219432
12	38219751
12	38219962
12	38220126
12	38220389
12	38220619
12	38220793
12	38221052
12	38221264
12	38221440
12	38221767
12	38221969
12	38222318
12	38222511
12	38222743
12	38222931
12	38223141
12	38223333
12	38223576
12	38223761
12	38223992
12	38224192
12	38224349
12	38224654
12	38224838
12	38225083
12	38225234
12	38225640
12	38225926
12	38226138
12	38226468
12	38226705
12	38226962
12	38227130
12	38227308
12	38227504
12	38227730
12	38227904
12	38228091
12	38228268
12	38228481
12	38228649
12	38228851
12	38229033
12	38229193
12	38229376
12	38229552
12	38229798
12	38230027
12	38230366
12	38230588
12	38230756
12	38230935
12	38231158
12	38231334
12	38231521
12	38231822
12	38232062
12	38232297
12	38232486
12	38232683
12	38232955
12	38233146
12	38233440
12	38233680
12	38233899
12	38234151
12	38234314
12	38234558
12	38234925
12	38235220
12	38235425
12	38235588
12	38235772
12	38235976
12	38236188
12	38236419
12	38236644
12	38236841
12	38237008
12	38237178
12	38237358
12	38237738
12	38237890
12	38238116
12	38238350
12	38238547
12	38238807
12	38239000
12	38239199
12	38239413
12	38239704
12	38239902
12	38240113
12	38240291
12	38240470
12	38240640
12	38240809
12	38240997
12	38241221
12	38241391
12	38241581
12	38241770
12	38241943
12	38242329
12	38242497
12	38242705
12	38242986
12	38243189
12	38243456
12	38243604
12	38243795
12	38244052
12	38244487
12	38244789
12	38245116
12	38245393
12	38245755
12	38245920
12	38246179
12	38246437
12	38246668
12	38246873
12	38247033
12	38247255
12	38247544
12	38247865
12	38248212
12	38248361
12	38248559
12	38248806
12	38248959
12	38249149
12	38249349
12	38249537
12	38249848
12	38250066
12	38250410
12	38250596
12	38250837
12	38251038
12	38251309
12	38251624
12	38251834
12	38252039
12	38252254
12	38252429
12	38252605
12	38252803
12	38253003
12	38253183
12	38253381
12	38253759
12	38253939
12	38254181
12	38254468
12	38254706
12	38255027
12	38255398
12	38255674
12	38255883
12	38256099
12	38256268
12	38256458
12	38256761
12	38257108
12	38257452
12	38257630
12	38257788
12	38257997
12	38258291
12	38258667
12	38258876
12	38259174
12	38259397
12	38259581
12	38259839
12	38260027
12	38260299
12	38260504
12	38260818
12	38261031
12	38261233
12	38261428
12	38261677
12	38261875
12	38262024
12	38262221
12	38262370
12	38262581
12	38262829
12	38262977
12	38263161
12	38263440
12	38263723
12	38263975
12	38264127
12	38264357
12	38264585
12	38264974
12	38265304
12	38265525
12	38265853
12	38266052
12	38266278
12	38266457
12	38266632
12	38266821
12	38267026
12	38267357
12	38267628
12	38267795
12	38267984
12	38268180
12	38268339
12	38268532
12	38268719
12	38268922
12	38269223
12	38269493
12	38269701
12	38269861
12	38270069
12	38270292
12	38270484
12	38270655
12	38270855
12	38271048
12	38271215
12	38271517
12	38271757
12	38271961
12	38272169
12	38272516
12	38272702
12	38272858
12	38273064
12	38273225
12	38273443
12	38273681
12	38274177
12	38274368
12	38274563
12	38274787
12	38275157
12	38275445
12	38275677
12	38275871
12	38276077
12	38276255
12	38276413
12	38276689
12	38276852
12	38277013
12	38277186
12	38277374
12	38277569
12	38277768
12	38277962
12	38278271
12	38278543
12	38278741
12	38278905
12	38279102
12	38279276
12	38279467
12	38279683
12	38279872
12	38280117
12	38280282
12	38280431
12	38280693
12	38280945
12	38281234
12	38281694
12	38281864
12	38282057
12	38282318
12	38282484
12	38282632
12	38282843
12	38283026
12	38283233
12	38283406
12	38283559
12	38283931
12	38284279
12	38284450
12	38284653
12	38285002
12	38285212
12	38285424
12	38285616
12	38285811
12	38285968
12	38286277
12	38286706
12	38286893
12	38287070
12	38287275
12	38287506
12	38287679
12	38288014
12	38288187
12	38288336
12	38288543
12	38288933
12	38289214
12	38289453
12	38289647
12	38289838
12	38290058
12	38290283
12	38290619
12	38290798
12	38291024
12	38291218
12	38291637
12	38291831
12	38292026
12	38292178
12	38292453
12	38292665
12	38292973
12	38293180
12	38293434
12	38293698
12	38293873
12	38294052
12	38294242
12	38294419
12	38294649
12	38294867
12	38295093
12	38295252
12	38295558
12	38295738
12	38295892
12	38296086
12	38296255
12	38296533
12	38296865
12	38297129
12	38297333
12	38297636
12	38297829
12	38297978
12	38298138
12	38298290
12	38298488
12	38298654
12	38298815
12	38299049
12	38299337
12	38299521
12	38299769
12	38299928
12	38300278
12	38300438
12	38300623
12	38300804
12	38301038
12	38301243
12	38301409
12	38301600
12	38301796
12	38301981
12	38302138
12	38302355
12	38302539
12	38302709
12	38302947
12	38303240
12	38303454
12	38303665
12	38304162
12	38304336
12	38304610
12	38304789
12	38305064
12	38305306
12	38305556
12	38305770
12	38305949
12	38306122
12	38306285
12	38306462
12	38306681
12	38306910
12	38307166
12	38307347
12	38307623
12	38307806
12	38307991
12	38308164
12	38308508
12	38308664
12	38309089
12	38309255
12	38309486
12	38309639
12	38309818
12	38309976
12	38310185
12	38310385
12	38310537
12	38310944
12	38311232
12	38311555
12	38311730
12	38312022
12	38312379
12	38312532
12	38312735
12	38313011
12	38313274
12	38313452
12	38313794
12	38314117
12	38314475
12	38314697
12	38314855
12	38315280
12	38315485
12	38315895
12	38316083
12	38316252
12	38316476
12	38316829
12	38317112
12	38317291
12	38317471
12	38317648
12	38317877
12	38318053
12	38318337
12	38318746
12	38318966
12	38319138
12	38319393
12	38319725
12	38319992
12	38320264
12	38320513
12	38320664
12	38320879
12	38321036
12	38321227
12	38321437
12	38321595
12	38321798
12	38321966
12	38322302
12	38322562
12	38322775
12	38323106
12	38323310
12	38323517
12	38323686
12	38323847
12	38324060
12	38324225
12	38324415
12	38324738
12	38324914
12	38325168
12	38325356
12	38325598
12	38325788
12	38325958
12	38326134
12	38326500
12	38326742
12	38326930
12	38327202
12	38327450
12	38327661
12	38327859
12	38328175
12	38328354
12	38328723
12	38329065
12	38329283
12	38329690
12	38329879
12	38330051
12	38330389
12	38330607
12	38330872
12	38331148
12	38331435
12	38331697
12	38331910
12	38332179
12	38332471
12	38332655
12	38332811
12	38333128
12	38333279
12	38333437
12	38333616
12	38333794
12	38333955
12	38334178
12	38334393
12	38334614
12	38334895
12	38335202
12	38335494
12	38335776
12	38335939
12	38336178
12	38336430
12	38336747
12	38337163
12	38337407
12	38337597
12	38337771
12	38338030
12	38338245
12	38338474
12	38338656
12	38338992
12	38339164
12	38339458
12	38339691
12	38340006
12	38340314
12	38340475
12	38340827
12	38341057
12	38341253
12	38341494
12	38341644
12	38341835
12	38342024
12	38342257
12	38342453
12	38342645
12	38342824
12	38343014
12	38343198
12	38343468
12	38343742
12	38343937
12	38344101
12	38344350
12	38344556
12	38344920
12	38345110
12	38345286
12	38345505
12	38345678
12	38345885
12	38346163
12	38346373
12	38346536
12	38346852
12	38347093
12	38347290
12	38347481
12	38347866
12	38348091
12	38348241
12	38348598
12	38348767
12	38348942
12	38349126
12	38349390
12	38349567
12	38349757
12	38350121
12	38350328
12	38350530
12	38350918
12	38351262
12	38351445
12	38351675
12	38351982
12	38352172
12	38352439
12	38352664
12	38352843
12	38353027
12	38353200
12	38353369
12	38353580
12	38353755
12	38353940
12	38354265
12	38354474
12	38354680
12	38354864
12	38355177
12	38355394
12	38355571
12	38355785
12	38355951
12	38356118
12	38356370
12	38356672
12	38356851
12	38357061
12	38357276
12	38357627
12	38357901
12	38358052
12	38358288
12	38358475
12	38358676
12	38358831
12	38359118
12	38359305
12	38359470
12	38359666
12	38359942
12	38360213
12	38360442
12	38360652
12	38360874
12	38361066
12	38361268
12	38361446
12	38361654
12	38361993
12	38362267
12	38362456
12	38362690
12	38362870
12	38363064
12	38363274
12	38363459
12	38363636
12	38363804
12	38364026
12	38364214
12	38364472
12	38364723
12	38364878
12	38365044
12	38365270
12	38365459
12	38365650
12	38365881
12	38366142
12	38366294
12	38366595
12	38366781
12	38367124
12	38367309
12	38367511
12	38367688
12	38367907
12	38368187
12	38368442
12	38368702
12	38368944
12	38369150
12	38369352
12	38369540
12	38369755
12	38369973
12	38370148
12	38370479
12	38370790
12	38370951
12	38371179
12	38371355
12	38371652
12	38371819
12	38371983
12	38372151
12	38372357
12	38372622
12	38372817
12	38372980
12	38373162
12	38373322
12	38373510
12	38373798
12	38374039
12	38374217
12	38374417
12	38374581
12	38374751
12	38374937
12	38375144
12	38375347
12	38375545
12	38375770
12	38375936
12	38376138
12	38376321
12	38376594
12	38376960
12	38377227
12	38377453
12	38377637
12	38377818
12	38377988
12	38378289
12	38378460
12	38378741
12	38378930
12	38379273
12	38379490
12	38379659
12	38379865
12	38380286
12	38380588
12	38380980
12	38381200
12	38381566
12	38381797
12	38381956
12	38382162
12	38382325
12	38382512
12	38382707
12	38382874
12	38383121
12	38383302
12	38383472
12	38383739
12	38383940
12	38384156
12	38384306
12	38384556
12	38384945
12	38385184
12	38385373
12	38385578
12	38385857
12	38386045
12	38386379
12	38386537
12	38386752
12	38386952
12	38387144
12	38387375
12	38387647
12	38387964
12	38388280
12	38388566
12	38388749
12	38388949
12	38389145
12	38389311
12	38389529
12	38389802
12	38390075
12	38390410
12	38390568
12	38390822
12	38391007
12	38391161
12	38391457
12	38391805
12	38392081
12	38392251
12	38392551
12	38392850
12	38393199
12	38393374
12	38393630
12	38394073
12	38394288
12	38394652
12	38394863
12	38395044
12	38395245
12	38395397
12	38395651
12	38395833
12	38396128
12	38396278
12	38396528
12	38396699
12	38396868
12	38397103
12	38397302
12	38397597
12	38397768
12	38397998
12	38398153
12	38398363
12	38398639
12	38398917
12	38399065
12	38399259
12	38399446
12	38399643
12	38399860
12	38400230
12	38400577
12	38400761
12	38400978
12	38401151
12	38401343
12	38401718
12	38401968
12	38402118
12	38402268
12	38402421
12	38402660
12	38402860
12	38403038
12	38403194
12	38403403
12	38403761
12	38403969
12	38404168
12	38404437
12	38404624
12	38404844
12	38405024
12	38405348
12	38405590
12	38405834
12	38405982
12	38406146
12	38406329
12	38406509
12	38406863
12	38407021
12	38407255
12	38407574
12	38407844
12	38407997
12	38408255
12	38408564
12	38408959
12	38409117
12	38409284
12	38409511
12	38409858
12	38410069
12	38410246
12	38410423
12	38410626
12	38410817
12	38411105
12	38411473
12	38411733
12	38412068
12	38412257
12	38412457
12	38412642
12	38412849
12	38413026
12	38413349
12	38413699
12	38413859
12	38414234
12	38414479
12	38414906
12	38415254
12	38415425
12	38415630
12	38415828
12	38416201
12	38416471
12	38416790
12	38417049
12	38417395
12	38417604
12	38417828
12	38417976
12	38418169
12	38418321
12	38418517
12	38418681
12	38418933
12	38419317
12	38419500
12	38419712
12	38419914
12	38420065
12	38420258
12	38420528
12	38420712
12	38420891
12	38421132
12	38421459
12	38421637
12	38421829
12	38421994
12	38422170
12	38422406
12	38422763
12	38422926
12	38423094
12	38423311
12	38423509
12	38423739
12	38424028
12	38424293
12	38424497
12	38424672
12	38424877
12	38425076
12	38425301
12	38425505
12	38425889
12	38426063
12	38426325
12	38426723
12	38426933
12	38427291
12	38427587
12	38427939
12	38428117
12	38428430
12	38428586
12	38428741
12	38429073
12	38429333
12	38429503
12	38429756
12	38429995
12	38430258
12	38430590
12	38430846
12	38431129
12	38431382
12	38431544
12	38431713
12	38431924
12	38432234
12	38432389
12	38432600
12	38432775
12	38433060
12	38433320
12	38433613
12	38433911
12	38434138
12	38434343
12	38434542
12	38434716
12	38434916
12	38435090
12	38435304
12	38435583
12	38435756
12	38435979
12	38436186
12	38436403
12	38436584
12	38436777
12	38437295
12	38437520
12	38437777
12	38438014
12	38438398
12	38438593
12	38438774
12	38438925
12	38439120
12	38439290
12	38439537
12	38439698
12	38439854
12	38440051
12	38440242
12	38440446
12	38440629
12	38440932
12	38441157
12	38441378
12	38441579
12	38441734
12	38441940
12	38442126
12	38442288
12	38442569
12	38442757
12	38443105
12	38443289
12	38443483
12	38443672
12	38443905
12	38444056
12	38444358
12	38444610
12	38444908
12	38445081
12	38445366
12	38445529
12	38445737
12	38445919
12	38446114
12	38446307
12	38446553
12	38446746
12	38446948
12	38447227
12	38447487
12	38447660
12	38447853
12	38448043
12	38448232
12	38448402
12	38448603
12	38448818
12	38448992
12	38449143
12	38449441
12	38449690
12	38449968
12	38450155
12	38450409
12	38450670
12	38450858
12	38451030
12	38451229
12	38451480
12	38451657
12	38451829
12	38452067
12	38452280
12	38452649
12	38452877
12	38453066
12	38453303
12	38453587
12	38453751
12	38454009
12	38454157
[truncated: 41,992 more rows]
