# Supplementary material for: A computational approach to map nucleosome positions and alternative chromatin states with base pair resolution
Source: eLife. 2016 Sep 13;5:e16970. doi: 10.7554/eLife.16970 (PMC5094857; doi:10.7554/eLife.16970)
Supplement: Supplementary file 1. — DOI: http://dx.doi.org/10.7554/eLife.16970.026 [file elife-16970-supp1.zip › Human_positions_chr12_38000000-42000000.txt]

chr	pos
12	38000015
12	38000062
12	38000076
12	38000184
12	38000361
12	38000387
12	38000471
12	38000503
12	38000607
12	38000760
12	38000762
12	38001140
12	38001152
12	38001180
12	38001231
12	38001290
12	38001376
12	38001417.5000000
12	38001476
12	38001512
12	38001551
12	38001594.5000000
12	38001641
12	38001650
12	38001662
12	38001673.5000000
12	38001717
12	38001744
12	38001776
12	38001864
12	38001909
12	38002003
12	38002025
12	38002056
12	38002090
12	38002169
12	38002171
12	38002206
12	38002309
12	38002407
12	38002477
12	38002499
12	38002510
12	38002552
12	38002748
12	38002797
12	38002824.5000000
12	38002836
12	38002849
12	38002876.5000000
12	38002895
12	38002904
12	38002919
12	38002930.5000000
12	38002975
12	38002988.5000000
12	38003001
12	38003014
12	38003088
12	38003105
12	38003117.5000000
12	38003133
12	38003191.5000000
12	38003210
12	38003256
12	38003289.5000000
12	38003300.5000000
12	38003307
12	38003326.5000000
12	38003377.5000000
12	38003401
12	38003474
12	38003506
12	38003508
12	38003529
12	38003606
12	38003628
12	38003642
12	38003669
12	38003724
12	38003830.5000000
12	38003848
12	38003886
12	38003931
12	38003974
12	38004121.5000000
12	38004135
12	38004172
12	38004174
12	38004201
12	38004244.5000000
12	38004306
12	38004384.5000000
12	38004428
12	38004435
12	38004477.5000000
12	38004572
12	38004596
12	38004649
12	38004657
12	38004760.5000000
12	38004779.5000000
12	38004797
12	38004819.5000000
12	38004906
12	38004917
12	38004955
12	38004978
12	38005008
12	38005056
12	38005091
12	38005145.5000000
12	38005182.5000000
12	38005258
12	38005297
12	38005368.5000000
12	38005444.5000000
12	38005454
12	38005458.5000000
12	38005538.5000000
12	38005577
12	38005674
12	38005861
12	38005874
12	38005880.5000000
12	38005898
12	38005916
12	38006008
12	38006072
12	38006203
12	38006216.5000000
12	38006278
12	38006380
12	38006405.5000000
12	38006436
12	38006456
12	38006525
12	38006634.5000000
12	38006642
12	38006658.5000000
12	38006695.5000000
12	38006717
12	38006832
12	38006853
12	38006892.5000000
12	38006904
12	38006945.5000000
12	38006979.5000000
12	38006983.5000000
12	38006995
12	38007009.5000000
12	38007042
12	38007064
12	38007108
12	38007167
12	38007208
12	38007281
12	38007324.5000000
12	38007415
12	38007448.5000000
12	38007460
12	38007503
12	38007565
12	38007648
12	38007682.5000000
12	38007723
12	38007744
12	38007764
12	38007786.5000000
12	38007798.5000000
12	38007807.5000000
12	38007813
12	38007864
12	38007878.5000000
12	38007883
12	38007899
12	38007918
12	38007978
12	38007980
12	38008000
12	38008184.5000000
12	38008196
12	38008209.5000000
12	38008281
12	38008298
12	38008368
12	38008379
12	38008409
12	38008441
12	38008498
12	38008545.5000000
12	38008554
12	38008605
12	38008649
12	38008695
12	38008730
12	38008746.5000000
12	38008760.5000000
12	38008771
12	38008822
12	38008836
12	38008914
12	38008935.5000000
12	38008966
12	38008998
12	38009011
12	38009043
12	38009075.5000000
12	38009124
12	38009137.5000000
12	38009147
12	38009267
12	38009297
12	38009333
12	38009347
12	38009391
12	38009559.5000000
12	38009587
12	38009638
12	38009699
12	38009707.5000000
12	38009718
12	38009751
12	38009791
12	38009992
12	38010062
12	38010064
12	38010098
12	38010129
12	38010208
12	38010243
12	38010265.5000000
12	38010286
12	38010294
12	38010329
12	38010350
12	38010389.5000000
12	38010424
12	38010443.5000000
12	38010464.5000000
12	38010567
12	38010669
12	38010742
12	38010831
12	38010838
12	38010859
12	38010889
12	38010908.5000000
12	38010920
12	38010967
12	38011030.5000000
12	38011047
12	38011100.5000000
12	38011145
12	38011147
12	38011171
12	38011261
12	38011267.5000000
12	38011314
12	38011349
12	38011351.5000000
12	38011359.5000000
12	38011452
12	38011488
12	38011552
12	38011596
12	38011606
12	38011727
12	38011756
12	38011780.5000000
12	38011815.5000000
12	38011851
12	38011856.5000000
12	38011869.5000000
12	38011891
12	38011959.5000000
12	38011994
12	38012031.5000000
12	38012056
12	38012072
12	38012088
12	38012132
12	38012143
12	38012172
12	38012283
12	38012328
12	38012334.5000000
12	38012403.5000000
12	38012426
12	38012501
12	38012521
12	38012676.5000000
12	38012697
12	38012709
12	38012728
12	38012745.5000000
12	38012798
12	38012823
12	38012908
12	38012924
12	38012951.5000000
12	38012994
12	38013040
12	38013055.5000000
12	38013094
12	38013113
12	38013129.5000000
12	38013172
12	38013191.5000000
12	38013222.5000000
12	38013237.5000000
12	38013272
12	38013274
12	38013334
12	38013358
12	38013458
12	38013476.5000000
12	38013501
12	38013535.5000000
12	38013567
12	38013614
12	38013761
12	38013792
12	38013808
12	38014007
12	38014056
12	38014084
12	38014186
12	38014188
12	38014199
12	38014436
12	38014455
12	38014477
12	38014506
12	38014527
12	38014662
12	38014664
12	38014761.5000000
12	38014807
12	38014873
12	38014883
12	38014923.5000000
12	38014975
12	38015014
12	38015071
12	38015149
12	38015180
12	38015220
12	38015238
12	38015292
12	38015366
12	38015368
12	38015442
12	38015444
12	38015453
12	38015524
12	38015526
12	38015550
12	38015617
12	38015712
12	38015792
12	38015797.5000000
12	38015859.5000000
12	38015895
12	38015921.5000000
12	38015971
12	38016007
12	38016183
12	38016216
12	38016352
12	38016423
12	38016503
12	38016565
12	38016579
12	38016684
12	38016733.5000000
12	38016751.5000000
12	38016836
12	38016875
12	38016904
12	38016917
12	38016934.5000000
12	38017039
12	38017120
12	38017148
12	38017162
12	38017197.5000000
12	38017221
12	38017235
12	38017319
12	38017339.5000000
12	38017356
12	38017382
12	38017415
12	38017558
12	38017568
12	38017583
12	38017615.5000000
12	38017633
12	38017665
12	38017701
12	38017721
12	38017745
12	38017762.5000000
12	38017858.5000000
12	38017868
12	38017888
12	38017929.5000000
12	38017970
12	38018054
12	38018056
12	38018153.5000000
12	38018164
12	38018185
12	38018196
12	38018221.5000000
12	38018288
12	38018563
12	38018578
12	38018624
12	38018637
12	38018647
12	38018663
12	38018680
12	38018720
12	38018833
12	38018896
12	38018935
12	38018996
12	38019076.5000000
12	38019084
12	38019102
12	38019133
12	38019210
12	38019212
12	38019252
12	38019339
12	38019446.5000000
12	38019455
12	38019475
12	38019537
12	38019568.5000000
12	38019597
12	38019611.5000000
12	38019672
12	38019734
12	38019787
12	38019866
12	38020039
12	38020054
12	38020070
12	38020092
12	38020113
12	38020235
12	38020263
12	38020276.5000000
12	38020310
12	38020347
12	38020358
12	38020379
12	38020406
12	38020437
12	38020464
12	38020554
12	38020596
12	38020632
12	38020634
12	38020783
12	38020804
12	38020935
12	38020986
12	38021005
12	38021089
12	38021148
12	38021308
12	38021366
12	38021394
12	38021479.5000000
12	38021519
12	38021591
12	38021601
12	38021625
12	38021639
12	38021792.5000000
12	38021906
12	38021972
12	38022000.5000000
12	38022019
12	38022072
12	38022086
12	38022108.5000000
12	38022123
12	38022141
12	38022186
12	38022199.5000000
12	38022216.5000000
12	38022249.5000000
12	38022291
12	38022303.5000000
12	38022332
12	38022387.5000000
12	38022398
12	38022420
12	38022428
12	38022492
12	38022522
12	38022566
12	38022584
12	38022648
12	38022679
12	38022697.5000000
12	38022717
12	38022727
12	38022765
12	38022789.5000000
12	38022800
12	38022823
12	38022836
12	38022861
12	38022905
12	38022937
12	38022939
12	38022966
12	38023010.5000000
12	38023022
12	38023043
12	38023209
12	38023222.5000000
12	38023236
12	38023352
12	38023354
12	38023579
12	38023598
12	38023657
12	38023695
12	38023794
12	38023826.5000000
12	38023839
12	38023883.5000000
12	38023903
12	38023913.5000000
12	38023932
12	38023956
12	38023968.5000000
12	38023979.5000000
12	38023995
12	38024014
12	38024022
12	38024032
12	38024051.5000000
12	38024063
12	38024126
12	38024140
12	38024185
12	38024240.5000000
12	38024270
12	38024340
12	38024364
12	38024373
12	38024425.5000000
12	38024431
12	38024440.5000000
12	38024480
12	38024530.5000000
12	38024563
12	38024584.5000000
12	38024596
12	38024626
12	38024669
12	38024710
12	38024721.5000000
12	38024784
12	38024786
12	38024834
12	38024855
12	38024917.5000000
12	38024925.5000000
12	38024996
12	38025025
12	38025090
12	38025123.5000000
12	38025130.5000000
12	38025138
12	38025165
12	38025167.5000000
12	38025194
12	38025226.5000000
12	38025291.5000000
12	38025319
12	38025418.5000000
12	38025734
12	38025784
12	38025872
12	38025896
12	38025975
12	38026042
12	38026099
12	38026132
12	38026190
12	38026335
12	38026356
12	38026366
12	38026411
12	38026420
12	38026514
12	38026549
12	38026572.5000000
12	38026606
12	38026714
12	38026815
12	38026898
12	38026914
12	38026942
12	38026944
12	38026957.5000000
12	38027129.5000000
12	38027263
12	38027265
12	38027449
12	38027470
12	38027516
12	38027609
12	38027624
12	38027633
12	38027679
12	38027704
12	38027750
12	38027774
12	38027782
12	38027806
12	38027832
12	38027853.5000000
12	38027875
12	38027891
12	38027928
12	38027990
12	38028008
12	38028031
12	38028089
12	38028142.5000000
12	38028176
12	38028249
12	38028330
12	38028425
12	38028427
12	38028507
12	38028532
12	38028544
12	38028563.5000000
12	38028597.5000000
12	38028644
12	38028673.5000000
12	38028720
12	38028726
12	38028744
12	38028796
12	38028803
12	38028885
12	38028913
12	38028949
12	38028992.5000000
12	38029017
12	38029063
12	38029082
12	38029100
12	38029153
12	38029174
12	38029189
12	38029223
12	38029277
12	38029294
12	38029341.5000000
12	38029368
12	38029466
12	38029481
12	38029530
12	38029649
12	38029686
12	38029743
12	38029772
12	38029845
12	38030050
12	38030115
12	38030206
12	38030235.5000000
12	38030247
12	38030249
12	38030386
12	38030434
12	38030524
12	38030526.5000000
12	38030557
12	38030613
12	38030646.5000000
12	38030697
12	38030715
12	38030725
12	38030738
12	38030843
12	38030893
12	38030915
12	38030920.5000000
12	38030947
12	38030966
12	38030988
12	38031014.5000000
12	38031068
12	38031102.5000000
12	38031125
12	38031150
12	38031159
12	38031218
12	38031247
12	38031258
12	38031269.5000000
12	38031352
12	38031391
12	38031432
12	38031466
12	38031493
12	38031521.5000000
12	38031691.5000000
12	38031725
12	38031756
12	38031858
12	38031890
12	38031916
12	38031966
12	38032020
12	38032022
12	38032109
12	38032126
12	38032150
12	38032195
12	38032220
12	38032261.5000000
12	38032286.5000000
12	38032303
12	38032315
12	38032332
12	38032409
12	38032557
12	38032560
12	38032562
12	38032653
12	38032682
12	38032734
12	38032746
12	38032796
12	38032805
12	38032825
12	38032863
12	38032868.5000000
12	38032899
12	38033037
12	38033148.5000000
12	38033169
12	38033214
12	38033265
12	38033302
12	38033356
12	38033374
12	38033450
12	38033850
12	38033864.5000000
12	38033891.5000000
12	38033907
12	38033974
12	38033996
12	38034018
12	38034052
12	38034124
12	38034132
12	38034150
12	38034234
12	38034274
12	38034281.5000000
12	38034361
12	38034432
12	38034578.5000000
12	38034730.5000000
12	38034771.5000000
12	38034800
12	38034863
12	38034990
12	38035068
12	38035120
12	38035175
12	38035196.5000000
12	38035235.5000000
12	38035281
12	38035320
12	38035386
12	38035396.5000000
12	38035459
12	38035461
12	38035479
12	38035499
12	38035520
12	38035539
12	38035555
12	38035567
12	38035576
12	38035647.5000000
12	38035703
12	38035776
12	38035894
12	38035953
12	38035991
12	38036022.5000000
12	38036050
12	38036117.5000000
12	38036169.5000000
12	38036205
12	38036217
12	38036247.5000000
12	38036252
12	38036308.5000000
12	38036315.5000000
12	38036343
12	38036385.5000000
12	38036403
12	38036423
12	38036445
12	38036568.5000000
12	38036588
12	38036606
12	38036650.5000000
12	38036753
12	38036771.5000000
12	38036781
12	38036793
12	38036857.5000000
12	38036902
12	38036972
12	38037072
12	38037098
12	38037145
12	38037270
12	38037301.5000000
12	38037314.5000000
12	38037326
12	38037343
12	38037362
12	38037400
12	38037415
12	38037491
12	38037535.5000000
12	38037544
12	38037560
12	38037577.5000000
12	38037600
12	38037680
12	38037701.5000000
12	38037726
12	38037734
12	38037774.5000000
12	38037950
12	38038103.5000000
12	38038118
12	38038134
12	38038155
12	38038169
12	38038211
12	38038228
12	38038237
12	38038250.5000000
12	38038269
12	38038308
12	38038319
12	38038341
12	38038371.5000000
12	38038380
12	38038395
12	38038423
12	38038440
12	38038612
12	38038689
12	38038691
12	38038773
12	38038844
12	38038897
12	38038948
12	38038985
12	38038998
12	38039015
12	38039030.5000000
12	38039054
12	38039071
12	38039078
12	38039094
12	38039124
12	38039175
12	38039253.5000000
12	38039270
12	38039313.5000000
12	38039351.5000000
12	38039355
12	38039368.5000000
12	38039437
12	38039469
12	38039550
12	38039561
12	38039629.5000000
12	38039636
12	38039652
12	38039665
12	38039696
12	38039724
12	38039765
12	38039775
12	38039836
12	38039853
12	38039919
12	38039940
12	38039961
12	38040013
12	38040020.5000000
12	38040040
12	38040056.5000000
12	38040079.5000000
12	38040100
12	38040120
12	38040138
12	38040272
12	38040274
12	38040457
12	38040478
12	38040480
12	38040503
12	38040520
12	38040577
12	38040632
12	38040634
12	38040651.5000000
12	38040723.5000000
12	38040740.5000000
12	38040746.5000000
12	38040789
12	38040854
12	38040912
12	38041037
12	38041074
12	38041093
12	38041107
12	38041132.5000000
12	38041206
12	38041215
12	38041290.5000000
12	38041346
12	38041444
12	38041475.5000000
12	38041544
12	38041643
12	38041832
12	38041845
12	38041950
12	38042006.5000000
12	38042048
12	38042085
12	38042090.5000000
12	38042135
12	38042173
12	38042202
12	38042276
12	38042298
12	38042324.5000000
12	38042400.5000000
12	38042422
12	38042434
12	38042476
12	38042583
12	38042615
12	38042624
12	38042792.5000000
12	38042908
12	38042921
12	38042965
12	38042986
12	38043039
12	38043130
12	38043142.5000000
12	38043181
12	38043208
12	38043237
12	38043251.5000000
12	38043297
12	38043549
12	38043667
12	38043693
12	38043756
12	38043776.5000000
12	38043816
12	38043842
12	38043866
12	38043873
12	38043883
12	38044006
12	38044011
12	38044054
12	38044154.5000000
12	38044219
12	38044276
12	38044292
12	38044362
12	38044388
12	38044467
12	38044528
12	38044542.5000000
12	38044559
12	38044580
12	38044606.5000000
12	38044632
12	38044678.5000000
12	38044725.5000000
12	38044750
12	38044763
12	38044779.5000000
12	38044848
12	38044881
12	38044958
12	38044975
12	38045014
12	38045033
12	38045070
12	38045092
12	38045165
12	38045194.5000000
12	38045294
12	38045322
12	38045390
12	38045418
12	38045468
12	38045532
12	38045673
12	38045801
12	38045834
12	38045927
12	38046016
12	38046076
12	38046246
12	38046311
12	38046440
12	38046453
12	38046513
12	38046545.5000000
12	38046624
12	38046660
12	38046686.5000000
12	38046754
12	38046822
12	38046834
12	38046858.5000000
12	38046879
12	38046890
12	38046968
12	38046999
12	38047123
12	38047173
12	38047184
12	38047193
12	38047234.5000000
12	38047262
12	38047271
12	38047285
12	38047316.5000000
12	38047330
12	38047365
12	38047447
12	38047449
12	38047520
12	38047576
12	38047606
12	38047628.5000000
12	38047685
12	38047703.5000000
12	38047718
12	38047766.5000000
12	38047820
12	38047822
12	38047890
12	38047917
12	38047960
12	38047987
12	38048095
12	38048175
12	38048177
12	38048210.5000000
12	38048267
12	38048298.5000000
12	38048335
12	38048351
12	38048353
12	38048451
12	38048494
12	38048523
12	38048537
12	38048603
12	38048619.5000000
12	38048662
12	38048664
12	38048712
12	38048723
12	38048751
12	38048828
12	38048846
12	38048880
12	38048913.5000000
12	38048930
12	38048975
12	38048990
12	38049006
12	38049032
12	38049059
12	38049077
12	38049097
12	38049113
12	38049227
12	38049250
12	38049259
12	38049328
12	38049330
12	38049701
12	38049833
12	38049882
12	38049915
12	38049931.5000000
12	38049963
12	38050003
12	38050081
12	38050110.5000000
12	38050119
12	38050162
12	38050210.5000000
12	38050260
12	38050283
12	38050324
12	38050362
12	38050389
12	38050447
12	38050493
12	38050534
12	38050553
12	38050583
12	38050670
12	38050672
12	38050799
12	38050801
12	38050840
12	38050917
12	38050962
12	38051025
12	38051046.5000000
12	38051119
12	38051121
12	38051180.5000000
12	38051296
12	38051368
12	38051397
12	38051419.5000000
12	38051477
12	38051492.5000000
12	38051546
12	38051585
12	38051626
12	38051658
12	38051672.5000000
12	38051743
12	38051754.5000000
12	38051801
12	38051834.5000000
12	38051926
12	38051975
12	38052068.5000000
12	38052210
12	38052247
12	38052252
12	38052278
12	38052352
12	38052444
12	38052483
12	38052524
12	38052538
12	38052670
12	38052688.5000000
12	38052815.5000000
12	38052844
12	38052901
12	38052909
12	38053005
12	38053016
12	38053075
12	38053164.5000000
12	38053178.5000000
12	38053196
12	38053210
12	38053229.5000000
12	38053341
12	38053383
12	38053396
12	38053456
12	38053504
12	38053517
12	38053571.5000000
12	38053582.5000000
12	38053640
12	38053667
12	38053723
12	38053759
12	38053803.5000000
12	38053822
12	38053862
12	38053898.5000000
12	38053909
12	38053950
12	38053957
12	38053968.5000000
12	38054003.5000000
12	38054012.5000000
12	38054027.5000000
12	38054057
12	38054072.5000000
12	38054101
12	38054184
12	38054196
12	38054209
12	38054288
12	38054452
12	38054504.5000000
12	38054574.5000000
12	38054634
12	38054761
12	38054778
12	38054797.5000000
12	38054835
12	38054862
12	38054891
12	38054914
12	38054994
12	38055057
12	38055071
12	38055091
12	38055108.5000000
12	38055141
12	38055179.5000000
12	38055246
12	38055291.5000000
12	38055325
12	38055384
12	38055449
12	38055472
12	38055497
12	38055509
12	38055552
12	38055564.5000000
12	38055625
12	38055627
12	38055644.5000000
12	38055663
12	38055673.5000000
12	38055685.5000000
12	38055689.5000000
12	38055739
12	38055790
12	38055809.5000000
12	38055834
12	38055884
12	38055909
12	38055954
12	38056026.5000000
12	38056037
12	38056045
12	38056079.5000000
12	38056098.5000000
12	38056146
12	38056160
12	38056174
12	38056208
12	38056246
12	38056286
12	38056320
12	38056348
12	38056359
12	38056379
12	38056596.5000000
12	38056644
12	38056706
12	38056741.5000000
12	38056769
12	38056837
12	38056865
12	38056880.5000000
12	38056895.5000000
12	38056914
12	38056951
12	38056953
12	38056980
12	38057000
12	38057019
12	38057059.5000000
12	38057103
12	38057113.5000000
12	38057125
12	38057178
12	38057214
12	38057236
12	38057258.5000000
12	38057280
12	38057298
12	38057320
12	38057328
12	38057345
12	38057370
12	38057389
12	38057415
12	38057479
12	38057514.5000000
12	38057528
12	38057550
12	38057579
12	38057614.5000000
12	38057627
12	38057694
12	38057728
12	38057750
12	38057776
12	38057812.5000000
12	38057874
12	38057936.5000000
12	38058063
12	38058092
12	38058175
12	38058245
12	38058274.5000000
12	38058293
12	38058328
12	38058460
12	38058580
12	38058606
12	38058619
12	38058627.5000000
12	38058657
12	38058669
12	38058695
12	38058732
12	38058748.5000000
12	38058840
12	38058858
12	38058875
12	38058956
12	38059001
12	38059047.5000000
12	38059070
12	38059129
12	38059155
12	38059184.5000000
12	38059224
12	38059237.5000000
12	38059358
12	38059388
12	38059407
12	38059434
12	38059458
12	38059469
12	38059550
12	38059587
12	38059606
12	38059641.5000000
12	38059665
12	38059673
12	38059677
12	38059720
12	38059741
12	38059761
12	38059778
12	38059827.5000000
12	38059835.5000000
12	38059850.5000000
12	38059864
12	38059895
12	38059933
12	38059961
12	38059999
12	38060049.5000000
12	38060068
12	38060079
12	38060101
12	38060129.5000000
12	38060231
12	38060247
12	38060269
12	38060340.5000000
12	38060364.5000000
12	38060378
12	38060415
12	38060434
12	38060489
12	38060511
12	38060537
12	38060625.5000000
12	38060645
12	38060665
12	38060678
12	38060751
12	38060776.5000000
12	38060831
12	38060857.5000000
12	38060966
12	38060968
12	38061110
12	38061130
12	38061253.5000000
12	38061261.5000000
12	38061268
12	38061338
12	38061352
12	38061445
12	38061468.5000000
12	38061522
12	38061536
12	38061604.5000000
12	38061647.5000000
12	38061651.5000000
12	38061666
12	38061697.5000000
12	38061733
12	38061776.5000000
12	38061802
12	38061875
12	38061927
12	38061981
12	38062002.5000000
12	38062055
12	38062106
12	38062115.5000000
12	38062237.5000000
12	38062246
12	38062304.5000000
12	38062311.5000000
12	38062489
12	38062491
12	38062511.5000000
12	38062543
12	38062581.5000000
12	38062627
12	38062646
12	38062665
12	38062759
12	38062813.5000000
12	38062838
12	38062892
12	38062910
12	38062959.5000000
12	38063007
12	38063037
12	38063085.5000000
12	38063091
12	38063135.5000000
12	38063166
12	38063203
12	38063210
12	38063225
12	38063283
12	38063306
12	38063346
12	38063398
12	38063449.5000000
12	38063476
12	38063489.5000000
12	38063725
12	38063772
12	38063786.5000000
12	38063789.5000000
12	38063898
12	38063960
12	38064032.5000000
12	38064052.5000000
12	38064083
12	38064123.5000000
12	38064128.5000000
12	38064145.5000000
12	38064195
12	38064211
12	38064267
12	38064344.5000000
12	38064422
12	38064516
12	38064527.5000000
12	38064541
12	38064552
12	38064581
12	38064613
12	38064667
12	38064721
12	38064761
12	38064781.5000000
12	38064809
12	38064819
12	38064855
12	38064881
12	38064909
12	38064924.5000000
12	38064970
12	38065011
12	38065045
12	38065056.5000000
12	38065101
12	38065150
12	38065187
12	38065209
12	38065219.5000000
12	38065244.5000000
12	38065260
12	38065280
12	38065315
12	38065367.5000000
12	38065382
12	38065404
12	38065422
12	38065442.5000000
12	38065454
12	38065501
12	38065551
12	38065644
12	38065646
12	38065738
12	38065781
12	38065810
12	38065848
12	38065860
12	38065979
12	38065992
12	38066033
12	38066064.5000000
12	38066155
12	38066173
12	38066207
12	38066222
12	38066230
12	38066232
12	38066266
12	38066301
12	38066328.5000000
12	38066356
12	38066420
12	38066457
12	38066523.5000000
12	38066544
12	38066574
12	38066596.5000000
12	38066630.5000000
12	38066675
12	38066749
12	38066784
12	38066791
12	38066809
12	38066820
12	38066887
12	38066898.5000000
12	38066936
12	38066985
12	38067007
12	38067032
12	38067045
12	38067057
12	38067191
12	38067202
12	38067243
12	38067249.5000000
12	38067300
12	38067442.5000000
12	38067475
12	38067508
12	38067520
12	38067609
12	38067622
12	38067646.5000000
12	38067653
12	38067675
12	38067714
12	38067749
12	38067769
12	38067813
12	38067823.5000000
12	38067840
12	38067882
12	38067895
12	38067913
12	38067960
12	38068000
12	38068032
12	38068039
12	38068057
12	38068078.5000000
12	38068098
12	38068113
12	38068148
12	38068203
12	38068259.5000000
12	38068269.5000000
12	38068321
12	38068333
12	38068379
12	38068389
12	38068418.5000000
12	38068428.5000000
12	38068436.5000000
12	38068488.5000000
12	38068505
12	38068543.5000000
12	38068609
12	38068646
12	38068667
12	38068683
12	38068686.5000000
12	38068748
12	38068830
12	38068906
12	38068908
12	38069042
12	38069058
12	38069102.5000000
12	38069182
12	38069202.5000000
12	38069243
12	38069260
12	38069283
12	38069319
12	38069373.5000000
12	38069389.5000000
12	38069408
12	38069422
12	38069477
12	38069489
12	38069525
12	38069534
12	38069595
12	38069610
12	38069643
12	38069659.5000000
12	38069670
12	38069696
12	38069730
12	38069745
12	38069781
12	38069783
12	38069860
12	38069895.5000000
12	38069951
12	38070018
12	38070034
12	38070081.5000000
12	38070103.5000000
12	38070127
12	38070144.5000000
12	38070162
12	38070220
12	38070261
12	38070263
12	38070271
12	38070345
12	38070355
12	38070399
12	38070417
12	38070436
12	38070477.5000000
12	38070833
12	38070870.5000000
12	38070895.5000000
12	38070916
12	38070931
12	38070973
12	38071002
12	38071043.5000000
12	38071084
12	38071102
12	38071119
12	38071155
12	38071190
12	38071216
12	38071275
12	38071288.5000000
12	38071330.5000000
12	38071356
12	38071418
12	38071467
12	38071486
12	38071508
12	38071517.5000000
12	38071544
12	38071630
12	38071835
12	38071856
12	38072032
12	38072044
12	38072070
12	38072082
12	38072140
12	38072170
12	38072221.5000000
12	38072239
12	38072257
12	38072270
12	38072289.5000000
12	38072352
12	38072362.5000000
12	38072393.5000000
12	38072404.5000000
12	38072419.5000000
12	38072433
12	38072440
12	38072458
12	38072470
12	38072480.5000000
12	38072532
12	38072554
12	38072586
12	38072605
12	38072626
12	38072686.5000000
12	38072707.5000000
12	38072743
12	38072771
12	38072798.5000000
12	38072817
12	38072824
12	38072837
12	38073065.5000000
12	38073096.5000000
12	38073187.5000000
12	38073199
12	38073228.5000000
12	38073241.5000000
12	38073247.5000000
12	38073254
12	38073275
12	38073290
12	38073318.5000000
12	38073355
12	38073378.5000000
12	38073391
12	38073480
12	38073511.5000000
12	38073542
12	38073550.5000000
12	38073563
12	38073574
12	38073603
12	38073633.5000000
12	38073679
12	38073733
12	38073755
12	38073768.5000000
12	38073783
12	38073830.5000000
12	38073933
12	38073946
12	38073959
12	38073968
12	38074021
12	38074023
12	38074096.5000000
12	38074118
12	38074127
12	38074160
12	38074207
12	38074277
12	38074324
12	38074335
12	38074379
12	38074401
12	38074417.5000000
12	38074432
12	38074454
12	38074552
12	38074559
12	38074632
12	38074679.5000000
12	38074700.5000000
12	38074739
12	38074799.5000000
12	38074854
12	38074908
12	38074922
12	38074936.5000000
12	38074945.5000000
12	38074980
12	38075032
12	38075038.5000000
12	38075045
12	38075066
12	38075092
12	38075129
12	38075139
12	38075168
12	38075190
12	38075224.5000000
12	38075247
12	38075258
12	38075365
12	38075388.5000000
12	38075445
12	38075457.5000000
12	38075469
12	38075478
12	38075501
12	38075511
12	38075553
12	38075654
12	38075663
12	38075835.5000000
12	38075883
12	38076004.5000000
12	38076049
12	38076069
12	38076108.5000000
12	38076143
12	38076153.5000000
12	38076163
12	38076170
12	38076189.5000000
12	38076205.5000000
12	38076227
12	38076253
12	38076378
12	38076440
12	38076499
12	38076517
12	38076551
12	38076620.5000000
12	38076671
12	38076693.5000000
12	38076714
12	38076716
12	38076764
12	38076793
12	38076805
12	38076846.5000000
12	38076885
12	38076915
12	38076937
12	38076974
12	38077025
12	38077117.5000000
12	38077148
12	38077194
12	38077217.5000000
12	38077234.5000000
12	38077280
12	38077318
12	38077391.5000000
12	38077432
12	38077484
12	38077496
12	38077509
12	38077529
12	38077560
12	38077680
12	38077691
12	38077738
12	38077780
12	38077799.5000000
12	38077825
12	38077849.5000000
12	38077873
12	38077888.5000000
12	38077923
12	38077943
12	38077958
12	38077968
12	38077985.5000000
12	38078012
12	38078025.5000000
12	38078052
12	38078084.5000000
12	38078093
12	38078102
12	38078129
12	38078233
12	38078254
12	38078286
12	38078355.5000000
12	38078401
12	38078415
12	38078425
12	38078434.5000000
12	38078534
12	38078549
12	38078602.5000000
12	38078614.5000000
12	38078626.5000000
12	38078668
12	38078710
12	38078752
12	38078815
12	38078858.5000000
12	38078902
12	38078904
12	38078930
12	38079004
12	38079097
12	38079151
12	38079175
12	38079182.5000000
12	38079190.5000000
12	38079298
12	38079381.5000000
12	38079401.5000000
12	38079427
12	38079454
12	38079467
12	38079482.5000000
12	38079503
12	38079518
12	38079536
12	38079554
12	38079578
12	38079684
12	38079703
12	38079744
12	38079763
12	38079792
12	38079806.5000000
12	38079827
12	38079837.5000000
12	38079846
12	38079878.5000000
12	38079903
12	38080066
12	38080086
12	38080103
12	38080128
12	38080153
12	38080227
12	38080271
12	38080299.5000000
12	38080360.5000000
12	38080400
12	38080428
12	38080446.5000000
12	38080458
12	38080472
12	38080497
12	38080575
12	38080600
12	38080617
12	38080680
12	38080695.5000000
12	38080709
12	38080748
12	38080781.5000000
12	38080808
12	38080872
12	38080895.5000000
12	38080940
12	38081048
12	38081131.5000000
12	38081164.5000000
12	38081190
12	38081193
12	38081306.5000000
12	38081342
12	38081377
12	38081379
12	38081418
12	38081456.5000000
12	38081480
12	38081542
12	38081558
12	38081666
12	38081692
12	38081707.5000000
12	38081775
12	38081779.5000000
12	38081796
12	38081872.5000000
12	38081977.5000000
12	38082058.5000000
12	38082076.5000000
12	38082083
12	38082094
12	38082155
12	38082250
12	38082280.5000000
12	38082311
12	38082353.5000000
12	38082387
12	38082389
12	38082459
12	38082515
12	38082528
12	38082763
12	38082799.5000000
12	38082890
12	38082930
12	38083001
12	38083048
12	38083094.5000000
12	38083116
[truncated: 249,949 more rows]
