# Supplementary material for: A computational approach to map nucleosome positions and alternative chromatin states with base pair resolution
Source: eLife. 2016 Sep 13;5:e16970. doi: 10.7554/eLife.16970 (PMC5094857; doi:10.7554/eLife.16970)
Supplement: Supplementary file 1. — DOI: http://dx.doi.org/10.7554/eLife.16970.026 [file elife-16970-supp1.zip › T1_consensus.txt]

chr	pos
1	375
1	617
1	871
1	1030
1	1181
1	1339
1	1589
1	1763
1	1913
1	2076
1	2245
1	2405
1	2664
1	2843
1	3029
1	3203
1	3370
1	3595
1	3960
1	4117
1	4322
1	4503
1	4675
1	4831
1	4981
1	5173
1	5327
1	5484
1	5653
1	5808
1	6117
1	6290
1	6602
1	6775
1	6950
1	7145
1	7323
1	7483
1	7644
1	7805
1	8116
1	8304
1	8473
1	8657
1	8819
1	8975
1	9155
1	9415
1	9601
1	9763
1	9934
1	10119
1	10288
1	10443
1	10763
1	10937
1	11104
1	11364
1	11534
1	11693
1	11861
1	12018
1	12176
1	12329
1	12501
1	12669
1	12907
1	13088
1	13281
1	13511
1	13672
1	13976
1	14156
1	14321
1	14492
1	14658
1	14821
1	15019
1	15206
1	15374
1	15559
1	15708
1	15896
1	16078
1	16245
1	16612
1	16786
1	16986
1	17141
1	17324
1	17630
1	17805
1	18052
1	18215
1	18386
1	18553
1	18715
1	18881
1	19057
1	19243
1	19403
1	19566
1	19764
1	20113
1	20267
1	20450
1	20623
1	20818
1	20968
1	21238
1	21411
1	21745
1	21914
1	22074
1	22248
1	22412
1	22572
1	22743
1	23075
1	23243
1	23430
1	23588
1	23822
1	24002
1	24181
1	24357
1	24516
1	24693
1	24887
1	25071
1	25239
1	25406
1	25618
1	25896
1	26205
1	26435
1	26609
1	27002
1	27240
1	27422
1	27587
1	27749
1	27926
1	28309
1	28488
1	28801
1	29183
1	29361
1	29521
1	29707
1	29889
1	30050
1	30216
1	30390
1	30543
1	30717
1	30889
1	31154
1	31376
1	31550
1	31751
1	31963
1	32160
1	32337
1	32516
1	32730
1	32916
1	33200
1	33368
1	33553
1	33712
1	33928
1	34300
1	34470
1	34722
1	34870
1	35070
1	35245
1	35419
1	35614
1	35802
1	35984
1	36162
1	36329
1	36585
1	36759
1	37066
1	37231
1	37449
1	37625
1	37781
1	37958
1	38128
1	38303
1	38464
1	38634
1	38809
1	38974
1	39258
1	39423
1	39590
1	39753
1	39915
1	40066
1	40223
1	40387
1	40685
1	40850
1	41144
1	41367
1	41552
1	41759
1	41928
1	42214
1	42384
1	42561
1	42724
1	42908
1	43095
1	43286
1	43470
1	43636
1	43810
1	43979
1	44144
1	44293
1	44473
1	44646
1	44819
1	44986
1	45170
1	45378
1	45612
1	45798
1	45969
1	46136
1	46303
1	46475
1	46634
1	46902
1	47219
1	47397
1	47705
1	47893
1	48067
1	48249
1	48571
1	48751
1	48925
1	49089
1	49261
1	49411
1	49566
1	49738
1	50052
1	50355
1	50681
1	50860
1	51028
1	51198
1	51403
1	51563
1	51742
1	51927
1	52101
1	52265
1	52431
1	52595
1	52883
1	53053
1	53224
1	53395
1	53562
1	53732
1	53907
1	54076
1	54250
1	54427
1	54584
1	54741
1	54969
1	55137
1	55310
1	55475
1	55643
1	55805
1	55979
1	56134
1	56304
1	56480
1	56651
1	56817
1	57030
1	57185
1	57355
1	57554
1	57725
1	57902
1	58079
1	58255
1	58434
1	58716
1	58893
1	59071
1	59240
1	59413
1	59585
1	59744
1	59901
1	60070
1	60229
1	60385
1	60539
1	60700
1	60862
1	61025
1	61330
1	61493
1	61653
1	61820
1	61995
1	62169
1	62349
1	62535
1	62811
1	62978
1	63145
1	63307
1	63476
1	63626
1	63774
1	63942
1	64101
1	64563
1	64730
1	64918
1	65089
1	65330
1	65515
1	65832
1	66037
1	66255
1	66507
1	66675
1	66868
1	67204
1	67486
1	67667
1	67837
1	68022
1	68235
1	68415
1	68714
1	68877
1	69052
1	69217
1	69378
1	69539
1	69697
1	69992
1	70294
1	70513
1	70661
1	70931
1	71103
1	71292
1	71633
1	71833
1	72031
1	72416
1	72721
1	72908
1	73092
1	73252
1	73657
1	73879
1	74049
1	74220
1	74398
1	74569
1	74762
1	74933
1	75160
1	75337
1	75506
1	75673
1	75828
1	75991
1	76155
1	76446
1	76606
1	76770
1	76919
1	77075
1	77242
1	77400
1	77561
1	77719
1	77890
1	78103
1	78375
1	78636
1	78946
1	79107
1	79293
1	79477
1	79732
1	79897
1	80064
1	80235
1	80396
1	80554
1	80761
1	80959
1	81160
1	81329
1	81508
1	81661
1	81826
1	81996
1	82221
1	82524
1	82757
1	82918
1	83084
1	83264
1	83439
1	83606
1	83780
1	83948
1	84110
1	84285
1	84454
1	84706
1	84869
1	85050
1	85225
1	85406
1	85589
1	85743
1	85902
1	86066
1	86219
1	86375
1	86532
1	86694
1	86861
1	87030
1	87313
1	87478
1	87661
1	87837
1	88023
1	88222
1	88392
1	88575
1	88824
1	88974
1	89308
1	89587
1	89759
1	89909
1	90070
1	90381
1	90561
1	90724
1	91015
1	91173
1	91333
1	91487
1	91652
1	91804
1	91965
1	92118
1	92461
1	92711
1	92903
1	93073
1	93237
1	93398
1	93586
1	93761
1	93919
1	94089
1	94264
1	94432
1	94665
1	94835
1	95016
1	95173
1	95345
1	95499
1	95729
1	95904
1	96094
1	96273
1	96469
1	96634
1	97005
1	97299
1	97466
1	97622
1	97785
1	97959
1	98119
1	98290
1	98449
1	98600
1	98758
1	98930
1	99092
1	99240
1	99408
1	99580
1	99734
1	100003
1	100184
1	100341
1	100494
1	100654
1	100812
1	100974
1	101137
1	101433
1	101618
1	101805
1	101973
1	102162
1	102335
1	102518
1	102667
1	102853
1	103032
1	103217
1	103523
1	103693
1	103858
1	104010
1	104320
1	104481
1	104629
1	104798
1	104965
1	105117
1	105278
1	105428
1	105600
1	105766
1	105930
1	106182
1	106364
1	106547
1	106726
1	107012
1	107209
1	107375
1	107533
1	107820
1	107969
1	108124
1	108280
1	108435
1	108600
1	108943
1	109105
1	109273
1	109438
1	109597
1	109758
1	109910
1	110069
1	110240
1	110404
1	110672
1	110834
1	111006
1	111259
1	111449
1	111752
1	111911
1	112062
1	112232
1	112401
1	112555
1	112710
1	112870
1	113020
1	113189
1	113355
1	113625
1	113788
1	113943
1	114245
1	114418
1	114584
1	114852
1	115021
1	115185
1	115354
1	115518
1	115683
1	115984
1	116158
1	116320
1	116497
1	116657
1	116953
1	117111
1	117282
1	117582
1	117744
1	117938
1	118121
1	118278
1	118547
1	118713
1	118896
1	119077
1	119258
1	119436
1	119598
1	119911
1	120079
1	120258
1	120409
1	120578
1	120737
1	120893
1	121052
1	121231
1	121482
1	121651
1	121825
1	121990
1	122153
1	122307
1	122600
1	122778
1	122951
1	123126
1	123322
1	123478
1	123643
1	123839
1	124019
1	124198
1	124361
1	124597
1	124848
1	125012
1	125163
1	125331
1	125490
1	125770
1	125951
1	126123
1	126460
1	126613
1	126774
1	127004
1	127164
1	127344
1	127519
1	127693
1	127879
1	128030
1	128238
1	128536
1	128690
1	128838
1	129007
1	129283
1	129463
1	129631
1	129792
1	129956
1	130119
1	130290
1	130447
1	130764
1	130936
1	131111
1	131283
1	131446
1	131634
1	131814
1	131975
1	132233
1	132396
1	132569
1	132735
1	132889
1	133054
1	133222
1	133397
1	133572
1	133756
1	133935
1	134309
1	134479
1	134656
1	134985
1	135158
1	135324
1	135487
1	135653
1	135882
1	136045
1	136204
1	136365
1	136542
1	136708
1	136918
1	137093
1	137252
1	137459
1	137683
1	137864
1	138046
1	138216
1	138381
1	138650
1	138833
1	138996
1	139177
1	139400
1	139581
1	139755
1	139921
1	140159
1	140326
1	140551
1	140707
1	140893
1	141215
1	141378
1	141558
1	141811
1	141976
1	142188
1	142472
1	142771
1	142946
1	143100
1	143315
1	143637
1	143796
1	143957
1	144133
1	144294
1	144461
1	144767
1	145077
1	145253
1	145423
1	145630
1	145799
1	145990
1	146161
1	146439
1	146671
1	146820
1	147010
1	147171
1	147444
1	147650
1	147835
1	148000
1	148160
1	148325
1	148675
1	148871
1	149035
1	149209
1	149542
1	149748
1	149984
1	150164
1	150323
1	150628
1	150810
1	150973
1	151147
1	151371
1	151545
1	151841
1	151990
1	152261
1	152435
1	152593
1	152763
1	152931
1	153088
1	153255
1	153423
1	153586
1	153795
1	153965
1	154183
1	154373
1	154543
1	154721
1	154989
1	155150
1	155316
1	155480
1	155640
1	155808
1	155966
1	156132
1	156303
1	156488
1	156636
1	156823
1	156975
1	157124
1	157306
1	157484
1	157643
1	157815
1	157975
1	158138
1	158306
1	158472
1	158640
1	158858
1	159078
1	159254
1	159441
1	159688
1	159859
1	160107
1	160291
1	160449
1	160621
1	160797
1	161010
1	161205
1	161469
1	161686
1	161927
1	162227
1	162431
1	162701
1	162853
1	163015
1	163174
1	163342
1	163526
1	163687
1	164008
1	164311
1	164492
1	164643
1	164817
1	165015
1	165211
1	165400
1	165712
1	165922
1	166107
1	166280
1	166490
1	166668
1	166843
1	167116
1	167342
1	167510
1	167679
1	167986
1	168160
1	168314
1	168476
1	168635
1	168800
1	168973
1	169262
1	169433
1	169605
1	169780
1	169940
1	170115
1	170278
1	170475
1	170650
1	170859
1	171021
1	171175
1	171353
1	171527
1	171693
1	171930
1	172105
1	172314
1	172525
1	172840
1	173021
1	173186
1	173478
1	173668
1	173968
1	174294
1	174460
1	174616
1	174782
1	174953
1	175120
1	175516
1	175682
1	175849
1	176156
1	176401
1	176739
1	176945
1	177224
1	177383
1	177592
1	177772
1	177937
1	178101
1	178407
1	178751
1	178908
1	179072
1	179240
1	179390
1	179555
1	179720
1	179900
1	180062
1	180270
1	180443
1	180613
1	180795
1	181153
1	181399
1	181549
1	181718
1	181872
1	182057
1	182218
1	182405
1	182592
1	182751
1	182929
1	183106
1	183278
1	183470
1	183728
1	183892
1	184076
1	184264
1	184434
1	184620
1	184876
1	185045
1	185206
1	185375
1	185533
1	185690
1	185947
1	186114
1	186308
1	186473
1	186622
1	186795
1	186999
1	187166
1	187339
1	187512
1	187689
1	187843
1	188088
1	188265
1	188452
1	188618
1	188868
1	189020
1	189231
1	189409
1	189624
1	189900
1	190191
1	190445
1	190654
1	190818
1	191008
1	191181
1	191348
1	191499
1	191790
1	191955
1	192156
1	192305
1	192625
1	192787
1	192954
1	193117
1	193438
1	193588
1	193896
1	194074
1	194365
1	194635
1	194819
1	195020
1	195185
1	195353
1	195587
1	195883
1	196050
1	196259
1	196474
1	196631
1	196780
1	197118
1	197355
1	197529
1	197792
1	198091
1	198391
1	198577
1	198773
1	198979
1	199275
1	199481
1	199846
1	200032
1	200282
1	200453
1	200718
1	200897
1	201131
1	201286
1	201458
1	201649
1	201856
1	202025
1	202282
1	202431
1	202665
1	202821
1	203019
1	203181
1	203487
1	203728
1	204020
1	204170
1	204405
1	204573
1	204783
1	204977
1	205226
1	205486
1	205644
1	205793
1	206020
1	206221
1	206393
1	206633
1	206882
1	207079
1	207291
1	207478
1	207810
1	208005
1	208354
1	208608
1	208864
1	209088
1	209265
1	209474
1	209684
1	209852
1	210094
1	210314
1	210571
1	210854
1	211283
1	211455
1	211644
1	211832
1	212168
1	212339
1	212536
1	212689
1	212855
1	213058
1	213225
1	213389
1	213540
1	213714
1	213873
1	214021
1	214283
1	214437
1	214717
1	214893
1	215167
1	215325
1	215510
1	215682
1	215871
1	216046
1	216194
1	216366
1	216558
1	216724
1	216887
1	217060
1	217235
1	217462
1	217627
1	217797
1	217963
1	218134
1	218315
1	218614
1	218779
1	219076
1	219278
1	219430
1	219619
1	219796
1	219960
1	220136
1	220303
1	220472
1	220680
1	220914
1	221135
1	221299
1	221646
1	221807
1	221982
1	222149
1	222308
1	222486
1	222663
1	222821
1	223010
1	223327
1	223514
1	223668
1	223906
1	224082
1	224253
1	224435
1	224606
1	224768
1	224939
1	225194
1	225365
1	225536
1	225714
1	225885
1	226049
1	226222
1	226385
1	226554
1	226723
1	226915
1	227121
1	227412
1	227666
1	227870
1	228088
1	228327
1	228502
1	228708
1	229035
1	229228
1	229452
1	229667
1	229878
1	230041
2	259
2	424
2	587
2	778
2	942
2	1120
2	1294
2	1526
2	1676
2	1846
2	2141
2	2462
2	2784
2	2946
2	3108
2	3265
2	3445
2	3618
2	3786
2	4065
2	4221
2	4384
2	4556
2	4711
2	4903
2	5224
2	5389
2	5613
2	5858
2	6029
2	6183
2	6415
2	6676
2	6838
2	6989
2	7146
2	7389
2	7703
2	8035
2	8191
2	8460
2	8636
2	8794
2	8949
2	9122
2	9434
2	9598
2	9801
2	9978
2	10159
2	10344
2	10503
2	10777
2	10936
2	11109
2	11468
2	11632
2	11786
2	12091
2	12287
2	12447
2	12601
2	12779
2	12950
2	13120
2	13419
2	13580
2	13746
2	13920
2	14182
2	14350
2	14527
2	14705
2	14891
2	15053
2	15338
2	15547
2	15696
2	15997
2	16163
2	16328
2	16492
2	16647
2	16798
2	16949
2	17102
2	17258
2	17414
2	17573
2	17730
2	17902
2	18191
2	18349
2	18514
2	18870
2	19128
2	19464
2	19620
2	19797
2	19968
2	20134
2	20294
2	20445
2	20607
2	20760
2	20922
2	21081
2	21261
2	21504
2	21686
2	21862
2	22062
2	22243
2	22426
2	22598
2	22782
2	22930
2	23087
2	23244
2	23410
2	23572
2	23745
2	24185
2	24347
2	24522
2	24682
2	24835
2	25027
2	25219
2	25388
2	25558
2	25724
2	25878
2	26036
2	26206
2	26418
2	26622
2	26848
2	27034
2	27341
2	27512
2	27820
2	27983
2	28198
2	28387
2	28583
2	28787
2	29113
2	29276
2	29463
2	29634
2	29906
2	30090
2	30399
2	30580
2	30934
2	31089
2	31276
2	31447
2	31600
2	31900
2	32079
2	32250
2	32431
2	32602
2	32786
2	32964
2	33235
2	33419
2	33613
2	33766
2	33925
2	34171
2	34399
2	34607
2	34920
2	35139
2	35334
2	35543
2	35700
2	35877
2	36066
2	36231
2	36409
2	36570
2	36768
2	36940
2	37115
2	37273
2	37580
2	37871
2	38054
2	38249
2	38463
2	38636
2	39001
2	39167
2	39345
2	39504
2	39667
2	39832
2	40036
2	40197
2	40357
2	40514
2	40802
2	40969
2	41144
2	41301
2	41463
2	41615
2	41780
2	41940
2	42107
2	42288
2	42454
2	42638
2	42833
2	43014
2	43304
2	43472
2	43646
2	43954
2	44136
2	44307
2	44470
2	44639
2	44807
2	44980
2	45196
2	45459
2	45647
2	46059
2	46228
2	46383
2	46632
2	46809
2	46972
2	47147
2	47380
2	47550
2	47724
2	47899
2	48081
2	48262
2	48429
2	48596
2	48840
2	49017
2	49198
2	49363
2	49595
2	49777
2	49932
2	50082
2	50249
2	50424
2	50587
2	50763
2	50947
2	51126
2	51346
2	51513
2	51782
2	51965
2	52115
2	52311
2	52489
2	52670
2	52903
2	53207
2	53374
2	53582
2	53822
2	54066
2	54273
2	54550
2	54863
2	55034
2	55241
2	55436
2	55741
2	55899
2	56103
2	56288
2	56506
2	56658
2	56835
2	56988
2	57184
2	57355
2	57576
2	57759
2	58073
2	58355
2	58536
2	58686
2	58854
2	59017
2	59193
2	59553
2	59782
2	59936
2	60128
2	60292
2	60572
2	60753
2	60963
2	61222
2	61400
2	61575
2	61760
2	61939
2	62134
2	62294
2	62464
2	62643
2	62914
2	63065
2	63222
2	63461
2	63718
2	63892
2	64077
2	64238
2	64554
2	64704
2	64882
2	65031
2	65331
2	65508
2	65763
2	65945
2	66118
2	66267
2	66415
2	66634
2	66793
2	66947
2	67196
2	67372
2	67547
2	67705
2	67876
2	68194
2	68505
2	68692
2	68989
2	69158
2	69334
2	69501
2	69773
2	69940
2	70115
2	70294
2	70459
2	70634
2	70804
2	71127
2	71352
2	71603
2	71765
2	71942
2	72105
2	72269
2	72424
2	72592
2	72772
2	72929
2	73230
2	73399
2	73552
2	73843
2	74016
2	74191
2	74357
2	74525
2	74703
2	74971
2	75237
2	75413
2	75571
2	75723
2	75889
2	76048
2	76204
2	76363
2	76665
2	76925
2	77086
2	77268
2	77424
2	77616
2	77896
2	78185
2	78345
2	78708
2	78933
2	79104
2	79275
2	79462
2	79651
2	79821
2	80011
2	80208
2	80384
2	80557
2	81014
2	81194
2	81357
2	81553
2	81826
2	82138
2	82301
2	82547
2	82719
2	82878
2	83029
2	83301
2	83467
2	83622
2	83905
2	84074
2	84245
2	84394
2	84568
2	84738
2	84912
2	85088
2	85278
2	85469
2	85808
2	86085
2	86260
2	86429
2	86603
2	86786
2	86959
2	87113
2	87266
2	87434
2	87598
2	87772
2	88107
2	88359
2	88718
2	88960
2	89119
2	89268
2	89422
2	89629
2	89793
2	89992
2	90153
2	90441
2	90712
2	90871
2	91052
2	91218
2	91517
2	91670
2	91827
2	91982
2	92156
2	92416
2	92583
2	92751
2	93041
2	93204
2	93367
2	93522
2	93804
2	93981
2	94158
2	94318
2	94477
2	94660
2	94813
2	95051
2	95273
2	95438
2	95598
2	95764
2	95933
2	96103
2	96401
2	96561
2	96738
2	96903
2	97060
2	97247
2	97557
2	97716
2	97904
2	98188
2	98375
2	98527
2	98679
2	98994
2	99168
2	99469
2	99626
2	99786
2	99959
2	100115
2	100403
2	100558
2	100854
2	101012
2	101166
2	101359
2	101509
2	101665
2	101915
2	102088
2	102251
2	102415
2	102581
2	102742
2	102901
2	103064
2	103227
2	103392
2	103544
2	103714
2	103889
2	104108
2	104262
2	104428
2	104607
2	104782
2	104966
2	105126
2	105327
2	105507
2	105657
2	105860
2	106023
2	106322
2	106499
2	106663
2	106954
2	107124
2	107286
2	107457
2	107710
2	107932
2	108109
2	108271
2	108433
2	108602
2	108777
2	108941
2	109123
2	109313
2	109484
2	109639
2	109809
2	109994
2	110165
2	110339
2	110513
2	110738
2	111025
2	111176
2	111454
2	111623
2	111778
2	111943
2	112106
2	112408
2	112715
2	112908
2	113076
2	113234
2	113695
2	113863
2	114026
2	114189
2	114348
2	114520
2	114840
2	115000
2	115156
2	115315
2	115676
2	115857
2	116158
2	116322
2	116497
2	116668
2	116845
2	116997
2	117154
2	117461
2	117639
2	117808
2	117980
2	118146
2	118301
2	118462
2	118616
2	118795
2	118963
2	119132
2	119339
2	119533
2	119804
2	119958
2	120151
2	120334
2	120654
2	120828
2	121266
2	121416
2	121590
2	121757
2	121920
2	122096
2	122367
2	122544
2	122730
2	123038
2	123351
2	123648
2	123827
2	123980
2	124136
2	124291
2	124458
2	124618
2	124782
2	125092
2	125256
2	125415
2	125575
2	125732
2	125902
2	126069
2	126333
2	126506
2	126690
2	126852
2	127034
2	127199
2	127356
2	127529
2	127799
2	127969
2	128154
2	128344
2	128518
2	128700
2	128870
2	129100
2	129275
2	129449
2	129625
2	129788
2	129996
2	130168
2	130376
2	130526
2	130689
2	130868
2	131188
2	131351
2	131647
2	131811
2	131977
2	132160
2	132461
2	132627
2	132803
2	132972
2	133138
2	133291
2	133481
2	133700
2	133882
2	134059
2	134225
2	134399
2	134549
2	134706
2	134858
2	135011
2	135164
2	135329
2	135498
2	135675
2	135839
2	136118
2	136384
2	136563
2	136765
2	136932
2	137096
2	137364
2	137534
2	137752
2	137922
2	138161
2	138395
2	138561
2	138717
2	138915
2	139182
2	139341
2	139506
2	139660
2	139824
2	139991
2	140151
2	140312
2	140488
2	140771
2	140953
2	141264
2	141423
2	141595
2	141876
2	142196
2	142363
2	142514
2	142684
2	142859
2	143126
2	143310
2	143596
2	143885
2	144058
2	144226
2	144509
2	144659
2	144813
2	144972
2	145130
2	145289
2	145437
2	145597
2	145760
2	145957
2	146150
2	146322
2	146483
2	146641
2	146913
2	147165
2	147336
2	147493
2	147655
2	147816
2	147980
2	148293
2	148589
2	148744
2	148895
2	149060
2	149363
2	149525
2	149687
2	149898
2	150099
2	150268
2	150519
2	150672
2	150853
2	151019
2	151195
2	151486
2	151646
2	151809
2	151982
2	152306
2	152483
2	152657
2	152823
2	152988
2	153145
2	153329
2	153505
2	153669
2	153968
2	154146
2	154325
2	154490
2	154672
2	154857
2	155005
2	155173
2	155386
2	155604
2	155813
2	156047
2	156340
2	156512
2	156678
2	156939
2	157266
2	157440
2	157603
2	157753
2	157921
2	158091
2	158257
2	158427
2	158714
2	158865
2	159034
2	159337
2	159508
2	159669
2	159852
2	160150
2	160315
2	160490
2	160647
2	160809
2	161116
2	161271
2	161567
2	161724
[truncated: 60,052 more rows]
