# Supplementary material for: A computational approach to map nucleosome positions and alternative chromatin states with base pair resolution
Source: eLife. 2016 Sep 13;5:e16970. doi: 10.7554/eLife.16970 (PMC5094857; doi:10.7554/eLife.16970)
Supplement: Supplementary file 1. — DOI: http://dx.doi.org/10.7554/eLife.16970.026 [file elife-16970-supp1.zip › T1_positions.txt]

chr	pos
1	233
1	383.5
1	612
1	620
1	632
1	865
1	879.5
1	1028
1	1105.5
1	1181
1	1341
1	1587
1	1764.5
1	1927.5
1	2072.5
1	2249
1	2374
1	2412.5
1	2655
1	2673.5
1	2842
1	2862
1	3027
1	3204.5
1	3237.5
1	3375.5
1	3544.5
1	3569.5
1	3605.5
1	3728.5
1	3925.5
1	3954.5
1	4010.5
1	4054.5
1	4077
1	4115
1	4141.5
1	4177.5
1	4234
1	4268
1	4296.5
1	4325
1	4385
1	4491.5
1	4643
1	4809.5
1	4829.5
1	4882.5
1	4973.5
1	5134.5
1	5165.5
1	5178
1	5303
1	5327
1	5482.5
1	5513.5
1	5649
1	5660.5
1	5818
1	6116
1	6279.5
1	6289.5
1	6595
1	6617.5
1	6944
1	6964.5
1	7129
1	7154
1	7280.5
1	7316.5
1	7334.5
1	7472
1	7493
1	7643.5
1	7647
1	7805
1	8114
1	8173.5
1	8274.5
1	8296
1	8326.5
1	8463
1	8477
1	8535.5
1	8631.5
1	8801.5
1	8834.5
1	8978
1	8996
1	9155.5
1	9400
1	9431.5
1	9457.5
1	9601
1	9754
1	9775.5
1	9859.5
1	9917
1	9938.5
1	10020.5
1	10127
1	10296.5
1	10440.5
1	10465.5
1	10570.5
1	10753
1	10770
1	10918
1	10946.5
1	11087.5
1	11115.5
1	11345.5
1	11367.5
1	11532
1	11544
1	11681
1	11696.5
1	11863
1	12031.5
1	12077.5
1	12177
1	12412.5
1	12471.5
1	12656.5
1	12667.5
1	12699
1	12714.5
1	12899
1	12912
1	13061
1	13084
1	13105
1	13275
1	13293
1	13427
1	13510
1	13587.5
1	13613.5
1	13635.5
1	13669
1	13680.5
1	13691.5
1	13781
1	13797.5
1	13941
1	13964.5
1	14005.5
1	14104
1	14128.5
1	14165
1	14319.5
1	14329.5
1	14485.5
1	14494.5
1	14546.5
1	14569
1	14642
1	14662
1	14823
1	15009
1	15046
1	15159
1	15207
1	15226.5
1	15256
1	15346.5
1	15370.5
1	15376
1	15396.5
1	15530
1	15559
1	15587
1	15694
1	15757
1	15895
1	15941.5
1	16016
1	16083
1	16132.5
1	16225.5
1	16248
1	16587.5
1	16604.5
1	16620.5
1	16645.5
1	16765
1	16800.5
1	16968
1	17032.5
1	17049.5
1	17141.5
1	17167.5
1	17342
1	17435
1	17620
1	17650
1	17710.5
1	17786
1	17806
1	17832
1	17848.5
1	17872.5
1	18040
1	18056
1	18070
1	18216
1	18374
1	18393.5
1	18551
1	18678
1	18701.5
1	18711
1	18718
1	18741.5
1	18884
1	18973.5
1	19005
1	19041.5
1	19054.5
1	19067
1	19164.5
1	19190
1	19222
1	19245
1	19323.5
1	19389.5
1	19404.5
1	19450.5
1	19487.5
1	19507.5
1	19552.5
1	19563.5
1	19583.5
1	19607.5
1	19752
1	19778
1	20066
1	20086.5
1	20111.5
1	20224
1	20250.5
1	20265.5
1	20623.5
1	20786
1	21231.5
1	21400.5
1	21409
1	21604.5
1	21728
1	21753
1	21920.5
1	21954.5
1	22059
1	22069.5
1	22088
1	22213.5
1	22247.5
1	22406.5
1	22420.5
1	22461.5
1	22549.5
1	22560
1	22581.5
1	22612.5
1	22737
1	22752.5
1	22772.5
1	22841.5
1	22896.5
1	22948
1	23032
1	23057
1	23074
1	23102.5
1	23245
1	23423
1	23443
1	23583.5
1	23597
1	23628.5
1	23842.5
1	23995
1	24144.5
1	24182
1	24190
1	24280.5
1	24318
1	24346
1	24358.5
1	24511
1	24528.5
1	24687
1	24706
1	24715
1	24738
1	24866.5
1	24879
1	24909.5
1	25058
1	25069
1	25080
1	25089
1	25228
1	25249
1	25409.5
1	27287
1	27318.5
1	27358.5
1	27589
1	27708.5
1	27726.5
1	27751
1	27786
1	27872
1	27894.5
1	27916.5
1	27946.5
1	27975.5
1	28308
1	28334
1	28471.5
1	28492.5
1	28503.5
1	28861.5
1	29033
1	29117
1	29190.5
1	29213
1	29354
1	29374
1	29509
1	29536
1	29701.5
1	29712.5
1	30218.5
1	30383.5
1	30396.5
1	30553.5
1	30711.5
1	30721
1	30886.5
1	30906
1	31152
1	31162.5
1	31210
1	31379
1	31586.5
1	31752
1	31805.5
1	31963
1	32061
1	32077.5
1	32118.5
1	32152
1	32181.5
1	32339
1	32731.5
1	32754.5
1	32914.5
1	32925
1	33088
1	33217.5
1	33364
1	33705.5
1	34113.5
1	34130
1	34151.5
1	34166
1	34351
1	34710
1	34850
1	34890.5
1	35078.5
1	35236
1	35255.5
1	35396.5
1	35417
1	35623.5
1	35804
1	35979
1	36167
1	36308
1	36339
1	36577
1	36588.5
1	36610
1	36781.5
1	36893.5
1	37064
1	37241.5
1	37445.5
1	37469
1	37577
1	37626
1	37665.5
1	37768
1	37782.5
1	37939
1	37967
1	38105.5
1	38124.5
1	38285.5
1	38303
1	38464
1	38626.5
1	38642
1	38786
1	38810
1	38968
1	38989.5
1	39253
1	39283
1	39417
1	39429.5
1	39581
1	39593.5
1	39742.5
1	39773.5
1	39895
1	39930.5
1	40060
1	40211
1	40377.5
1	40524
1	40578
1	40670.5
1	40690.5
1	41134.5
1	41183
1	41305.5
1	41381.5
1	41452.5
1	41549.5
1	41603.5
1	41760
1	41923.5
1	41941.5
1	42198.5
1	42221
1	42252.5
1	42367
1	42383.5
1	42560
1	42723
1	42900
1	42929
1	42946.5
1	43080.5
1	43115.5
1	43240
1	43303
1	43441
1	43453.5
1	43640
1	43806.5
1	43973
1	43990
1	44113.5
1	44156
1	44284
1	44313
1	44477.5
1	44490.5
1	44621.5
1	44648.5
1	44815.5
1	44981.5
1	45150.5
1	45172
1	45380.5
1	45779.5
1	45821.5
1	45959
1	45971
1	46122.5
1	46136
1	46159
1	46286.5
1	46316.5
1	46332
1	46484.5
1	46608
1	46782.5
1	46899.5
1	47086.5
1	47128.5
1	47169.5
1	47204.5
1	47282.5
1	47364.5
1	47399
1	47694.5
1	47756
1	47904
1	48061.5
1	48089.5
1	48249
1	48261.5
1	48550.5
1	48745.5
1	48757.5
1	48926
1	49084
1	49264.5
1	49544.5
1	49572.5
1	49744.5
1	49878
1	49893
1	50037.5
1	50051
1	50070
1	50206
1	50234.5
1	50332
1	50359
1	50410.5
1	50476.5
1	50581.5
1	50674.5
1	50869.5
1	51029.5
1	51191
1	51413.5
1	51429.5
1	51593
1	51910
1	51957.5
1	52097
1	52115.5
1	52252
1	52262
1	52282
1	52424
1	52442
1	52589
1	52864.5
1	52881.5
1	52892
1	53034.5
1	53062
1	53202.5
1	53218.5
1	53233.5
1	53378
1	53394.5
1	53417.5
1	53548
1	53562
1	53586.5
1	53602
1	53730
1	53878
1	53911
1	54075
1	54253
1	54419
1	54434.5
1	54454.5
1	54603.5
1	54617
1	54732
1	54746.5
1	54765
1	54952.5
1	54972
1	55131
1	55152.5
1	55288.5
1	55306.5
1	55318
1	55627
1	55637.5
1	55653.5
1	55795
1	55808
1	55967
1	55978
1	56139.5
1	56330.5
1	56477.5
1	56633
1	56669.5
1	56801.5
1	56819
1	56830.5
1	57022
1	57036
1	57175.5
1	57198.5
1	57334
1	57348
1	57364
1	57536
1	57559.5
1	57721.5
1	57898
1	57916.5
1	58063.5
1	58078
1	58094.5
1	58422
1	58434
1	58449.5
1	58693.5
1	58717
1	58741.5
1	58896
1	59074.5
1	59262
1	59421.5
1	59580
1	59610.5
1	59720.5
1	59749
1	59891.5
1	60070
1	60224.5
1	60238
1	60403.5
1	60528.5
1	60547
1	60558
1	60684.5
1	60703
1	60713.5
1	60854
1	60876
1	61004.5
1	61016.5
1	61026
1	61037
1	61322
1	61331
1	61346.5
1	61490.5
1	61502
1	61652
1	61802
1	61814.5
1	61826
1	61949
1	61992.5
1	62001
1	62170
1	62195
1	62344.5
1	62366.5
1	62510.5
1	62538
1	62804
1	62809.5
1	62833.5
1	62978
1	63140
1	63166
1	63286.5
1	63300.5
1	63323.5
1	63478.5
1	63638.5
1	63947
1	64102
1	64216
1	64252.5
1	64560
1	64713.5
1	64910.5
1	65064
1	65103
1	65157
1	65268
1	65331
1	65402.5
1	65505.5
1	65532.5
1	65737.5
1	65823
1	66033
1	66118
1	66243.5
1	66414.5
1	66507
1	66669
1	67092.5
1	67496.5
1	67664.5
1	67844
1	67874.5
1	68009.5
1	68036
1	68241
1	68416.5
1	68551
1	68709.5
1	68864
1	69053
1	69523
1	69542
1	69993.5
1	70312
1	70513
1	70812
1	71418
1	72902.5
1	73095
1	73258
1	73510
1	73622
1	73659.5
1	73707
1	73885.5
1	74044.5
1	74064.5
1	74218
1	74533
1	74564.5
1	74598.5
1	74743
1	74760.5
1	74791
1	75157.5
1	75347.5
1	75495.5
1	75529.5
1	75663
1	75684.5
1	75806.5
1	75830
1	75992
1	76154
1	76446
1	76608
1	76752.5
1	76777
1	76905.5
1	77090.5
1	77242.5
1	77396.5
1	77704
1	77887.5
1	77932.5
1	77954.5
1	78100
1	78454
1	78639.5
1	78808.5
1	78951.5
1	79060.5
1	79090.5
1	79301
1	79447.5
1	79485
1	79726
1	79737
1	79897
1	80051
1	80063.5
1	80207
1	80241
1	80354.5
1	80398.5
1	80544
1	80558.5
1	80574.5
1	80723.5
1	80746.5
1	80783
1	80937
1	80954
1	80980
1	81159.5
1	81207
1	81308
1	81340
1	81503.5
1	81651
1	81667.5
1	81817.5
1	81829.5
1	81999.5
1	82022.5
1	82209
1	82231.5
1	82338.5
1	82362
1	82507.5
1	82533
1	82548.5
1	82759
1	82918
1	83077
1	83089
1	83388
1	83427.5
1	83441.5
1	83467.5
1	83580
1	83602
1	83615.5
1	83772
1	83784
1	83932.5
1	83951
1	83976
1	84095.5
1	84117
1	84138
1	84266.5
1	84291
1	84449.5
1	84463
1	84493
1	84706
1	84719.5
1	84852.5
1	84868
1	84887.5
1	85032.5
1	85049.5
1	85059.5
1	85218.5
1	85244.5
1	85404.5
1	85420
1	85588
1	85737.5
1	85752.5
1	85889
1	85902
1	85916.5
1	86049
1	86073
1	86198.5
1	86220
1	86368
1	86380.5
1	86532
1	86687
1	86695
1	86708.5
1	86845.5
1	86854.5
1	86879.5
1	87024
1	87041.5
1	87313
1	87466
1	87481
1	87503
1	87650.5
1	87681
1	87695.5
1	88006
1	88048.5
1	88063.5
1	88254
1	88575.5
1	88732.5
1	88776
1	88877.5
1	88974
1	89025
1	89172.5
1	89273
1	89294
1	89325
1	89432
1	89460
1	89591.5
1	89750
1	90062
1	90208
1	90558
1	90727
1	91007
1	91168.5
1	91315
1	91329.5
1	91349
1	91473.5
1	91497
1	91657
1	91791.5
1	91811.5
1	91960
1	91975.5
1	92078
1	92112.5
1	92140.5
1	92277.5
1	92443
1	92472
1	92713.5
1	92899
1	92916.5
1	93063
1	93078
1	93091.5
1	93212.5
1	93234
1	93255
1	93367
1	93388
1	93414
1	93563.5
1	93596.5
1	93751
1	93775
1	93858.5
1	93910
1	93922
1	94085.5
1	94159
1	94257.5
1	94319.5
1	94421.5
1	94659
1	94677
1	94811.5
1	94825
1	94857
1	95020
1	95135
1	95178.5
1	95208.5
1	95485.5
1	95552.5
1	95673
1	95714.5
1	95902.5
1	95941.5
1	96044
1	96098
1	96123
1	96224
1	96247.5
1	96270.5
1	96291
1	96320
1	96461
1	96491
1	96547
1	96631.5
1	96708
1	97002
1	97068.5
1	97147.5
1	97209
1	97375.5
1	97528.5
1	97683
1	97779
1	97960
1	98220
1	98274
1	98309
1	98435
1	98923.5
1	98933.5
1	99085
1	99245
1	99409
1	99725
1	99739.5
1	99997.5
1	100023.5
1	100158.5
1	100171.5
1	100195.5
1	100312
1	100334.5
1	100362.5
1	100498
1	100523
1	100651.5
1	100810
1	100974
1	101135
1	101155.5
1	101425
1	101437.5
1	101615.5
1	101648.5
1	101803
1	101822.5
1	101947
1	101967.5
1	101990.5
1	102014
1	102108
1	102162
1	102192
1	102332.5
1	102415.5
1	102516.5
1	102531.5
1	102603.5
1	102634
1	102750.5
1	102846
1	102864
1	103104.5
1	103200
1	103221
1	103319.5
1	103359.5
1	103520.5
1	103588.5
1	103693
1	103855.5
1	103874.5
1	103946
1	104023
1	104119.5
1	104167
1	104265.5
1	104324
1	104479
1	104490
1	104801.5
1	104953.5
1	104968.5
1	105108.5
1	105127
1	105278
1	105286
1	105426
1	105448.5
1	105587
1	105607
1	105743.5
1	105773
1	105909
1	105929
1	105943
1	106183
1	106350.5
1	106362
1	106374.5
1	106525
1	106543.5
1	106714
1	106738.5
1	106749.5
1	106852
1	106876.5
1	107206
1	107291
1	107378
1	107487
1	107537.5
1	107823
1	107976.5
1	108119
1	108178
1	108257
1	108279.5
1	108422
1	108437.5
1	108598
1	108944.5
1	109107.5
1	109250.5
1	109271.5
1	109434
1	109606.5
1	109760
1	109909.5
1	110046.5
1	110068
1	110086
1	110244
1	110401
1	110422.5
1	110676.5
1	110830
1	110870
1	110990.5
1	111025
1	111300.5
1	111428.5
1	111460.5
1	111602
1	111744.5
1	111765
1	111909
1	111937.5
1	112235
1	112403
1	112533
1	112714.5
1	112870
1	113016.5
1	113033
1	113189
1	113358
1	113621.5
1	113633.5
1	113786
1	113936.5
1	114091
1	114102.5
1	114115.5
1	114242
1	114422
1	114571.5
1	114587
1	114845.5
1	114858
1	115021
1	115172
1	115184
1	115200
1	115350
1	115372.5
1	115507.5
1	115522
1	115534.5
1	115667.5
1	115685.5
1	115827
1	115854.5
1	115976
1	116157
1	116181.5
1	116307
1	116345.5
1	116405.5
1	116506
1	116598
1	116617
1	116651.5
1	116661.5
1	116806
1	116959
1	117174.5
1	117263.5
1	117316.5
1	117444.5
1	117488
1	117571.5
1	117587
1	117649.5
1	117728.5
1	117752.5
1	117778.5
1	117815
1	117886
1	117937.5
1	118043
1	118100
1	118119.5
1	118280
1	118359.5
1	118526
1	118544.5
1	118578.5
1	118694
1	118713.5
1	118758
1	118887
1	118908.5
1	118946.5
1	119071
1	119091.5
1	119244
1	119264
1	119279
1	119425.5
1	119445
1	119598
1	119913
1	120077
1	120249
1	120414
1	120551
1	120586
1	120707.5
1	120729
1	120780
1	120891
1	121057
1	121141
1	121336.5
1	121532
1	121640.5
1	121687
1	121811.5
1	121842
1	121955
1	121979
1	121998
1	122116.5
1	122146.5
1	122275
1	122313.5
1	122472.5
1	122598.5
1	122791.5
1	122943.5
1	122971.5
1	123098
1	123171.5
1	123316.5
1	123335
1	123469
1	123489.5
1	123675.5
1	123796.5
1	123830.5
1	123955
1	123999
1	124188
1	124223.5
1	124347.5
1	124552.5
1	124567.5
1	124595.5
1	124612.5
1	124818
1	124849
1	124997.5
1	125144.5
1	125163
1	125178.5
1	125501
1	125761.5
1	125824
1	125944
1	126242.5
1	126292.5
1	126410
1	126590.5
1	126618
1	126648
1	126671.5
1	126770
1	126996
1	127011
1	127155.5
1	127166.5
1	127183
1	127499.5
1	127521
1	127678
1	127693
1	127717
1	127856
1	127879
1	127903
1	128009
1	128030.5
1	128228.5
1	128239
1	128257.5
1	128372.5
1	128398
1	128462.5
1	128552
1	128676.5
1	128703
1	128835.5
1	128996
1	129003
1	129021.5
1	129281
1	129297.5
1	129454.5
1	129471
1	129621.5
1	129631
1	129648.5
1	129787
1	129806.5
1	129952
1	129973.5
1	130098.5
1	130119
1	130140.5
1	130288
1	130300
1	130763
1	130935.5
1	130976.5
1	131133.5
1	131282
1	131426
1	131442.5
1	131459.5
1	131486.5
1	131611
1	131642
1	131813
1	131972
1	131998.5
1	132230
1	132245.5
1	132388.5
1	132566.5
1	132733.5
1	132895
1	133044.5
1	133055.5
1	133193
1	133208.5
1	133394.5
1	133414
1	133574
1	133714.5
1	133749
1	133761.5
1	133792
1	133886.5
1	133916.5
1	133952.5
1	134278
1	134311.5
1	134454
1	134472.5
1	134664.5
1	134693.5
1	134829
1	134856.5
1	134980.5
1	134993.5
1	135017.5
1	135154
1	135164.5
1	135319
1	135481
1	135492
1	135506.5
1	135518
1	135649
1	135664
1	135839.5
1	135855.5
1	135887.5
1	136043
1	136059
1	136198.5
1	136211.5
1	136366.5
1	136385
1	136545.5
1	136705
1	136894.5
1	136915.5
1	136928
1	137070.5
1	137102
1	137227.5
1	137470.5
1	137585
1	137749
1	137903
1	138196.5
1	138219
1	138362
1	138384
1	138622.5
1	138652.5
1	138823.5
1	138836.5
1	138852.5
1	138988.5
1	139015.5
1	139589
1	139751
1	139767
1	139801
1	139940.5
1	140070.5
1	140190.5
1	140228.5
1	140330
1	140704.5
1	140991.5
1	141213.5
1	141368.5
1	141388.5
1	141549
1	142326
1	142765
1	143633
1	143684.5
1	143789.5
1	143843
1	143951
1	143994
1	144125.5
1	144151.5
1	144285.5
1	144307
1	144461
1	144591
1	144620.5
1	144830.5
1	145080
1	145248
1	145412.5
1	145448
1	145613
1	145646
1	145677
1	145736.5
1	145895
1	145992.5
1	146082.5
1	146402.5
1	146434
1	146491
1	146686
1	146760
1	146936
1	147016
1	147091.5
1	147173.5
1	147207.5
1	147407.5
1	147459.5
1	147658
1	147680
1	147850
1	147984
1	148009
1	148084.5
1	148167
1	148318
1	148340
1	148438
1	148867
1	148888.5
1	148975
1	149041
1	149199
1	149219.5
1	149257.5
1	149391
1	149547.5
1	149749.5
1	149761.5
1	149980.5
1	150141
1	150173
1	150621
1	150678.5
1	150776.5
1	150807
1	150827
1	150972
1	151135.5
1	151145
1	151366.5
1	151380.5
1	151823
1	151983
1	152252
1	152260.5
1	152281.5
1	152440
1	152611
1	152753.5
1	152766
1	152925.5
1	152939.5
1	153082.5
1	153259.5
1	153422
1	153583
1	153599
1	153788
1	153966.5
1	154161
1	154204.5
1	154218.5
1	154402
1	154545.5
1	154564.5
1	154708.5
1	154724.5
1	154991
1	155130
1	155151
1	155316.5
1	155344
1	155480
1	155491.5
1	155511.5
1	155638
1	155810
1	155961
1	155976.5
1	156118.5
1	156149
1	156175
1	156298.5
1	156326
1	156487
1	156511
1	156641
1	156807.5
1	156833
1	156874.5
1	156947.5
1	156970.5
1	157006.5
1	157056.5
1	157105.5
1	157127.5
1	157169
1	157299.5
1	157407.5
1	157497
1	157625
1	157661.5
1	157800.5
1	157822
1	157969.5
1	157987
1	158133
1	158147.5
1	158171
1	158292
1	158303.5
1	158316
1	158455.5
1	158475.5
1	158633.5
1	158647
1	159066
1	159077.5
1	159089
1	159229
1	159266
1	159439
1	159605.5
1	159670
1	159692
1	159853
1	159876.5
1	160100
1	160185
1	160286.5
1	160295.5
1	160445
1	160617.5
1	160662
1	160710
1	160791
1	160819.5
1	160863
1	160975
1	161019.5
1	161063
1	161089
1	161136.5
1	161244
1	161362
1	161400.5
1	161459
1	161533
1	161702.5
1	161761.5
1	161801.5
1	161907
1	161932.5
1	161968
1	162221
1	162263.5
1	162448.5
1	162489
1	162613.5
1	162681
1	162705.5
1	162719
1	162752
1	162805.5
1	162848
1	162914.5
1	163009.5
1	163187.5
1	163245.5
1	163341.5
1	163414
1	163521.5
1	163560.5
1	163615
1	163680
1	163809.5
1	163973
1	163994.5
1	164243
1	164307
1	164336.5
1	164468.5
1	164499
1	164617.5
1	164638.5
1	164660
1	164794
1	164820.5
1	164873
1	164954.5
1	164983.5
1	165026
1	165037
1	165123
1	165182.5
1	165213
1	165389
1	165427
1	165614.5
1	165716
1	165923
1	166035
1	166095.5
1	166112.5
1	166133
1	166279
1	166454
1	166475.5
1	166496.5
1	166663
1	166690.5
1	166825
1	166849
1	167227
1	167333.5
1	167476
1	167581
1	167678
1	167812
1	167960
1	167977.5
1	167995.5
1	168160
1	168182
1	168326
1	168474
1	168627.5
1	168635.5
1	168649.5
1	168787
1	168799.5
1	168810.5
1	168964
1	168976
1	169260.5
1	169422.5
1	169456
1	169590
1	169613
1	169775
1	169791.5
1	169937
1	170103
1	170114
1	170136.5
1	170336.5
1	170378
1	170450
1	170477
1	170500.5
1	170646
1	170720.5
1	170843.5
1	170861.5
1	170872.5
1	170984
1	171012.5
1	171047
1	171161
1	171175.5
1	171195.5
1	171208.5
1	171353
1	171516.5
1	171529
1	171689.5
1	171700.5
1	172104.5
1	172306
1	172334
1	172516
1	172668
1	172771.5
1	172826
1	172871
1	172886
1	172986.5
1	173015.5
1	173033.5
1	173080.5
1	173148.5
1	173173
1	173196.5
1	173305
1	173342.5
1	173377.5
1	173408
1	173439
1	173469
1	173497
1	173606
1	173666
1	173680.5
1	173737.5
1	173832.5
1	173916.5
1	173958
1	173973.5
1	174290
1	174298
1	174317
1	174467
1	174611
1	174626
1	174773
1	174926
1	174948.5
1	174962.5
1	174976
1	175096.5
1	175119
1	175508.5
1	175521
1	175674.5
1	175687
1	175818.5
1	175844
1	175857
1	175988.5
1	176019.5
1	176142.5
1	176153.5
1	176181.5
1	176335
1	176373
1	176403.5
1	176609
1	176720.5
1	176855.5
1	176944.5
1	176977.5
1	177022.5
1	177216.5
1	177310
1	177388.5
1	177426
1	177587
1	177612.5
1	177637
1	177741
1	177766.5
1	177814.5
1	177920.5
1	177942
1	178069
1	178093.5
1	178110.5
1	178205
1	178226.5
1	178254
1	178278.5
1	178317
1	178402.5
1	178417.5
1	178442.5
1	178746.5
1	178861
1	178894.5
1	178917
1	179033.5
1	179061
1	179081
1	179242
1	179364
1	179402
1	179552.5
1	179741
1	179859.5
1	179901
1	179922
1	180008
1	180070
1	180088
1	180268
1	180440
1	180590.5
1	180601
1	180613.5
1	180637.5
1	180790
1	180804.5
1	180817
1	181391
1	181415.5
1	181574.5
1	181617.5
1	181717
1	181863.5
1	181874
1	182045.5
1	182207.5
1	182228
1	182361
1	182408.5
1	182422
1	182589
1	182748.5
1	182908
1	182939.5
1	183107
1	183122.5
1	183265
1	183275.5
1	183300
1	183467.5
1	183477.5
1	183718.5
1	183741
1	183882.5
1	183907
1	184073
1	184086.5
1	184120
1	184244.5
1	184263.5
1	184318
1	184423
1	184445
1	184575.5
1	184621.5
1	184870
1	184886.5
1	185046.5
1	185202
1	185218.5
1	185229.5
1	185373.5
1	185518
1	185539
1	185682.5
1	185711
1	185896
1	185936.5
1	185969
1	186067.5
1	186116
1	186141.5
1	186283.5
1	186311
1	186317.5
1	186449.5
1	186614
1	186635.5
1	186663.5
1	186779
1	186794
1	186972
1	186990
1	187004.5
1	187036
1	187148.5
1	187166.5
1	187217
1	187329
1	187339.5
1	187409
1	187508
1	187566.5
1	187671
1	187756
1	187841.5
1	188082
1	188108.5
1	188268
1	188458
1	188494.5
1	188620.5
1	188666
1	188690
1	188838
1	188857.5
1	188874
1	188932
1	189008.5
1	189030.5
1	189046
1	189227
1	189254
1	189300
1	189401
1	189442.5
1	189609.5
1	189624.5
1	189633.5
1	190197
1	190413
1	190443
1	190507
1	190814.5
1	191181.5
1	191349
1	191870.5
1	191939.5
1	192172
1	192302.5
1	192621.5
1	192641
1	192775.5
1	192788.5
1	192798
1	192957.5
1	193103
1	193127.5
1	193255
1	193420
1	193579
1	193596.5
1	193730
1	193759
1	193884
1	194039
1	194073
1	194193
1	194222.5
1	194366.5
1	194463
1	194805
1	195010.5
1	195032.5
1	195055.5
1	195187.5
1	195346
1	195534
1	195561.5
1	195599
1	195682.5
1	195831.5
1	195890.5
1	196055.5
1	196089.5
1	196114.5
1	196189.5
1	196234.5
1	196256.5
1	196268.5
1	196519.5
1	196547.5
1	196636.5
1	196658.5
1	196770
1	196982
1	197009
1	197114.5
1	197348.5
1	198773
1	203438
1	203537.5
1	203618.5
1	203656
1	203833.5
1	206389.5
1	206534
1	206550.5
1	206628
1	206652
1	207474.5
1	207520.5
1	207975
1	208011.5
1	209913.5
1	210082.5
1	210840.5
1	210859.5
1	211306
1	211424
1	211984.5
1	212176
1	212328.5
1	212394.5
1	212496.5
1	212521
1	212542.5
1	212704.5
1	212830.5
1	212858
1	213065.5
1	213222
1	213533
1	213548
1	213861.5
1	214288.5
1	214892.5
1	214912
1	214957
[truncated: 118,348 more rows]
