# Supplementary material for: A computational approach to map nucleosome positions and alternative chromatin states with base pair resolution
Source: eLife. 2016 Sep 13;5:e16970. doi: 10.7554/eLife.16970 (PMC5094857; doi:10.7554/eLife.16970)
Supplement: Supplementary file 1. — DOI: http://dx.doi.org/10.7554/eLife.16970.026 [file elife-16970-supp1.zip › T2_consensus.txt]

chr	pos
1	376
1	617
1	870
1	1031
1	1180
1	1338
1	1590
1	1909
1	2076
1	2246
1	2399
1	2667
1	2841
1	3028
1	3201
1	3376
1	3601
1	3961
1	4112
1	4321
1	4518
1	4673
1	4834
1	4982
1	5173
1	5329
1	5485
1	5654
1	5807
1	6121
1	6287
1	6601
1	6772
1	6951
1	7146
1	7323
1	7485
1	7641
1	7805
1	8117
1	8308
1	8472
1	8665
1	8828
1	9155
1	9436
1	9601
1	9761
1	9935
1	10122
1	10294
1	10442
1	10761
1	10934
1	11102
1	11366
1	11534
1	11694
1	11858
1	12013
1	12171
1	12329
1	12498
1	12669
1	12905
1	13083
1	13278
1	13509
1	13670
1	13977
1	14151
1	14321
1	14491
1	14657
1	15013
1	15202
1	15375
1	15561
1	15892
1	16242
1	16609
1	16781
1	16985
1	17140
1	17321
1	17633
1	17804
1	18053
1	18216
1	18384
1	18552
1	18714
1	18880
1	19057
1	19244
1	19404
1	19560
1	19767
1	20120
1	20440
1	20624
1	20809
1	21242
1	21410
1	21744
1	21915
1	22072
1	22250
1	22409
1	22574
1	22742
1	23074
1	23242
1	23434
1	23588
1	23822
1	24004
1	24182
1	24356
1	24518
1	24693
1	24886
1	25074
1	25237
1	25407
1	25606
1	25839
1	26069
1	26269
1	26487
1	26643
1	26836
1	27318
1	27478
1	27746
1	27921
1	28157
1	28309
1	28493
1	28799
1	29038
1	29188
1	29357
1	29522
1	29710
1	29886
1	30054
1	30215
1	30388
1	30545
1	30718
1	30890
1	31159
1	31370
1	31547
1	31792
1	31959
1	32267
1	32517
1	32730
1	32909
1	33200
1	33369
1	33544
1	33713
1	34005
1	34299
1	34464
1	34722
1	35064
1	35246
1	35415
1	35608
1	35803
1	35988
1	36165
1	36329
1	36586
1	36758
1	37061
1	37225
1	37451
1	37627
1	37782
1	37958
1	38127
1	38302
1	38463
1	38634
1	38808
1	38972
1	39260
1	39425
1	39589
1	39755
1	39922
1	40224
1	40390
1	40687
1	40955
1	41142
1	41366
1	41557
1	41758
1	41934
1	42218
1	42383
1	42563
1	42720
1	42926
1	43096
1	43273
1	43473
1	43638
1	43810
1	43980
1	44144
1	44294
1	44471
1	44645
1	44821
1	44985
1	45172
1	45327
1	45529
1	45789
1	45969
1	46135
1	46299
1	46477
1	46638
1	46903
1	47238
1	47395
1	47706
1	47899
1	48069
1	48249
1	48570
1	48749
1	48925
1	49086
1	49264
1	49571
1	49737
1	50054
1	50355
1	50673
1	50861
1	51028
1	51197
1	51401
1	51563
1	51737
1	51927
1	52100
1	52265
1	52433
1	52594
1	52885
1	53051
1	53223
1	53392
1	53573
1	53735
1	53912
1	54076
1	54249
1	54427
1	54580
1	54741
1	54970
1	55136
1	55309
1	55475
1	55641
1	55806
1	55984
1	56136
1	56303
1	56479
1	56653
1	56818
1	57032
1	57186
1	57355
1	57555
1	57725
1	57903
1	58079
1	58253
1	58431
1	58717
1	58891
1	59071
1	59240
1	59412
1	59585
1	59742
1	59904
1	60069
1	60228
1	60383
1	60539
1	60698
1	60865
1	61023
1	61330
1	61493
1	61652
1	61822
1	61997
1	62172
1	62348
1	62534
1	62812
1	62978
1	63145
1	63306
1	63624
1	63774
1	63941
1	64104
1	64408
1	64563
1	64733
1	64917
1	65162
1	65328
1	65509
1	65837
1	66112
1	66289
1	66505
1	66679
1	66867
1	67212
1	67487
1	67668
1	67829
1	68027
1	68241
1	68556
1	68716
1	68877
1	69053
1	69213
1	69380
1	69536
1	69700
1	69991
1	70292
1	70517
1	70666
1	71021
1	71295
1	71505
1	71676
1	71827
1	72024
1	72222
1	72415
1	72726
1	72903
1	73092
1	73243
1	73656
1	73881
1	74048
1	74220
1	74406
1	74557
1	74763
1	74925
1	75163
1	75333
1	75504
1	75670
1	75828
1	75991
1	76155
1	76446
1	76605
1	76771
1	77077
1	77242
1	77406
1	77565
1	77721
1	77892
1	78103
1	78276
1	78457
1	78637
1	78790
1	78945
1	79111
1	79292
1	79471
1	79733
1	79896
1	80066
1	80235
1	80398
1	80551
1	80773
1	80960
1	81164
1	81317
1	81508
1	81663
1	81825
1	81998
1	82221
1	82521
1	82757
1	82918
1	83084
1	83260
1	83440
1	83607
1	83780
1	83948
1	84111
1	84284
1	84454
1	84707
1	84868
1	85049
1	85224
1	85405
1	85590
1	85739
1	85903
1	86066
1	86218
1	86374
1	86532
1	86694
1	86859
1	87030
1	87313
1	87478
1	87660
1	87840
1	88041
1	88226
1	88397
1	88558
1	88819
1	88971
1	89299
1	89590
1	89761
1	89909
1	90206
1	90384
1	90563
1	90726
1	91016
1	91173
1	91331
1	91490
1	91655
1	91805
1	91964
1	92118
1	92458
1	92714
1	92903
1	93073
1	93237
1	93403
1	93588
1	93756
1	93923
1	94093
1	94265
1	94425
1	94665
1	94829
1	95010
1	95173
1	95342
1	95496
1	95728
1	95908
1	96085
1	96266
1	96475
1	96636
1	97012
1	97175
1	97467
1	97616
1	97786
1	97959
1	98116
1	98287
1	98449
1	98601
1	98758
1	98933
1	99094
1	99407
1	99573
1	99736
1	100002
1	100183
1	100340
1	100496
1	100656
1	100812
1	100975
1	101137
1	101434
1	101619
1	101806
1	101971
1	102158
1	102335
1	102522
1	102671
1	102851
1	103019
1	103220
1	103525
1	103693
1	103863
1	104313
1	104480
1	104630
1	104800
1	104965
1	105115
1	105277
1	105428
1	105600
1	105765
1	105929
1	106180
1	106368
1	106547
1	106725
1	106875
1	107039
1	107203
1	107375
1	107535
1	107822
1	108122
1	108279
1	108438
1	108599
1	108757
1	108944
1	109105
1	109273
1	109438
1	109597
1	109760
1	109908
1	110069
1	110239
1	110403
1	110675
1	110836
1	111001
1	111165
1	111319
1	111763
1	111915
1	112073
1	112234
1	112402
1	112558
1	112711
1	112870
1	113018
1	113190
1	113354
1	113628
1	113785
1	113947
1	114245
1	114419
1	114582
1	114853
1	115021
1	115184
1	115353
1	115521
1	115682
1	115983
1	116161
1	116320
1	116495
1	116658
1	116951
1	117111
1	117273
1	117433
1	117583
1	117751
1	117941
1	118125
1	118349
1	118552
1	118711
1	118895
1	119077
1	119258
1	119437
1	119596
1	119911
1	120078
1	120252
1	120404
1	120573
1	120736
1	120891
1	121049
1	121231
1	121653
1	121819
1	121990
1	122154
1	122307
1	122602
1	122787
1	122960
1	123131
1	123322
1	123482
1	123647
1	123843
1	124020
1	124197
1	124363
1	124595
1	124849
1	125007
1	125163
1	125331
1	125488
1	125766
1	125950
1	126119
1	126269
1	126461
1	126632
1	126794
1	127010
1	127167
1	127347
1	127522
1	127694
1	127882
1	128236
1	128389
1	128539
1	128689
1	128840
1	129007
1	129283
1	129465
1	129630
1	129793
1	129957
1	130120
1	130290
1	130457
1	130765
1	130935
1	131111
1	131282
1	131441
1	131634
1	131814
1	131975
1	132233
1	132396
1	132568
1	132733
1	132887
1	133053
1	133222
1	133391
1	133570
1	133754
1	133937
1	134298
1	134469
1	134657
1	134845
1	135160
1	135323
1	135488
1	135653
1	135884
1	136043
1	136200
1	136364
1	136541
1	136708
1	136919
1	137093
1	137462
1	137676
1	137869
1	138047
1	138216
1	138382
1	138650
1	138834
1	138998
1	139149
1	139401
1	139579
1	139744
1	139917
1	140160
1	140330
1	140567
1	140715
1	140899
1	141215
1	141377
1	141559
1	141817
1	141979
1	142188
1	142464
1	142765
1	142950
1	143098
1	143312
1	143634
1	143803
1	143957
1	144132
1	144296
1	144603
1	144768
1	145079
1	145252
1	145425
1	145640
1	145798
1	145990
1	146166
1	146435
1	146672
1	146832
1	147009
1	147171
1	147439
1	147637
1	147831
1	148003
1	148161
1	148324
1	148507
1	148676
1	148876
1	149034
1	149215
1	149546
1	149745
1	149979
1	150171
1	150325
1	150631
1	150812
1	150973
1	151147
1	151375
1	151586
1	151839
1	151989
1	152261
1	152434
1	152592
1	152763
1	152931
1	153086
1	153256
1	153421
1	153580
1	153792
1	153968
1	154169
1	154377
1	154544
1	154721
1	154990
1	155149
1	155316
1	155480
1	155642
1	155808
1	155963
1	156133
1	156307
1	156489
1	156822
1	156980
1	157129
1	157307
1	157486
1	157646
1	157815
1	157978
1	158139
1	158307
1	158470
1	158639
1	158849
1	159077
1	159241
1	159396
1	159680
1	159857
1	160102
1	160292
1	160448
1	160620
1	160796
1	160983
1	161140
1	161470
1	161688
1	161926
1	162257
1	162429
1	162703
1	162855
1	163010
1	163182
1	163344
1	163526
1	163686
1	163873
1	164314
1	164486
1	164643
1	164815
1	165018
1	165210
1	165402
1	165709
1	165920
1	166107
1	166280
1	166495
1	166670
1	166847
1	167337
1	167502
1	167678
1	167985
1	168164
1	168313
1	168476
1	168636
1	168799
1	168972
1	169261
1	169434
1	169605
1	169780
1	169936
1	170112
1	170276
1	170477
1	170650
1	170865
1	171021
1	171175
1	171352
1	171527
1	171692
1	171954
1	172104
1	172324
1	172524
1	172837
1	173027
1	173191
1	173485
1	173670
1	173824
1	173972
1	174295
1	174461
1	174617
1	174784
1	174953
1	175121
1	175517
1	175682
1	175848
1	176152
1	176401
1	176737
1	176947
1	177319
1	177592
1	177778
1	177936
1	178245
1	178408
1	178748
1	178910
1	179073
1	179238
1	179388
1	179556
1	179721
1	179900
1	180068
1	180273
1	180441
1	180610
1	180794
1	181155
1	181551
1	181715
1	181870
1	182057
1	182217
1	182406
1	182586
1	182748
1	182928
1	183106
1	183283
1	183470
1	183729
1	183888
1	184077
1	184271
1	184431
1	184620
1	184877
1	185046
1	185205
1	185377
1	185533
1	185687
1	185949
1	186111
1	186305
1	186473
1	186621
1	186794
1	186998
1	187156
1	187339
1	187513
1	187843
1	188091
1	188264
1	188451
1	188617
1	188866
1	189019
1	189232
1	189410
1	189623
1	189900
1	190190
1	190449
1	190763
1	190978
1	191178
1	191344
1	191497
1	191789
1	191959
1	192146
1	192307
1	192458
1	192627
1	192787
1	192955
1	193116
1	193269
1	193439
1	193893
1	194195
1	194361
1	194655
1	194835
1	195022
1	195188
1	195349
1	195590
1	195889
1	196054
1	196265
1	196469
1	196629
1	196779
1	196990
1	197354
1	197540
1	197853
1	198095
1	198436
1	198775
1	198928
1	199138
1	199303
1	199508
1	199816
1	199976
1	200258
1	200461
1	200652
1	200805
1	201018
1	201279
1	201451
1	201772
1	201941
1	202114
1	202362
1	202601
1	202823
1	203021
1	203253
1	203483
1	203728
1	204032
1	204195
1	204349
1	204497
1	204655
1	204876
1	205258
1	205515
1	205794
1	206026
1	206197
1	206399
1	206565
1	206880
1	207080
1	207320
1	207480
1	207809
1	207994
1	208359
1	208608
1	208785
1	209091
1	209267
1	209469
1	209652
1	209856
1	210100
1	210312
1	210465
1	210695
1	210853
1	211293
1	211460
1	211616
1	211831
1	212160
1	212343
1	212538
1	212691
1	212856
1	213063
1	213228
1	213387
1	213543
1	213713
1	213871
1	214285
1	214576
1	214730
1	214893
1	215172
1	215321
1	215506
1	215690
1	215869
1	216198
1	216371
1	216562
1	216718
1	216892
1	217055
1	217234
1	217434
1	217628
1	217797
1	217965
1	218146
1	218312
1	218465
1	218614
1	218919
1	219076
1	219287
1	219437
1	219623
1	219789
1	219959
1	220140
1	220328
1	220534
1	220686
1	220911
1	221134
1	221291
1	221623
1	221811
1	221982
1	222149
1	222309
1	222488
1	222661
1	222824
1	223009
1	223330
1	223503
1	223685
1	223906
1	224082
1	224252
1	224436
1	224604
1	224766
1	224939
1	225196
1	225364
1	225538
1	225716
1	225884
1	226048
1	226222
1	226382
1	226551
1	226724
1	226875
1	227209
1	227453
1	227626
1	227873
1	228088
1	228313
1	228505
1	228738
1	229036
1	229211
1	229522
1	229833
1	230090
2	425
2	593
2	779
2	943
2	1116
2	1327
2	1524
2	1844
2	2139
2	2467
2	2627
2	2784
2	3065
2	3265
2	3449
2	3620
2	3787
2	4063
2	4222
2	4384
2	4551
2	4710
2	4899
2	5047
2	5220
2	5383
2	5647
2	5871
2	6027
2	6182
2	6411
2	6675
2	6835
2	6989
2	7146
2	7391
2	7702
2	8033
2	8195
2	8460
2	8631
2	8796
2	8952
2	9124
2	9435
2	9595
2	9804
2	9981
2	10153
2	10351
2	10502
2	10778
2	10939
2	11105
2	11258
2	11464
2	11628
2	11785
2	11966
2	12171
2	12338
2	12612
2	12779
2	12947
2	13115
2	13264
2	13421
2	13585
2	13743
2	13918
2	14184
2	14347
2	14525
2	14699
2	14890
2	15075
2	15333
2	15548
2	15869
2	16154
2	16325
2	16494
2	16648
2	16796
2	16951
2	17102
2	17259
2	17417
2	17574
2	17729
2	17901
2	18194
2	18350
2	18519
2	18720
2	18887
2	19130
2	19410
2	19611
2	19799
2	19967
2	20130
2	20296
2	20447
2	20607
2	20760
2	20925
2	21082
2	21261
2	21506
2	21689
2	21861
2	22063
2	22246
2	22429
2	22607
2	22780
2	22929
2	23089
2	23244
2	23411
2	23572
2	23745
2	23897
2	24186
2	24348
2	24519
2	24680
2	24843
2	25030
2	25222
2	25386
2	25558
2	25721
2	25869
2	26036
2	26205
2	26411
2	26714
2	27040
2	27188
2	27344
2	27509
2	27837
2	27985
2	28196
2	28386
2	28585
2	28788
2	29115
2	29275
2	29459
2	29634
2	29910
2	30102
2	30399
2	30567
2	30938
2	31095
2	31271
2	31446
2	31599
2	31898
2	32079
2	32246
2	32434
2	32604
2	32779
2	32967
2	33235
2	33399
2	33662
2	33929
2	34169
2	34379
2	34599
2	34890
2	35140
2	35332
2	35543
2	35714
2	35876
2	36065
2	36231
2	36413
2	36570
2	36770
2	36940
2	37116
2	37268
2	37417
2	37580
2	37869
2	38049
2	38318
2	38635
2	39004
2	39167
2	39349
2	39502
2	39665
2	39836
2	40037
2	40197
2	40358
2	40512
2	40804
2	40967
2	41145
2	41302
2	41462
2	41612
2	41782
2	41939
2	42107
2	42283
2	42459
2	42640
2	42835
2	43015
2	43302
2	43470
2	43645
2	43954
2	44139
2	44309
2	44472
2	44640
2	44806
2	44981
2	45197
2	45442
2	45648
2	46060
2	46222
2	46382
2	46632
2	46811
2	46970
2	47142
2	47381
2	47550
2	47723
2	47899
2	48080
2	48265
2	48430
2	48596
2	48840
2	49017
2	49199
2	49363
2	49596
2	49775
2	49927
2	50085
2	50245
2	50425
2	50587
2	50765
2	50940
2	51122
2	51342
2	51505
2	51779
2	51979
2	52158
2	52309
2	52491
2	52671
2	53034
2	53358
2	53570
2	53831
2	54064
2	54268
2	54558
2	54745
2	55033
2	55256
2	55522
2	55729
2	55895
2	56108
2	56270
2	56498
2	56664
2	56830
2	56985
2	57197
2	57583
2	57761
2	57911
2	58079
2	58357
2	58535
2	58683
2	58853
2	59022
2	59191
2	59552
2	59785
2	59939
2	60128
2	60289
2	60571
2	60755
2	60959
2	61224
2	61399
2	61571
2	61845
2	62134
2	62294
2	62466
2	62641
2	62911
2	63222
2	63462
2	63721
2	63892
2	64077
2	64236
2	64386
2	64556
2	64728
2	64878
2	65139
2	65331
2	65504
2	65766
2	65946
2	66119
2	66267
2	66418
2	66630
2	66791
2	66981
2	67196
2	67374
2	67549
2	67702
2	67873
2	68056
2	68333
2	68527
2	68697
2	68990
2	69163
2	69333
2	69499
2	69775
2	69939
2	70115
2	70293
2	70467
2	70635
2	70804
2	71126
2	71352
2	71603
2	71760
2	71942
2	72103
2	72270
2	72425
2	72594
2	72766
2	72921
2	73230
2	73395
2	73550
2	73849
2	74014
2	74191
2	74356
2	74525
2	74703
2	74973
2	75238
2	75413
2	75571
2	75724
2	75887
2	76051
2	76203
2	76483
2	76664
2	76927
2	77249
2	77418
2	77579
2	77897
2	78057
2	78232
2	78489
2	78711
2	78948
2	79103
2	79279
2	79462
2	79651
2	79820
2	80014
2	80215
2	80384
2	80555
2	81014
2	81189
2	81353
2	81549
2	81821
2	81993
2	82146
2	82300
2	82548
2	82716
2	82879
2	83028
2	83191
2	83455
2	83624
2	83912
2	84075
2	84245
2	84567
2	84739
2	84911
2	85088
2	85282
2	85471
2	85943
2	86260
2	86429
2	86601
2	86787
2	86959
2	87116
2	87268
2	87432
2	87596
2	87771
2	88056
2	88219
2	88734
2	88966
2	89120
2	89269
2	89421
2	89631
2	89782
2	89992
2	90153
2	90443
2	90719
2	90877
2	91049
2	91218
2	91511
2	91670
2	91825
2	91982
2	92155
2	92419
2	92582
2	92751
2	93038
2	93202
2	93367
2	93546
2	93807
2	93983
2	94162
2	94324
2	94814
2	94963
2	95270
2	95440
2	95598
2	95766
2	95934
2	96100
2	96401
2	96563
2	96737
2	96903
2	97059
2	97250
2	97403
2	97559
2	97725
2	97901
2	98199
2	98375
2	98675
2	98846
2	98996
2	99168
2	99473
2	99628
2	99788
2	99958
2	100118
2	100406
2	100557
2	100855
2	101013
2	101167
2	101512
2	101665
2	101913
2	102088
2	102252
2	102414
2	102581
2	102741
2	102902
2	103062
2	103227
2	103385
2	103545
2	103716
2	103951
2	104113
2	104268
2	104430
2	104602
2	104784
2	104963
2	105126
2	105329
2	105505
2	105659
2	105860
2	106025
2	106296
2	106492
2	106663
2	106954
2	107125
2	107283
2	107458
2	107708
2	107935
2	108109
2	108269
2	108437
2	108601
2	108775
2	108940
2	109123
2	109322
2	109483
2	109639
2	109813
2	110001
2	110165
2	110338
2	110514
2	110738
2	111174
2	111456
2	111625
2	111776
2	111940
2	112102
2	112405
2	112571
2	112721
2	112908
2	113077
2	113238
2	113521
2	113695
2	113864
2	114025
2	114188
2	114346
2	114515
2	114663
2	114838
2	115004
2	115157
2	115306
2	115679
2	115862
2	116024
2	116323
2	116496
2	116667
2	116846
2	117153
2	117305
2	117459
2	117638
2	117805
2	117982
2	118138
2	118299
2	118467
2	118625
2	118793
2	118964
2	119133
2	119338
2	119530
2	119771
2	119959
2	120147
2	120337
2	120661
2	120840
2	121125
2	121418
2	121591
2	121754
2	121921
2	122095
2	122366
2	122531
2	122873
2	123042
2	123203
2	123352
2	123510
2	123828
2	123981
2	124137
2	124291
2	124455
2	124619
2	124782
2	125092
2	125256
2	125416
2	125574
2	125730
2	125899
2	126063
2	126334
2	126494
2	126698
2	126861
2	127033
2	127194
2	127357
2	127528
2	127797
2	127968
2	128146
2	128345
2	128540
2	128698
2	128866
2	129108
2	129274
2	129460
2	129630
2	129791
2	130004
2	130171
2	130490
2	130688
2	130873
2	131144
2	131353
2	131649
2	131812
2	131979
2	132159
2	132462
2	132629
2	132803
2	132972
2	133136
2	133294
2	133496
2	133706
2	133883
2	134053
2	134225
2	134399
2	134556
2	134712
2	135010
2	135172
2	135325
2	135500
2	135675
2	135868
2	136114
2	136389
2	136565
2	136763
2	136933
2	137096
2	137365
2	137539
2	137750
2	137919
2	138155
2	138405
2	138650
2	138917
2	139193
2	139506
2	139659
2	139816
2	139991
2	140154
2	140306
2	140481
2	140637
2	140785
2	140960
2	141262
2	141427
2	141595
2	141883
2	142197
2	142365
2	142516
2	142684
2	142858
2	143134
2	143303
2	143451
2	143847
2	144053
2	144223
2	144509
2	144657
2	144814
2	144977
2	145130
2	145289
2	145438
2	145596
2	145758
2	145910
2	146149
2	146321
2	146485
2	146643
2	146912
2	147165
2	147336
2	147490
2	147658
2	147817
2	147973
2	148290
2	148742
2	149065
2	149362
2	149525
2	149690
2	149887
2	150107
2	150521
2	150675
2	150855
2	151020
2	151194
2	151488
2	151644
2	151805
2	151982
2	152294
2	152478
2	152657
2	152821
2	152988
2	153146
2	153328
2	153505
2	153670
2	153966
2	154146
2	154331
2	154486
2	154674
2	154859
2	155171
2	155384
2	155604
2	155785
2	156042
2	156341
2	156516
2	156673
2	156941
2	157137
2	157441
2	157598
2	157753
2	157923
2	158091
2	158257
2	158427
2	158713
2	158866
2	159032
2	159189
2	159338
2	159508
2	159667
2	159831
2	160153
2	160314
2	160492
2	160646
2	160807
2	161116
2	161270
2	161535
2	161724
2	161894
2	162063
2	162239
2	162421
2	162591
2	162914
2	163288
2	163466
2	163763
2	163926
2	164096
2	164523
2	164691
2	164866
2	165065
2	165272
2	165520
2	165751
2	165994
2	166245
[truncated: 59,533 more rows]
