# Supplementary material for: A computational approach to map nucleosome positions and alternative chromatin states with base pair resolution
Source: eLife. 2016 Sep 13;5:e16970. doi: 10.7554/eLife.16970 (PMC5094857; doi:10.7554/eLife.16970)
Supplement: Supplementary file 1. — DOI: http://dx.doi.org/10.7554/eLife.16970.026 [file elife-16970-supp1.zip › T2_positions.txt]

chr	pos
1	241.5
1	371
1	428.5
1	614.5
1	864.5
1	882.5
1	1028
1	1075
1	1105.5
1	1180.5
1	1340
1	1587.5
1	1765
1	1912.5
1	2072
1	2252
1	2373.5
1	2413
1	2655.5
1	2672.5
1	2827
1	2842.5
1	2860.5
1	3028
1	3039
1	3188.5
1	3204
1	3374.5
1	3401.5
1	3533.5
1	3728.5
1	3954.5
1	4057
1	4087.5
1	4115
1	4142
1	4297
1	4325
1	4349
1	4522
1	4655
1	4676.5
1	4809.5
1	4838
1	4862
1	4974.5
1	5165.5
1	5178
1	5333
1	5513.5
1	5649
1	5817
1	6120
1	6279
1	6595
1	6757
1	6943.5
1	7128.5
1	7139
1	7336
1	7438
1	7472
1	7495
1	7587.5
1	7642.5
1	7805
1	8080.5
1	8114.5
1	8171.5
1	8326
1	8350.5
1	8462.5
1	8477
1	8834
1	8969.5
1	8981.5
1	9156.5
1	9216.5
1	9398.5
1	9600.5
1	9754
1	9777.5
1	9938
1	10097.5
1	10127.5
1	10137.5
1	10187.5
1	10234.5
1	10290.5
1	10314.5
1	10440
1	10464.5
1	10567.5
1	10731.5
1	10757
1	10769.5
1	10918
1	10930.5
1	10948
1	11133.5
1	11345
1	11369
1	11379
1	11531
1	11680
1	11695
1	12000.5
1	12031.5
1	12078
1	12168.5
1	12322
1	12472
1	12499.5
1	12583.5
1	12656
1	12667.5
1	12704
1	12715.5
1	12765
1	12896
1	13058
1	13084
1	13105
1	13275
1	13296
1	13331
1	13453.5
1	13509.5
1	13614
1	13671
1	13680
1	13692
1	13822.5
1	13960.5
1	14000.5
1	14128.5
1	14155
1	14166
1	14317
1	14329.5
1	14485.5
1	14492.5
1	14545.5
1	14567
1	14641.5
1	14660.5
1	14672
1	14986.5
1	15009.5
1	15045.5
1	15158.5
1	15181
1	15199
1	15212.5
1	15227.5
1	15357.5
1	15370.5
1	15375.5
1	15389
1	15559
1	15587.5
1	15694
1	15705
1	15733
1	15774.5
1	15793
1	15879.5
1	15893.5
1	15912.5
1	16083.5
1	16134.5
1	16217.5
1	16243
1	16249
1	16321.5
1	16605.5
1	16765.5
1	17044.5
1	17133
1	17166
1	17323.5
1	17340
1	17353.5
1	17434
1	17506.5
1	17619
1	17650
1	17710
1	17786.5
1	17806
1	17869.5
1	18039
1	18057
1	18217
1	18374
1	18394
1	18540
1	18574.5
1	18690.5
1	18711.5
1	18719
1	18739.5
1	18884
1	18897.5
1	18974
1	19005
1	19041
1	19067
1	19189
1	19245
1	19260
1	19390.5
1	19416
1	19452
1	19487
1	19506.5
1	19552
1	19563.5
1	19658.5
1	19698.5
1	19752
1	19776
1	20086.5
1	20111.5
1	20152.5
1	20198
1	20224
1	20266.5
1	20426
1	20539
1	20627.5
1	20786
1	20819
1	21231.5
1	21250.5
1	21401
1	21424.5
1	21605.5
1	21726
1	21752
1	21904.5
1	21956
1	22059
1	22070.5
1	22092
1	22247.5
1	22407
1	22460
1	22489.5
1	22500
1	22550.5
1	22558
1	22581.5
1	22613
1	22738
1	22764.5
1	22781
1	22841.5
1	22946
1	23058.5
1	23070
1	23101.5
1	23246
1	23422.5
1	23440
1	23459.5
1	23574
1	23584.5
1	23597
1	23996.5
1	24010.5
1	24030.5
1	24156
1	24183
1	24280.5
1	24319
1	24357.5
1	24377
1	24511
1	24529
1	24553
1	24664
1	24687
1	24703.5
1	24727.5
1	24866.5
1	24878.5
1	24906.5
1	24928
1	25048.5
1	25065
1	25089.5
1	25111
1	25237.5
1	25249
1	25270.5
1	25348.5
1	25407
1	25425.5
1	25605
1	27189.5
1	27231.5
1	27287
1	27318
1	27401.5
1	27482
1	27530
1	27588
1	27728
1	27748.5
1	27818
1	27906
1	27924.5
1	27949
1	28310
1	28334.5
1	28492.5
1	28504
1	28864
1	29113.5
1	29137.5
1	29162
1	29202
1	29355.5
1	29512.5
1	29535.5
1	29711.5
1	30021.5
1	30218
1	30383.5
1	30396.5
1	30537.5
1	30557
1	30710.5
1	30893
1	31162
1	31209.5
1	31379.5
1	31544
1	31586.5
1	31724
1	31752.5
1	31805
1	31941
1	31963.5
1	31996.5
1	32060.5
1	32091.5
1	32119.5
1	32180.5
1	32248.5
1	32270
1	32339.5
1	32441.5
1	32513.5
1	32712
1	32731.5
1	32748
1	32892
1	32921.5
1	33188.5
1	33197.5
1	33209.5
1	33363
1	33523
1	33703.5
1	33845
1	34130
1	34166.5
1	34196
1	34291.5
1	34352
1	34452
1	34683.5
1	34862.5
1	34891
1	35044.5
1	35080
1	35229.5
1	35270.5
1	35396.5
1	35407.5
1	35417
1	35572
1	35623
1	35702.5
1	35793.5
1	35804.5
1	35873.5
1	35983
1	36166.5
1	36185.5
1	36339
1	36578
1	36588
1	36609.5
1	36750
1	36894.5
1	37038.5
1	37199
1	37577.5
1	37627
1	37666
1	37780.5
1	37852
1	37938.5
1	37966
1	38106
1	38123
1	38302.5
1	38464
1	38622.5
1	38631.5
1	38643.5
1	38807
1	38813
1	38968
1	38981
1	38991.5
1	39255
1	39271
1	39281.5
1	39417
1	39428.5
1	39588.5
1	39747
1	39762.5
1	39895
1	40060
1	40087
1	40218.5
1	40243
1	40533.5
1	40670.5
1	40691
1	40891
1	40946.5
1	41057
1	41134
1	41156.5
1	41304.5
1	41380.5
1	41393
1	41538.5
1	41549.5
1	41575.5
1	41603.5
1	41738.5
1	41760
1	41885.5
1	41942
1	42197
1	42221
1	42368
1	42383
1	42412.5
1	42562
1	42583.5
1	42722.5
1	42898
1	42917.5
1	42928.5
1	42941.5
1	43080.5
1	43115
1	43125.5
1	43240
1	43277.5
1	43303.5
1	43452
1	43477
1	43640
1	43753
1	43804
1	43814
1	43837.5
1	43972.5
1	43989
1	44110.5
1	44134
1	44157
1	44311.5
1	44477
1	44489
1	44622.5
1	44649
1	44819
1	44836.5
1	44980
1	44985.5
1	44996.5
1	45150.5
1	45170.5
1	45182
1	45535.5
1	45770
1	45811.5
1	45958.5
1	45969
1	45986
1	46125
1	46136.5
1	46159
1	46284.5
1	46330.5
1	46483.5
1	46660
1	46737.5
1	46887.5
1	46935
1	47087
1	47127.5
1	47168.5
1	47240
1	47362
1	47694.5
1	47709.5
1	47754.5
1	47855.5
1	47899
1	47930
1	48062
1	48088
1	48215
1	48250
1	48549
1	48582
1	48744.5
1	48756.5
1	48833
1	48926
1	49083
1	49227
1	49265
1	49281.5
1	49380.5
1	49415
1	49572.5
1	49590.5
1	49693
1	49745.5
1	49878
1	50050
1	50071.5
1	50120.5
1	50207
1	50235
1	50332.5
1	50359
1	50422
1	50485
1	50656
1	50675
1	50824.5
1	50859.5
1	50869.5
1	50937
1	51028.5
1	51113
1	51191
1	51261
1	51344
1	51409.5
1	51429
1	51553
1	51592.5
1	51729
1	51741
1	51934.5
1	52097
1	52252
1	52263.5
1	52282
1	52423
1	52434
1	52576.5
1	52610.5
1	52859
1	52881
1	52891
1	52906.5
1	53028.5
1	53052
1	53068.5
1	53219
1	53244.5
1	53393.5
1	53551.5
1	53562.5
1	53585
1	53603.5
1	53889.5
1	53911
1	54073.5
1	54251
1	54418.5
1	54432
1	54443.5
1	54575
1	54619
1	54735
1	54764.5
1	54952.5
1	54974
1	55131
1	55149
1	55286.5
1	55306
1	55318.5
1	55464
1	55627
1	55638
1	55657.5
1	55795.5
1	55808.5
1	55826
1	55967
1	55979
1	55998.5
1	56102
1	56126
1	56142
1	56175.5
1	56302
1	56477.5
1	56633
1	56650
1	56669.5
1	56820
1	56831.5
1	57021.5
1	57036
1	57173.5
1	57188
1	57199
1	57334
1	57363.5
1	57524
1	57545.5
1	57563
1	57721
1	57749.5
1	57894.5
1	57916.5
1	58077.5
1	58094
1	58238.5
1	58257
1	58422.5
1	58434
1	58452.5
1	58717
1	58740
1	58897.5
1	59053.5
1	59074
1	59229.5
1	59263
1	59277.5
1	59421.5
1	59563.5
1	59580.5
1	59597
1	59610
1	59719
1	59904
1	60069
1	60085
1	60223.5
1	60374.5
1	60384
1	60403.5
1	60529.5
1	60547
1	60683
1	60703.5
1	60714
1	60854
1	60875
1	61005.5
1	61024.5
1	61321.5
1	61333
1	61491
1	61512.5
1	61646.5
1	61652.5
1	61831
1	61991.5
1	62157.5
1	62171
1	62193.5
1	62345
1	62511
1	62536
1	62803
1	62809.5
1	62833.5
1	62961.5
1	62978.5
1	62998.5
1	63138
1	63165
1	63288.5
1	63304
1	63324.5
1	63480
1	63638
1	63780.5
1	63916.5
1	63947
1	64101
1	64274.5
1	64405
1	64521
1	64735
1	64911.5
1	64937.5
1	65022.5
1	65062.5
1	65152.5
1	65239.5
1	65289.5
1	65332.5
1	65505
1	65738.5
1	65825
1	65846
1	66193.5
1	66415.5
1	66509.5
1	66769
1	66862
1	67007.5
1	67095
1	67262
1	67487.5
1	67497
1	67669
1	67687.5
1	67821.5
1	67843
1	68027.5
1	68710
1	68733.5
1	68879
1	68968.5
1	69053
1	69359
1	69522.5
1	69541
1	69950
1	69994
1	70285.5
1	70311.5
1	70513.5
1	70679
1	70813
1	71291.5
1	71739
1	72511
1	72604.5
1	72901.5
1	73063
1	73098
1	73513
1	73657.5
1	73707.5
1	73887
1	74044
1	74064
1	74217
1	74232.5
1	74537.5
1	74761
1	74780
1	75147
1	75157.5
1	75180
1	75335
1	75495
1	75516.5
1	75527
1	75664.5
1	75685
1	75805.5
1	75828
1	75994
1	76154
1	76169.5
1	76447
1	76607
1	76774.5
1	77242.5
1	77891
1	77933
1	78100.5
1	78276
1	78454.5
1	78549.5
1	78599
1	78953
1	79115.5
1	79291
1	79448
1	79465.5
1	79484
1	79713
1	79725.5
1	79737
1	79897
1	80064
1	80075.5
1	80210
1	80241
1	80352
1	80401
1	80555
1	80609
1	80752.5
1	80783
1	80953.5
1	80973.5
1	81148.5
1	81167
1	81331.5
1	81367
1	81490
1	81502
1	81612
1	81655
1	81676.5
1	81817
1	81829.5
1	81981.5
1	82002.5
1	82022.5
1	82035
1	82177.5
1	82225
1	82353
1	82507.5
1	82532.5
1	82551.5
1	82758.5
1	82917
1	82927.5
1	83089
1	83388
1	83427
1	83438.5
1	83469
1	83580.5
1	83598
1	83615.5
1	83772
1	83783.5
1	83799
1	83932
1	83951
1	83975.5
1	84095.5
1	84117.5
1	84138.5
1	84266.5
1	84282.5
1	84292
1	84448
1	84463
1	84707.5
1	84852.5
1	84887
1	85032.5
1	85050
1	85218.5
1	85405
1	85420.5
1	85568.5
1	85589.5
1	85727
1	85738
1	85760.5
1	85903
1	86038.5
1	86073.5
1	86220
1	86368
1	86379
1	86397.5
1	86532
1	86542
1	86686.5
1	86697
1	86883.5
1	87021
1	87028.5
1	87041
1	87313
1	87467
1	87500
1	87650
1	87662
1	87671
1	88019.5
1	88189
1	88221.5
1	88416
1	88573
1	88734
1	88976
1	89170
1	89231.5
1	89273.5
1	89295
1	89426
1	89751.5
1	89904.5
1	90182.5
1	90375.5
1	90401
1	90727
1	90865
1	91014
1	91159
1	91316
1	91349.5
1	91496
1	91635
1	91659
1	91792
1	91811
1	91914.5
1	91960
1	92108.5
1	92141
1	92443
1	92484.5
1	92714.5
1	92894
1	92904
1	92925
1	93065.5
1	93078
1	93091.5
1	93224
1	93234
1	93254
1	93387.5
1	93430.5
1	93564.5
1	93596
1	93750.5
1	93859
1	93892.5
1	94097
1	94158
1	94265.5
1	94278
1	94321
1	94412
1	94446.5
1	94659
1	94677.5
1	94697.5
1	94821.5
1	94857.5
1	94981.5
1	95012.5
1	95022.5
1	95136.5
1	95178
1	95209
1	95316
1	95497
1	95675.5
1	95715.5
1	95747.5
1	95901.5
1	95941.5
1	96044.5
1	96247
1	96268
1	96291
1	96319
1	96345
1	96408
1	96462.5
1	96491
1	96640.5
1	96708.5
1	96733.5
1	97001.5
1	97069.5
1	97150.5
1	97180.5
1	97209.5
1	97299.5
1	97374
1	97469.5
1	97763
1	97799.5
1	97960
1	98279
1	98291
1	98309
1	98434.5
1	98474.5
1	98602.5
1	98934
1	99086
1	99109.5
1	99261
1	99391
1	99408
1	99419
1	99726
1	99739
1	99747.5
1	99874
1	99987.5
1	100158.5
1	100170.5
1	100195
1	100498.5
1	100653
1	100688
1	100803.5
1	100812
1	100975
1	101125
1	101135.5
1	101155.5
1	101416.5
1	101438
1	101615.5
1	101629
1	101788
1	101802.5
1	101823
1	101946.5
1	101959
1	101970.5
1	101988.5
1	102108
1	102158.5
1	102292.5
1	102335.5
1	102505.5
1	102515
1	102547
1	102597.5
1	102689.5
1	103059.5
1	103103
1	103222
1	103319.5
1	103358.5
1	103521.5
1	103693
1	103855
1	103874
1	103973.5
1	104008
1	104031.5
1	104202
1	104303.5
1	104323.5
1	104361.5
1	104453
1	104478.5
1	104505.5
1	104791.5
1	104806.5
1	104955.5
1	104968
1	105107
1	105126.5
1	105279.5
1	105426.5
1	105449
1	105581.5
1	105607
1	105772
1	105908.5
1	105928
1	105941
1	106174.5
1	106196.5
1	106362
1	106374.5
1	106543
1	106568.5
1	106712.5
1	106726.5
1	106749.5
1	106877
1	107314.5
1	107377.5
1	107488.5
1	107508.5
1	107539
1	107786
1	107822.5
1	107942
1	107968
1	108117.5
1	108128
1	108257
1	108281.5
1	108447
1	108598.5
1	108922
1	108943.5
1	108954
1	109107
1	109271.5
1	109293.5
1	109433.5
1	109587.5
1	109595.5
1	109605
1	109761.5
1	109882
1	109913
1	110046.5
1	110068
1	110085
1	110212
1	110243
1	110393
1	110403.5
1	110415.5
1	110677
1	110829
1	110870
1	110989
1	111000.5
1	111024.5
1	111082
1	111265
1	111318
1	111406
1	111429
1	111626.5
1	111780.5
1	111911
1	111937.5
1	112115
1	112235
1	112403
1	112532.5
1	112557
1	112710
1	112869
1	113012.5
1	113022
1	113189
1	113207
1	113344.5
1	113355
1	113603
1	113622.5
1	113633
1	113786
1	113937
1	113949
1	114102
1	114220.5
1	114242
1	114268.5
1	114420.5
1	114572
1	114586
1	114832.5
1	114858
1	115022
1	115172.5
1	115185
1	115372.5
1	115496.5
1	115534.5
1	115667.5
1	115687
1	115804
1	115826.5
1	115859
1	115978
1	116156.5
1	116180.5
1	116342.5
1	116508
1	116597.5
1	116617.5
1	116650.5
1	116660.5
1	116750.5
1	116804.5
1	116907
1	116957
1	117104.5
1	117117.5
1	117262.5
1	117288.5
1	117328.5
1	117488
1	117587.5
1	117730
1	117763.5
1	117778.5
1	117814.5
1	117886
1	117937
1	117967.5
1	118121
1	118138.5
1	118525.5
1	118544.5
1	118563
1	118693.5
1	118714
1	118759.5
1	118887
1	119069.5
1	119081.5
1	119115.5
1	119243.5
1	119263
1	119278
1	119427
1	119445.5
1	119596
1	119914
1	120076
1	120095.5
1	120250
1	120380.5
1	120405
1	120552
1	120585.5
1	120707
1	120747.5
1	120779.5
1	120864.5
1	120891
1	120957
1	121035
1	121052.5
1	121335.5
1	121532.5
1	121646
1	121688
1	121810.5
1	121818
1	121843.5
1	122039.5
1	122117
1	122142
1	122168.5
1	122312
1	122376.5
1	122404.5
1	122471.5
1	122698
1	122834
1	122894.5
1	122936
1	122947
1	123001
1	123085
1	123129
1	123171.5
1	123315.5
1	123335.5
1	123435.5
1	123468.5
1	123489
1	123642.5
1	123679.5
1	123796.5
1	123833
1	123954
1	124018.5
1	124028.5
1	124187.5
1	124223.5
1	124347
1	124367.5
1	124561.5
1	124595
1	124849
1	124997.5
1	125010
1	125146
1	125163
1	125324.5
1	125342.5
1	125476.5
1	125760
1	125823.5
1	125851
1	125943
1	126131.5
1	126173.5
1	126242.5
1	126355.5
1	126432.5
1	126457.5
1	126467
1	126618.5
1	126649.5
1	126710
1	126990.5
1	127011.5
1	127031
1	127136.5
1	127163.5
1	127178.5
1	127334
1	127361
1	127385.5
1	127516.5
1	127535
1	127677.5
1	127694
1	127716.5
1	127835
1	127855.5
1	127879.5
1	127890
1	128008
1	128031
1	128059
1	128227.5
1	128267
1	128379.5
1	128398
1	128462.5
1	128528.5
1	128542.5
1	128552.5
1	128679
1	128702
1	128836
1	128860.5
1	128996.5
1	129003
1	129025.5
1	129280
1	129296
1	129454.5
1	129467
1	129471.5
1	129621.5
1	129629.5
1	129647.5
1	129785.5
1	129806
1	129953
1	129974
1	130099
1	130119
1	130129
1	130140
1	130287.5
1	130763.5
1	130934.5
1	130949
1	131097
1	131132
1	131282
1	131426.5
1	131447.5
1	131484
1	131604.5
1	131815.5
1	131944.5
1	131971
1	131987
1	131998
1	132230
1	132247.5
1	132389
1	132405.5
1	132566
1	132734
1	132755
1	132895
1	133034.5
1	133056
1	133190.5
1	133209
1	133223.5
1	133234.5
1	133365
1	133376.5
1	133397.5
1	133555
1	133573.5
1	133586
1	133761
1	133934.5
1	133951.5
1	134049.5
1	134266
1	134311
1	134454.5
1	134666.5
1	134840.5
1	134857.5
1	134980.5
1	134993.5
1	135153
1	135164.5
1	135318
1	135339
1	135481
1	135491.5
1	135518.5
1	135641
1	135650.5
1	135841
1	135854
1	135890.5
1	136019.5
1	136042.5
1	136060
1	136202
1	136357
1	136366.5
1	136524.5
1	136546
1	136706
1	136883.5
1	136915.5
1	136927
1	137071.5
1	137095
1	137222
1	137250
1	137265.5
1	137288.5
1	137410
1	137439.5
1	137572
1	137657
1	137758
1	137902
1	137927
1	138199
1	138220
1	138361.5
1	138385
1	138630
1	138658.5
1	138836.5
1	138987
1	139005.5
1	139146
1	139392
1	139575.5
1	139724.5
1	139780
1	139912.5
1	140102
1	140224
1	140342.5
1	140383
1	140481
1	140840
1	141211.5
1	141237
1	141366
1	141387
1	141550.5
1	141615.5
1	142153.5
1	142481.5
1	143633
1	143683
1	143794.5
1	143950
1	144008.5
1	144108.5
1	144127
1	144153.5
1	144287.5
1	144305.5
1	144459
1	144592
1	144620.5
1	144779.5
1	144828.5
1	144920.5
1	145079.5
1	145237.5
1	145256
1	145411.5
1	145646
1	145679.5
1	145737.5
1	145768.5
1	145817.5
1	145893
1	145992
1	146004.5
1	146084
1	146165
1	146279.5
1	146362
1	146402.5
1	146687.5
1	146763.5
1	146847
1	146985.5
1	147017.5
1	147047
1	147175
1	147402.5
1	147419.5
1	147432.5
1	147456.5
1	147635
1	147688.5
1	147793
1	147825.5
1	147849
1	148007
1	148146
1	148167.5
1	148257
1	148318
1	148412
1	148438
1	148460.5
1	148533.5
1	148618.5
1	148659
1	148867.5
1	148888
1	148973.5
1	149039
1	149116
1	149232
1	149473.5
1	149548
1	149572
1	149760.5
1	149871
1	149980.5
1	150015.5
1	150141.5
1	150173
1	150250.5
1	150335
1	150467
1	150621
1	150646.5
1	150680
1	150811
1	150823.5
1	150973.5
1	151156.5
1	151377.5
1	152250.5
1	152259.5
1	152279.5
1	152420.5
1	152440
1	152583.5
1	152611.5
1	152740.5
1	152753
1	152765
1	152925.5
1	152937.5
1	152973
1	153260.5
1	153423
1	153454
1	153545
1	153582.5
1	153793.5
1	153835.5
1	153875.5
1	154150.5
1	154173.5
1	154378
1	154402.5
1	154547
1	154722.5
1	154991
1	155132
1	155151
1	155316.5
1	155459.5
1	155479.5
1	155637
1	155805
1	155814
1	155961.5
1	156096.5
1	156121.5
1	156143.5
1	156175
1	156298.5
1	156330.5
1	156385.5
1	156445.5
1	156486.5
1	156641
1	156791.5
1	156807.5
1	156831.5
1	156874.5
1	156970.5
1	156982
1	157007
1	157069.5
1	157168.5
1	157250.5
1	157301
1	157354.5
1	157408
1	157468
1	157496.5
1	157661
1	157821
1	157968.5
1	157986
1	158131
1	158147
1	158170.5
1	158299
1	158319.5
1	158460
1	158475.5
1	158634.5
1	158646
1	159067
1	159076.5
1	159090.5
1	159231
1	159262.5
1	159283
1	159401
1	159630.5
1	159689
1	159809.5
1	159852
1	159876
1	160097.5
1	160119
1	160286
1	160297
1	160446
1	160510
1	160616.5
1	160698
1	160708.5
1	160793
1	160818.5
1	160862.5
1	160898.5
1	160976
1	161015.5
1	161055
1	161136
1	161154.5
1	161194.5
1	161245
1	161335
1	161397
1	161475.5
1	161499.5
1	161602
1	161672.5
1	161702.5
1	161728
1	161761
1	161890
1	161931
1	161968
1	162261
1	162287.5
1	162347.5
1	162424
1	162447
1	162529
1	162605.5
1	162615.5
1	162705.5
1	162718.5
1	162756.5
1	162802.5
1	162847.5
1	162996
1	163033.5
1	163152
1	163188
1	163246
1	163317
1	163342.5
1	163412
1	163521
1	163584
1	163598
1	163872
1	164024
1	164107.5
1	164155.5
1	164307.5
1	164471
1	164499.5
1	164617
1	164637.5
1	164795
1	164821
1	164845.5
1	164873
1	164983.5
1	165010.5
1	165025.5
1	165037
1	165125.5
1	165152.5
1	165394
1	165427
1	165449.5
1	165715.5
1	165925.5
1	166100.5
1	166113.5
1	166131
1	166279.5
1	166453.5
1	166463.5
1	166493.5
1	166504
1	166516
1	166664
1	166693
1	166771
1	166852
1	166941.5
1	167322
1	167333
1	167370.5
1	167475.5
1	167511
1	167580.5
1	167678.5
1	167790.5
1	167838
1	167961.5
1	167995
1	168159.5
1	168175.5
1	168284.5
1	168475
1	168627.5
1	168650.5
1	168779
1	168788.5
1	168798.5
1	168811.5
1	168964.5
1	168976.5
1	169256.5
1	169415
1	169426
1	169436
1	169456
1	169567.5
1	169590
1	169613
1	169742.5
1	169786
1	169938.5
1	169955
1	170101.5
1	170113.5
1	170129.5
1	170139.5
1	170228
1	170282.5
1	170321.5
1	170377
1	170449
1	170557.5
1	170642
1	170666.5
1	170688.5
1	170829
1	170850.5
1	170871.5
1	170882.5
1	171012
1	171047
1	171161
1	171172.5
1	171197
1	171328
1	171353
1	171516.5
1	171529
1	171540
1	171677.5
1	171690.5
1	171700
1	172104.5
1	172277
1	172296
1	172333.5
1	172519.5
1	172582.5
1	172700.5
1	172722.5
1	172826
1	172870
1	172986.5
1	173015.5
1	173039.5
1	173173
1	173305
1	173322.5
1	173341.5
1	173399.5
1	173418.5
1	173439
1	173472
1	173497.5
1	173636
1	173667.5
1	173705
1	173753.5
1	173795
1	173841.5
1	173916.5
1	173957.5
1	173987.5
1	174064
1	174290
1	174299.5
1	174316
1	174467.5
1	174498
1	174595
1	174612
1	174626
1	174773
1	174794
1	174932.5
1	174948.5
1	174962
1	174977
1	175096
1	175122.5
1	175130
1	175492.5
1	175509.5
1	175520.5
1	175541
1	175675.5
1	175687
1	175843
1	175857.5
1	175874
1	175987.5
1	176015.5
1	176144.5
1	176165
1	176361.5
1	176579.5
1	176720
1	176739.5
1	176750.5
1	176901.5
1	176944
1	177022.5
1	177052
1	177300
1	177311
1	177426
1	177454.5
1	177476.5
1	177586
1	177593.5
1	177612.5
1	177636.5
1	177741
1	177766.5
1	177780.5
1	177931
1	177941.5
1	178069.5
1	178094
1	178110.5
1	178135
1	178255.5
1	178402.5
1	178437
1	178495.5
1	178736.5
1	178759.5
1	178893.5
1	178917.5
1	179034.5
1	179061.5
1	179084.5
1	179112
1	179241.5
1	179363.5
1	179402
1	179553
1	179583.5
1	179696.5
1	179729.5
1	179743
1	179876.5
1	179900
1	179913
1	180032
1	180053
1	180071
1	180086.5
1	180267
1	180280.5
1	180296
1	180429.5
1	180440
1	180456
1	180584.5
1	180601
1	180613.5
1	180636.5
1	180769.5
1	180791
1	180805.5
1	180816
1	181414
1	181523.5
1	181545
1	181565
1	181574.5
1	181697
1	181719
1	181757
1	181864
1	181872
1	182046
1	182062.5
1	182078.5
1	182140.5
1	182206
1	182228
1	182361
1	182389.5
1	182586
1	182746.5
1	182909
1	182920.5
1	182940
1	183108.5
1	183265
1	183275.5
1	183297.5
1	183467
1	183477
1	183723
1	183741.5
1	183905.5
1	184075.5
1	184230
1	184258.5
1	184279
1	184423
1	184444
1	184620
1	184629
1	184869
1	184887
1	185045.5
1	185069
1	185174.5
1	185202
1	185227.5
1	185351.5
1	185371.5
1	185388.5
1	185519
1	185540
1	185681
1	185712
1	185895.5
1	185947
1	185957.5
1	186067
1	186105.5
1	186116
[truncated: 127,506 more rows]
